# Supplementary material for: RNAseq analysis of Aspergillus fumigatus in blood reveals a just wait and see resting stage behavior
Source: BMC Genomics. 2015 Aug 27;16(1):640. doi: 10.1186/s12864-015-1853-1 (PMC4551469; doi:10.1186/s12864-015-1853-1)
Supplement: Additional file 1: Table S2. — Sheet A: List of differential expressed genes in blood after 30 min and after 180 min in stringent (B30s/B180s) and less stringent (B30ls/B180ls) conditions. Sheet B and C: Genes included and excluded from the B30 (B) and B180 (C) lists were obtained by following method. Stringent (s) stands for no or opposite differential expression in the corresponding minimal medium condition. The list of genes with differential expression under less stringent conditions (ls) was obtained by adding those genes to the stringent condition lists that were differentially expressed to lower or higher extend than the blood values. A gene was included when the difference of the M value was more than 0.8 for positive values or less than −0.8 for negative values in the comparison M30/M180-pre to B30/B180-pre. M represents the log2-ratio or fold change for positive (up-regulated) and negative (down-regulated) genes. D is the absolute value of the difference. Prob. is the probability of differential expression obtained by NOISeq method. (XLS 1261 kb) [file 12864_2015_1853_MOESM1_ESM.xls]

## Sheet: A
afua	annotation	B30s	B30ls	B180s	B180ls
AFUA_8G01260	hypothetical protein]	-2.66151	-2.66151	-2.04609	-2.04609
AFUA_4G08420	hypothetical protein]	-2.25318	-2.25318		-1.85326
AFUA_5G02700	MFS multidrug transporter]	-2.17198	-2.17198	-1.51457	-1.51457
AFUA_6G13380	arrestin (or S-antigen), N-terminal domain]	-2.16879	-2.16879	-1.1151	-1.1151
AFUA_4G09190	S-adenosyl-methionine-sterol-C-]	-2.14949	-2.14949
AFUA_2G11260	3-isopropylmalate dehydratase]	-2.04705	-2.04705
AFUA_4G08710	short chain dehydrogenase]	-1.99956	-1.99956
AFUA_3G03280	FAD binding monooxygenase]	-1.9806	-1.9806
AFUA_1G14800	hypothetical protein]	-1.94007	-1.94007
AFUA_5G00980	MFS multidrug transporter]	-1.9187	-1.9187	-1.19403	-1.19403
AFUA_1G13750	C2H2 transcription factor (Rpn4)]	-1.84612	-1.84612
AFUA_4G03490	tripeptidyl-peptidase (TppA)]	-1.78142	-1.78142	-1.14196	-1.14196
AFUA_5G04250	homocysteine synthase CysD]	-1.76914	-1.76914
AFUA_6G07900	carbon catabolite repression protein CreD]	-1.74942	-1.74942
AFUA_5G03790	ferrooxidoreductase Fet3] FetC	-1.73799	-1.73799
AFUA_1G10380	nonribosomal peptide synthase Pes1]	-1.73572	-1.73572	-1.4721	-1.4721
AFUA_3G02610	MFS transporter]	-1.7136	-1.7136
AFUA_4G09710	C6 sexual development transcription factor NosA]	-1.6861	-1.6861		-1.67864
AFUA_8G02060	glycan biosynthesis protein (PigL)]	-1.68291	-1.68291
AFUA_4G14670	MFS quinate transporter]	-1.65727	-1.65727	-1.65584	-1.65584
AFUA_7G01490	MFS peptide transporter Ptr2]	-1.64178	-1.64178	-1.40776	-1.40776
AFUA_4G11270	hypothetical protein]	-1.61275	-1.61275
AFUA_4G06890	14-alpha sterol demethylase Cyp51A]	-1.61242	-1.61242
AFUA_6G05140	sterol delta 5,6-desaturase ERG3]	-1.59308	-1.59308
AFUA_7G01790	MFS transporter]	-1.58743	-1.58743	-1.46911	-1.46911
AFUA_4G03330	plasma membrane stress response protein (Ist2),]	-1.5847	-1.5847	-1.20148	-1.20148
AFUA_8G05460	bZIP transcription factor]	-1.57921	-1.57921
AFUA_3G12900	MFS transporter]	-1.56696	-1.56696	-1.0673	-1.0673
AFUA_2G08820	hypothetical protein]	-1.55518	-1.55518		-1.87631
AFUA_4G07710	pyruvate carboxylase]	-1.52819	-1.52819
AFUA_4G13630	PE repeat family protein]	-1.51956	-1.51956
AFUA_4G14800	short chain dehydrogenase]	-1.46998	-1.46998
AFUA_1G05720	c-14 sterol reductase]	-1.46416	-1.46416
AFUA_5G01000	oxidoreductase, 2OG-Fe(II) oxygenase family]	-1.45653	-1.45653
AFUA_1G13800	MFS multidrug transporter]	-1.45476	-1.45476		-1.99306
AFUA_1G03200	MFS transporter]	-1.45468	-1.45468
AFUA_5G08490	hypothetical protein]	-1.43978	-1.43978
AFUA_5G03300	hypothetical protein]	-1.43726	-1.43726
AFUA_5G00990	hypothetical protein]	-1.42629	-1.42629
AFUA_3G14250	Indoleamine 2,3-dioxygenase subfamily]	-1.42527	-1.42527
AFUA_4G11310	fructose-1,6-bisphosphatase Fbp1]	-1.42484	-1.42484	0.751518	0.751518
AFUA_1G02570	aspartyl-tRNA synthetase, cytoplasmic]	-1.41544	-1.41544	-1.11918	-1.11918
AFUA_8G02070	glycosyl transferase]	-1.41382	-1.41382	-1.44303	-1.44303
AFUA_2G15590	sulfite reductase]	-1.41056	-1.41056	-1.46368	-1.46368
AFUA_4G03010	hypothetical protein]	-1.4097	-1.4097
AFUA_2G11460	C6 finger domain protein]	-1.40789	-1.40789
AFUA_4G14650	ribokinase]	-1.40137	-1.40137	-1.65684	-1.65684
AFUA_5G01430	ThiJ/PfpI family protein]	-1.40016	-1.40016
AFUA_2G04470	hypothetical protein]	-1.39406	-1.39406
AFUA_2G11300	methylenetetrahydrofolate reductase]	-1.39165	-1.39165	-1.78007	-1.78007
AFUA_8G02440	C-4 methyl sterol oxidase]	-1.39024	-1.39024
AFUA_8G01690	hypothetical protein]	-1.37513	-1.37513
AFUA_1G06020	DnaJ domain protein]	-1.37153	-1.37153
AFUA_1G03650	hypothetical protein]	-1.34426	-1.34426
AFUA_7G03800	C2 domain protein]	-1.34289	-1.34289		-2.32565
AFUA_3G09240	CAIB/BAIF family enzyme]	-1.33799	-1.33799
AFUA_1G03150	c-14 sterol reductase]	-1.33599	-1.33599
AFUA_1G16850	sphinganine hydroxylase Sur2]	-1.33434	-1.33434
AFUA_3G14570	histidine acid phosphatase]	-1.32691	-1.32691
AFUA_3G07510	hypothetical protein]	-1.3223	-1.3223
AFUA_6G09320	LysM domain protein]	-1.30847	-1.30847
AFUA_7G01260	hypothetical protein]	-1.3033	-1.3033
AFUA_6G02220	MFS toxin efflux pump]	-1.30042	-1.30042
AFUA_4G03325	hypothetical protein]	-1.29625	-1.29625	-2.08677	-2.08677
AFUA_8G00510	cytochrome P450 oxidoreductase OrdA-like]	-1.29346	-1.29346
AFUA_7G06050	DNA damage-inducible v-SNARE binding protein]	-1.29175	-1.29175
AFUA_8G02050	hypothetical protein]	-1.2914	-1.2914
AFUA_6G09305	hypothetical protein]	-1.28911	-1.28911
AFUA_2G05060	alternative oxidase AlxA]	-1.27914	-1.27914
AFUA_5G04220	mitochondrial DNA replication protein (Yhm2)]	-1.27731	-1.27731		-2.02391
AFUA_2G14570	zinc/cadmium resistance protein]	-1.27342	-1.27342	-0.809543	-0.809543
AFUA_4G03460	HLH DNA binding domain protein]	-1.27316	-1.27316
AFUA_3G05760	C6 transcription factor (Fcr1)]	-1.27001	-1.27001
AFUA_6G06770	enolase/allergen Asp F 22]	-1.26829	-1.26829
AFUA_5G11690	protein tyrosine phosphatase Pps1]	-1.25621	-1.25621
AFUA_1G12250	mitochondrial hypoxia responsive domain protein]	-1.2554	-1.2554
AFUA_4G03322	WW domain protein]	-1.25442	-1.25442	-0.91469	-0.91469
AFUA_4G14070	glycosyl transferase]	-1.25374	-1.25374	-1.04992	-1.04992
AFUA_2G15200	hypothetical protein]	-1.25222	-1.25222
AFUA_7G06620	integral membrane protein Pth11-like]	-1.24858	-1.24858
AFUA_7G05920	stearic acid desaturase (SdeA)]	-1.24759	-1.24759
AFUA_6G08920	assimilatory sulfite reductase]	-1.24727	-1.24727
AFUA_3G12140	hypothetical protein]	-1.24096	-1.24096	1.74439	1.74439
AFUA_3G09960	aureobasidin resistance protein Aur1]	-1.23486	-1.23486	-0.912783	-0.912783
AFUA_3G14680	lysophospholipase Plb3]	-1.23452	-1.23452	-1.12231	-1.12231
AFUA_5G10660	pentatricopeptide repeat protein]	-1.22936	-1.22936	-0.933288	-0.933288
AFUA_5G09910	nitroreductase family protein]	-1.22361	-1.22361
AFUA_3G00510	GPI anchored cell wall protein]	-1.22194	-1.22194
AFUA_1G15440	alpha-1,3-glucan synthase Ags3]	-1.22112	-1.22112
AFUA_6G13500	hypothetical protein]	-1.21916	-1.21916
AFUA_5G07780	squalene monooxygenase Erg1]	-1.21828	-1.21828
AFUA_3G06020	glyoxalase family protein]	-1.21735	-1.21735
AFUA_2G04170	hypothetical protein]	-1.2101	-1.2101
AFUA_2G09510	hypothetical protein]	-1.2092	-1.2092	0.79083	0.79083
AFUA_4G04190	hypothetical protein]	-1.20468	-1.20468
AFUA_2G14110	sulfur metabolite repression control protein]	-1.20144	-1.20144
AFUA_3G09620	RNA binding protein]	-1.19979	-1.19979
AFUA_4G10100	FAD binding domain protein]	-1.19446	-1.19446
AFUA_3G06280	Rho GTPase activator (Rgd1)]	-1.19187	-1.19187	-0.975206	-0.975206
AFUA_3G07980	hypothetical protein]	-1.18986	-1.18986
AFUA_4G09960	hypothetical protein]	-1.17553	-1.17553
AFUA_5G03780	L-PSP endoribonuclease family protein Brt1]	-1.16775	-1.16775
AFUA_4G03960	C6 transcription factor Ctf1A]	-1.16726	-1.16726	0.758279	0.758279
AFUA_7G06270	cyanamide hydratase]	-1.16017	-1.16017
AFUA_5G11030	acyltransferase]	-1.15962	-1.15962
AFUA_6G09310	class V chitinase]	-1.15858	-1.15858
AFUA_3G02270	mycelial catalase Cat1]	-1.15633	-1.15633		-1.61276
AFUA_3G01500	integral membrane protein]	-1.15561	-1.15561
AFUA_4G11560	vacuolar protein sorting-associated protein]	-1.15106	-1.15106
AFUA_3G03290	hypothetical protein]	-1.15063	-1.15063	-1.93129	-1.93129
AFUA_7G03770	hypothetical protein]	-1.14877	-1.14877
AFUA_6G09315	hypothetical protein]	-1.14832	-1.14832
AFUA_1G09030	hypothetical protein]	-1.13929	-1.13929
AFUA_5G14930	hypothetical protein]	-1.13577	-1.13577
AFUA_4G08400	hypothetical protein]	-1.13374	-1.13374
AFUA_1G15270	heat shock protein Hsp98/Hsp104/ClpA]	-1.13359	-1.13359
AFUA_2G15010	serine threonine protein kinase]	-1.13289	-1.13289
AFUA_3G14590	copper amine oxidase]	-1.12982	-1.12982
AFUA_5G08900	D-arabinitol dehydrogenase ArbD]	-1.12604	-1.12604
AFUA_2G01790	conserved serine proline-rich protein]	-1.11939	-1.11939
AFUA_5G06270	5-aminolevulinic acid synthase HemA]	-1.11905	-1.11905
AFUA_2G10660	mannitol-1-phosphate dehydrogenase]	-1.11817	-1.11817	-0.934925	-0.934925
AFUA_6G08510	cell wall glucanase]	-1.11797	-1.11797
AFUA_4G04650	hypothetical protein]	-1.11672	-1.11672
AFUA_6G04470	hypothetical protein]	-1.11651	-1.11651
AFUA_4G02840	NmrA-like family protein]	-1.11625	-1.11625
AFUA_2G08670	acetyl-CoA carboxylase]	-1.11347	-1.11347	-0.952777	-0.952777
AFUA_2G03850	hypothetical protein]	-1.10408	-1.10408
AFUA_2G13260	transcriptional regulator Medusa]	-1.10363	-1.10363	-1.06857	-1.06857
AFUA_1G11740	hypothetical protein]	-1.09811	-1.09811
AFUA_4G10690	iron-sulfur cluster assembly accessory protein]	-1.09639	-1.09639
AFUA_5G03800	high-affinity iron transporter FtrA] ftrA	-1.0935	-1.0935
AFUA_2G01430	hypothetical protein]	-1.08907	-1.08907
AFUA_6G10650	ATP citrate lyase, subunit 1]	-1.08646	-1.08646		-1.91598
AFUA_4G03410	flavohemoprotein]	-1.08316	-1.08316
AFUA_3G09390	AMMECR1 family protein]	-1.08256	-1.08256	1.05413	1.05413
AFUA_6G00680	hypothetical protein]	-1.07951	-1.07951
AFUA_1G15230	C6 transcription factor]	-1.07525	-1.07525
AFUA_1G12770	hypothetical protein]	-1.07408	-1.07408
AFUA_4G07060	acyl-CoA thioester hydrolase]	-1.07234	-1.07234
AFUA_4G12850	calnexin]	-1.07099	-1.07099
AFUA_3G12360	hypothetical protein]	-1.06763	-1.06763
AFUA_4G11340	saccharopine dehydrogenase Lys9]	-1.06107	-1.06107
AFUA_3G11590	Taz1-interacting factor 1 (TAF1)]	-1.05819	-1.05819
AFUA_2G01890	ubiquinone biosynthesis protein Coq7]	-1.05524	-1.05524
AFUA_3G07640	plasma membrane H+-ATPase Pma1]	-1.05253	-1.05253
AFUA_3G02000	C6 transcription factor Ctf1B-like]	-1.04978	-1.04978
AFUA_7G06280	hypothetical protein]	-1.04858	-1.04858
AFUA_1G10370	MFS multidrug transporter]	-1.04619	-1.04619
AFUA_4G08580	mitochondrial peroxiredoxin Prx1]	-1.04571	-1.04571
AFUA_1G10220	hypothetical protein]	-1.0438	-1.0438
AFUA_2G17220	C2H2 transcription factor (AmdX)]	-1.04199	-1.04199	-1.24534	-1.24534
AFUA_4G11280	DUF409 domain protein]	-1.04116	-1.04116
AFUA_2G14630	cell wall glycosyl hydrolase YteR]	-1.04105	-1.04105
AFUA_6G08880	ubiquitin-protein ligase Ufd4]	-1.0354	-1.0354
AFUA_2G01700	carbon catabolite derepressing protein kinase]	-1.03528	-1.03528
AFUA_2G01720	hypothetical protein]	-1.03481	-1.03481	-2.05116	-2.05116
AFUA_3G14140	metacaspase CasB]	-1.03471	-1.03471
AFUA_4G09560	ZIP Zinc transporter]	-1.03416	-1.03416
AFUA_4G14250	hypothetical protein]	-1.02979	-1.02979
AFUA_6G02950	aromatic ring-opening dioxygenase LigB subunit,]	-1.02898	-1.02898
AFUA_8G07080	elastinolytic metalloproteinase Mep]	-1.02555	-1.02555
AFUA_1G12332	jumonji family transcription factor]	-1.02413	-1.02413
AFUA_7G00370	hypothetical protein]	-1.0227	-1.0227
AFUA_4G07360	cobalamin-independent methionine synthase]	-1.02217	-1.02217	-2.25609	-2.25609
AFUA_1G06780	CBS and PB1 domain protein]	-1.02196	-1.02196	0.965971	0.965971
AFUA_6G08030	hypothetical protein]	-1.02097	-1.02097
AFUA_4G09810	hypothetical protein]	-1.02032	-1.02032
AFUA_2G05150	cell wall galactomannoprotein Mp2/allergen]	-1.01934	-1.01934	0.849699	0.849699
AFUA_1G13780	histone H4.1]	-1.01705	-1.01705
AFUA_6G06810	hypothetical protein]	-1.01572	-1.01572
AFUA_1G13790	histone H3]	-1.01455	-1.01455
AFUA_2G15850	phytanoyl-CoA dioxygenase family protein]	-1.01189	-1.01189
AFUA_4G07210	mitochondrial acetolactate synthase small]	-1.00653	-1.00653
AFUA_2G12930	hypothetical protein]	-1.00511	-1.00511
AFUA_5G11820	oxidative stress protein Svf1]	-1.00494	-1.00494
AFUA_6G00690	hypothetical protein]	-1.00077	-1.00077	-1.0398	-1.0398
AFUA_2G11890	hypothetical protein]	-0.999871	-0.999871
AFUA_1G11510	hypothetical protein]	-0.994129	-0.994129
AFUA_7G05015	glyoxalase family protein]	-0.988956	-0.988956
AFUA_5G07090	hypothetical protein]	-0.984881	-0.984881
AFUA_1G07200	mitochondrial cytochrome b2]	-0.980457	-0.980457
AFUA_8G02460	MFS transporter]	-0.97845	-0.97845
AFUA_3G06250	RNA polymerase II mediator complex component]	-0.977741	-0.977741
AFUA_5G03730	hypothetical protein]	-0.977062	-0.977062
AFUA_3G10750	acetate kinase]	-0.975527	-0.975527
AFUA_3G02280	alpha,alpha-trehalose glucohydrolase TreA/Ath1]	-0.974714	-0.974714
AFUA_2G12600	hypothetical protein]	-0.97025	-0.97025
AFUA_2G02730	C2H2 finger domain protein]	-0.96656	-0.96656
AFUA_8G00962	cytochrome P450]	-0.966275	-0.966275	-1.02667	-1.02667
AFUA_5G07710	nuclear migration protein (ApsA)]	-0.964772	-0.964772
AFUA_2G08470	GTP binding protein (Bud4)]	-0.963972	-0.963972
AFUA_3G11250	C2H2 transcription factor (Swi5)]	-0.9618	-0.9618
AFUA_5G07340	DnaJ domain protein Psi]	-0.960741	-0.960741
AFUA_5G02180	cysteine synthase (o-acetylserine (thiol)-lyase)]	-0.96001	-0.96001
AFUA_2G08680	hypothetical protein]	-0.959099	-0.959099	-1.3208	-1.3208
AFUA_2G16430	hypothetical protein]	-0.957863	-0.957863	0.929866	0.929866
AFUA_3G14665	hypothetical protein]	-0.955961	-0.955961
AFUA_1G16460	bZIP transcription factor (LziP)]	-0.954298	-0.954298
AFUA_5G14340	oxidoreductase, short-chain]	-0.953561	-0.953561
AFUA_5G03690	CRAL/TRIO domain protein]	-0.953422	-0.953422
AFUA_5G00840	integral membrane protein]	-0.952903	-0.952903
AFUA_5G02870	oxidoreductase, short-chain]	-0.950855	-0.950855
AFUA_3G12940	C6 transcription factor]	-0.948104	-0.948104
AFUA_3G05350	histone H2B]	-0.944664	-0.944664
AFUA_4G13200	hypothetical protein]	-0.943918	-0.943918
AFUA_1G15820	fatty acid hydroxylase]	-0.943702	-0.943702
AFUA_1G07480	coproporphyrinogen III oxidase]	-0.942106	-0.942106
AFUA_1G06071	LMBR1 domain protein]	-0.941724	-0.941724
AFUA_6G02010	hypothetical protein]	-0.938126	-0.938126		1.86415
AFUA_6G13390	FAD dependent oxidoreductase]	-0.937761	-0.937761
AFUA_2G00210	hypothetical protein]	-0.935995	-0.935995	1.05824	1.05824
AFUA_2G14680	hypothetical protein]	-0.932723	-0.932723
AFUA_3G13110	extracellular serine-threonine rich protein]	-0.932484	-0.932484	-1.07825	-1.07825
AFUA_3G05360	histone H2A]	-0.932202	-0.932202
AFUA_5G05640	RTA1 domain protein]	-0.930674	-0.930674
AFUA_1G13740	pentafunctional polypeptide (AroM)]	-0.929725	-0.929725
AFUA_7G03840	hypothetical protein]	-0.927717	-0.927717
AFUA_5G09860	esterase]	-0.927704	-0.927704
AFUA_5G14320	hypothetical protein]	-0.92655	-0.92655	1.05058	1.05058
AFUA_5G08170	autophagocytosis protein Aut1]	-0.925782	-0.925782
AFUA_6G08850	ubiquinone biosynthesis methlytransferase Coq5,]	-0.923988	-0.923988
AFUA_5G14865	hypothetical protein]	-0.922075	-0.922075
AFUA_1G03790	mannosylphosphorylation protein (Mnn4)]	-0.920797	-0.920797
AFUA_3G01900	hypothetical protein]	-0.920278	-0.920278
AFUA_3G12890	C6 transcription factor GliZ-like]	-0.919719	-0.919719
AFUA_5G14200	hypothetical protein]	-0.919317	-0.919317	0.771619	0.771619
AFUA_6G03670	biotin synthase]	-0.919089	-0.919089	-0.989545	-0.989545
AFUA_1G10390	ABC multidrug transporter]	-0.918901	-0.918901
AFUA_4G04590	ubiquinone biosynthesis protein]	-0.913495	-0.913495
AFUA_1G17400	peptidase S41 family protein]	-0.911134	-0.911134
AFUA_6G14410	amidase family protein]	-0.911072	-0.911072
AFUA_3G00810	cholestenol delta-isomerase]	-0.910143	-0.910143
AFUA_4G12710	hypothetical protein]	-0.909227	-0.909227
AFUA_7G01695	hypothetical protein]	-0.90814	-0.90814	0.789992	0.789992
AFUA_6G08130	hypothetical protein]	-0.903793	-0.903793
AFUA_4G09580	major allergen Asp F2]	-0.903342	-0.903342
AFUA_3G14445	bromodomain associated domain protein]	-0.902309	-0.902309
AFUA_8G04890	hypothetical protein]	-0.902008	-0.902008
AFUA_2G02120	phosphoglucomutase]	-0.901243	-0.901243
AFUA_6G12220	isochorismatase family hydrolase]	-0.90015	-0.90015
AFUA_3G14490	Ketol-acid reductoisomerase]	-0.897935	-0.897935
AFUA_2G13140	meiosis induction protein kinase (Ime2)]	-0.897017	-0.897017	-0.943105	-0.943105
AFUA_4G08960	GPI anchored cell wall protein]	-0.896512	-0.896512
AFUA_4G07030	hypothetical protein]	-0.896316	-0.896316
AFUA_8G01730	glycosyl transferase family protein]	-0.894818	-0.894818	1.03225	1.03225
AFUA_6G00300	serine palmitoyltransferase 1]	-0.894789	-0.894789
AFUA_1G12840	nitrite reductase NiiA]	-0.894381	-0.894381
AFUA_2G16230	C2H2 finger domain protein]	-0.893272	-0.893272	-1.1689	-1.1689
AFUA_6G13490	glutamate decarboxylase]	-0.891203	-0.891203
AFUA_6G07340	kynurenine 3-monooxygenase]	-0.891062	-0.891062
AFUA_5G11010	nucleoside diphosphatase (Ynd1)]	-0.89034	-0.89034
AFUA_7G04190	cyclopropane-fatty-acyl-phospholipid synthase]	-0.890145	-0.890145	-0.92668	-0.92668
AFUA_1G04620	alcohol dehydrogenase, zinc-containing]	-0.889937	-0.889937
AFUA_1G02540	EF hand domain protein]	-0.887701	-0.887701
AFUA_7G01400	kinesin family protein (BimC)]	-0.887262	-0.887262
AFUA_7G06780	hypothetical protein]	-0.885593	-0.885593
AFUA_1G11930	protein kinase]	-0.885337	-0.885337
AFUA_3G12100	trehalose synthase (Ccg-9)]	-0.885153	-0.885153
AFUA_6G08440	protoporphyrinogen oxidase]	-0.883909	-0.883909
AFUA_5G14830	glyoxalase family protein]	-0.882544	-0.882544
AFUA_5G06910	DUF636 domain protein]	-0.880093	-0.880093	1.69943	1.69943
AFUA_6G12160	C6 transcription factor]	-0.876627	-0.876627
AFUA_6G02180	GNAT family acetyltransferase]	-0.86661	-0.86661	1.12182	1.12182
AFUA_5G09310	Bax Inhibitor family protein]	-0.866431	-0.866431	0.882081	0.882081
AFUA_2G02910	catechol dioxygenase]	-0.863948	-0.863948
AFUA_3G09990	hypothetical protein]	-0.863663	-0.863663	-0.868529	-0.868529
AFUA_4G00960	6-phosphofructokinase alpha subunit]	-0.862213	-0.862213
AFUA_4G09590	hypothetical protein]	-0.860927	-0.860927
AFUA_7G05400	hypothetical protein]	-0.857918	-0.857918
AFUA_3G04220	fatty acid synthase beta subunit]	-0.857842	-0.857842	-1.12308	-1.12308
AFUA_4G11700	Leucine Rich Repeat domain protein]	-0.855528	-0.855528
AFUA_6G10450	hypothetical protein]	-0.855146	-0.855146
AFUA_1G06110	hypothetical protein]	-0.854443	-0.854443
AFUA_1G10350	phosphoglycerate kinase PgkA]	-0.852983	-0.852983
AFUA_5G13540	vacuolar armadillo repeat protein Vac8]	-0.851524	-0.851524
AFUA_6G06840	hypothetical protein]	-0.848367	-0.848367
AFUA_5G14060	Rho GTPase Rho4]	-0.844025	-0.844025
AFUA_4G13990	hypothetical protein]	-0.84191	-0.84191	-1.26883	-1.26883
AFUA_2G04190	hypothetical protein]	-0.841647	-0.841647
AFUA_5G12080	hypothetical protein]	-0.835307	-0.835307
AFUA_1G06590	phosphoglycerate mutase family protein]	-0.83518	-0.83518	0.933283	0.933283
AFUA_3G07000	hypothetical protein]	-0.834691	-0.834691
AFUA_6G09390	hypothetical protein]	-0.8341	-0.8341
AFUA_3G09980	hypothetical protein]	-0.833942	-0.833942	-0.99817	-0.99817
AFUA_2G16440	hypothetical protein]	-0.831167	-0.831167
AFUA_2G08080	phospholipid metabolism enzyme regulator]	-0.823967	-0.823967
AFUA_6G07670	cytochrome c oxidase assembly protein cox15]	-0.822805	-0.822805
AFUA_2G16480	DHHC zinc finger membrane protein]	-0.820313	-0.820313
AFUA_8G04500	mannosyltransferase PMTI]	-0.820046	-0.820046
AFUA_5G09210	autophagic serine protease Alp2]	-0.818932	-0.818932
AFUA_2G05340	1,3-beta-glucanosyltransferase]	-0.818151	-0.818151
AFUA_4G10410	aspartate aminotransferase]	-0.815824	-0.815824	-1.03686	-1.03686
AFUA_4G07700	clathrin heavy chain]	-0.815317	-0.815317
AFUA_3G06180	DNA lyase Apn2]	-0.815048	-0.815048
AFUA_2G04670	SH3 domain protein]	-0.812171	-0.812171
AFUA_2G02470	PA and RING finger domain protein]	-0.810962	-0.810962
AFUA_1G02290	hypothetical protein]	-0.810753	-0.810753
AFUA_3G10310	acetolactate synthase, large subunit]	-0.810617	-0.810617
AFUA_2G12180	lectin family integral membrane protein]	-0.809442	-0.809442
AFUA_6G07770	alanine aminotransferase]	-0.805636	-0.805636
AFUA_2G01220	GTP cyclohydrolase II]	-0.80461	-0.80461
AFUA_1G10630	S-adenosylmethionine synthetase]	-0.80333	-0.80333	-1.26964	-1.26964
AFUA_2G11780	C2H2 transcription factor (Crea)]	-0.802792	-0.802792	-0.988102	-0.988102
AFUA_3G06340	COX1 assembly protein Shy1]	-0.802686	-0.802686
AFUA_3G12290	pre-mRNA splicing factor Dim1]	-0.80189	-0.80189
AFUA_6G12730	integral membrane protein]	-0.800317	-0.800317
AFUA_1G11180	heat shock protein/chaperonin HSP78]	-0.799821	-0.799821
AFUA_3G11830	phosphoglucomutase PgmA]	-0.797485	-0.797485	-0.768575	-0.768575
AFUA_4G01290	endo-chitosanase, pseudogene]	-0.797427	-0.797427	-1.39357	-1.39357
AFUA_7G05590	DUF890 domain protein]	-0.796724	-0.796724
AFUA_6G14340	glucooligosaccharide oxidase]	-0.795167	-0.795167
AFUA_8G04570	PWWP domain protein]	-0.794309	-0.794309
AFUA_2G15490	TPR domain protein]	-0.792464	-0.792464
AFUA_2G14990	tubulin subunit TubB]	-0.791468	-0.791468
AFUA_4G08370	hypothetical protein]	-0.79115	-0.79115
AFUA_4G04820	C-4 methyl sterol oxidase Erg25]	-0.790309	-0.790309
AFUA_3G08450	hypothetical protein]	-0.789719	-0.789719
AFUA_1G06320	DUF887 domain protein]	-0.788508	-0.788508
AFUA_3G09060	hypothetical protein]	-0.788313	-0.788313
AFUA_1G04630	hypothetical protein]	-0.787901	-0.787901
AFUA_7G05070	FAD dependent oxidoreductase]	-0.786667	-0.786667	0.810309	0.810309
AFUA_1G14300	Fasciclin domain family protein]	-0.786431	-0.786431
AFUA_4G06940	sphingolipid desaturase]	-0.784321	-0.784321
AFUA_5G13990	endo-1,3(4)-beta-glucanase]	-0.783885	-0.783885
AFUA_3G08850	FAD dependent sulfhydryl oxidase Erv1]	-0.783772	-0.783772
AFUA_2G01940	hypothetical protein]	-0.78189	-0.78189
AFUA_4G04670	calcium permease family membrane transporter]	-0.781504	-0.781504
AFUA_7G05960	C2H2 finger domain protein]	-0.780998	-0.780998
AFUA_4G09060	phosphatidate cytidylyltransferase]	-0.780041	-0.780041
AFUA_6G09100	hypothetical protein]	-0.777952	-0.777952
AFUA_2G01170	1,3-beta-glucanosyltransferase Gel1]	-0.775639	-0.775639	-1.21613	-1.21613
AFUA_6G09160	ubiquitin conjugating enzyme Ubc8]	-0.774665	-0.774665	1.16612	1.16612
AFUA_6G00650	hypothetical protein]	-0.774158	-0.774158
AFUA_5G07480	hypothetical protein]	-0.77382	-0.77382
AFUA_5G11750	LON domain serine protease]	-0.767974	-0.767974
AFUA_2G08290	hypothetical protein]	-0.765771	-0.765771
AFUA_2G15580	hypothetical protein]	-0.755233	-0.755233
AFUA_2G11520	MFS monosaccharide transporter]	-0.754941	-0.754941	0.710383	0.710383
AFUA_6G07720	phosphoenolpyruvate carboxykinase AcuF]	-0.753587	-0.753587
AFUA_6G02470	fumarate hydratase]	-0.749811	-0.749811
AFUA_6G06340	glucosamine-fructose-6-phosphate]	-0.741296	-0.741296		-2.15778
AFUA_5G13750	calcium binding protein Caleosin]	-0.740159	-0.740159	0.984374	0.984374
AFUA_3G14540	heat shock protein Hsp30/Hsp42]	-0.73984	-0.73984
AFUA_4G12930	ubiquinone biosynthesis monooxgenase (Coq6)]	-0.737976	-0.737976
AFUA_1G16480	acid phosphatase]	-0.73581	-0.73581
AFUA_8G05140	oxidoreductin]	-0.734356	-0.734356
AFUA_2G00180	neutral amino acid permease]	-0.731903	-0.731903	-1.26898	-1.26898
AFUA_3G00590	Asp-hemolysin]	-0.730987	-0.730987
AFUA_4G09250	hypothetical protein]	-0.730919	-0.730919
AFUA_3G06360	UBX domain protein]	-0.729166	-0.729166
AFUA_7G05580	phospholipase PldA]	-0.728078	-0.728078
AFUA_7G05950	cytokinesis EF-hand protein Cdc4]	-0.723569	-0.723569
AFUA_6G12740	dienelactone hydrolase family protein]	-0.722625	-0.722625	-0.940688	-0.940688
AFUA_4G08880	possible apospory-associated protein c]	-0.721753	-0.721753
AFUA_1G04450	siderophore biosynthesis protein]	-0.721057	-0.721057
AFUA_1G02980	6-phosphogluconolactonase]	-0.71797	-0.71797	0.865775	0.865775
AFUA_3G01580	GMC oxidoreductase]	-0.709176	-0.709176
AFUA_5G08830	Woronin body protein HexA]	-0.700535	-0.700535
AFUA_6G08360	thiazole biosynthesis enzyme]	-0.696545	-0.696545
AFUA_3G12270	glutathione peroxidase Hyr1]	-0.696507	-0.696507	1.37772	1.37772
AFUA_2G00320	sterol delta 5,6-desaturase]	-0.694094	-0.694094
AFUA_1G07440	molecular chaperone Hsp70]	-0.69029	-0.69029
AFUA_4G11250	carbonic anhydrase Nce103]	-0.670894	-0.670894
AFUA_5G02470	thiamine biosynthesis protein (Nmt1)]	-0.661131	-0.661131
AFUA_6G06470	heat shock protein Hsp30-like]	-0.659926	-0.659926
AFUA_5G14680	hypothetical protein]	-0.656319	-0.656319
AFUA_3G06640	40S ribosomal protein S27]	0.647222	0.647222
AFUA_2G09200	60S ribosomal protein L30]	0.647388	0.647388
AFUA_2G07420	actin-bundling protein Sac6]	0.657529	0.657529
AFUA_6G12990	cytosolic large ribosomal subunit protein L7A]	0.671457	0.671457	-1.18406	-1.18406
AFUA_1G04040	ubiquitin UbiA]	0.674579	0.674579
AFUA_1G05990	ribosomal protein L16a]	0.675103	0.675103	-0.770544	-0.770544
AFUA_2G07970	60S ribosomal protein L19]	0.678324	0.678324	-1.16128	-1.16128
AFUA_6G13250	60S ribosomal protein L31e]	0.679674	0.679674
AFUA_3G08590	hypothetical protein]	0.68914	0.68914
AFUA_1G09440	ribosomal protein S23 (S12)]	0.692505	0.692505
AFUA_1G04660	60S ribosomal protein L15]	0.700042	0.700042
AFUA_2G02150	40S ribosomal protein S10a]	0.702738	0.702738
AFUA_6G03830	ribosomal protein L14]	0.706936	0.706936
AFUA_1G10510	60S ribosomal protein L35]	0.708573	0.708573
AFUA_5G10010	extracellular serine-threonine rich protein]	0.711299	0.711299
AFUA_1G09540	vacuolar transporter chaperon Vtc1]	0.715471	0.715471
AFUA_3G05600	60S ribosomal protein L27a]	0.716509	0.716509	-0.796574	-0.796574
AFUA_4G12220	hypothetical protein]	0.721217	0.721217
AFUA_2G10100	60S acidic ribosomal protein P2/allergen Asp F]	0.722247	0.722247
AFUA_5G06660	UPF0187 domain membrane protein]	0.728807	0.728807	-0.831417	-0.831417
AFUA_7G02140	37S ribosomal protein S24]	0.731571	0.731571		-1.63822
AFUA_5G06780	carbamoyl-phosphate synthase, small subunit]	0.733931	0.733931
AFUA_5G08980	NADH-ubiquinone oxidoreductase 9.5 kDa subunit,]	0.735998	0.735998
AFUA_6G02440	60S ribosomal protein L24a]	0.737705	0.737705
AFUA_1G03110	60S ribosomal protein L29]	0.73894	0.73894
AFUA_1G12940	MAP kinase SakA]	0.741457	0.741457
AFUA_2G16120	translocon-associated protein, alpha subunit]	0.743717	0.743717
AFUA_5G05490	seryl-tRNA synthetase]	0.745091	0.745091	-1.19531	-1.19531
AFUA_3G08600	translational initiation factor 2 beta]	0.748651	0.748651
AFUA_2G09330	C6 finger domain protein]	0.749063	0.749063		2.52595
AFUA_7G05290	40S ribosomal protein S13]	0.750014	0.750014
AFUA_2G04930	hypothetical protein]	0.755126	0.755126
AFUA_1G02030	eukaryotic translation initiation factor 3]	0.756318	0.756318	-1.18724	-1.18724
AFUA_2G15500	small nuclear ribonucleoprotein SmF]	0.759054	0.759054
AFUA_4G10480	50S ribosomal protein L30]	0.765622	0.765622
AFUA_2G09870	eukaryotic translation initiation factor 3]	0.772673	0.772673		-1.74442
AFUA_3G09250	cell wall glucanase]	0.779973	0.779973
AFUA_5G05460	cytosine deaminase-uracil]	0.784635	0.784635
AFUA_3G08460	60S ribosomal protein L35Ae]	0.786838	0.786838
AFUA_3G13100	hypothetical protein]	0.793063	0.793063	-1.87759	-1.87759
AFUA_1G11130	60S ribosomal protein L6]	0.793346	0.793346	-0.800132	-0.800132
AFUA_6G04680	MIPC synthase subunit (SurA)]	0.793535	0.793535	-1.05888	-1.05888
AFUA_5G08950	RAS small monomeric GTPase (Rsr1)]	0.797663	0.797663
AFUA_2G14670	eukaryotic translation initiation factor 3]	0.798074	0.798074	-1.02347	-1.02347
AFUA_5G12200	phosducin]	0.802255	0.802255
AFUA_3G06492	iron-sulfur cluster biosynthesis protein Isd11,]	0.803283	0.803283
AFUA_1G12730	60S ribosomal protein L3]	0.806873	0.806873	-1.37712	-1.37712
AFUA_4G10460	homocitrate synthase]	0.811955	0.811955		-2.53376
AFUA_3G08640	eukaryotic translation initiation factor 3]	0.812718	0.812718		-2.55612
AFUA_1G09840	mitochondrial inner membrane translocase subunit]	0.822955	0.822955
AFUA_4G13400	glycosyltransferase family 28]	0.823604	0.823604
AFUA_1G02600	hypothetical protein]	0.826544	0.826544
AFUA_5G11230	RAS small monomeric GTPase RasA]	0.830977	0.830977
AFUA_6G13180	CECR1 family adenosine deaminase]	0.831233	0.831233
AFUA_4G12990	thioredoxin reductase Trr1/Trr2]	0.831424	0.831424
AFUA_8G03990	U5 snRNP component Snu114, putative]	0.833454	0.833454
AFUA_2G16290	DnaJ domain protein (Mas5)]	0.834034	0.834034
AFUA_2G02440	hypothetical protein]	0.835148	0.835148
AFUA_3G06760	60S ribosomal protein L37]	0.835236	0.835236	-0.743638	-0.743638
AFUA_2G06230	glutamine amidotransferase:cyclase]	0.838984	0.838984	-1.2645	-1.2645
AFUA_1G09330	eukaryotic translation initiation factor 3]	0.839674	0.839674	-1.18146	-1.18146
AFUA_6G10610	ribose 5-phosphate isomerase A]	0.839686	0.839686
AFUA_6G12360	class I alpha-mannosidase 1A]	0.841613	0.841613	-1.3975	-1.3975
AFUA_6G05330	37 ribosomal protein Rsm10]	0.842804	0.842804
AFUA_3G08160	eukaryotic translation initiation factor 4]	0.84381	0.84381		-2.32848
AFUA_4G10790	phosphoribosyl diphosphate synthase isoform 4]	0.853597	0.853597
AFUA_4G10750	alpha-1,6-mannosyltransferase subunit]	0.857106	0.857106
AFUA_5G06060	sulfur metabolism regulator SkpA]	0.857322	0.857322	-1.40339	-1.40339
AFUA_1G13140	G-protein complex alpha subunit GpaA/FadA]	0.861366	0.861366
AFUA_3G12930	dimethylallyl tryptophan synthase SirD-like]	0.862557	0.862557
AFUA_2G03040	ribosomal protein L34 protein]	0.863161	0.863161
AFUA_1G06830	60S acidic ribosomal protein P1]	0.872735	0.872735
AFUA_1G07680	secretion related GTPase SrgD]	0.878205	0.878205
AFUA_6G12880	hypothetical protein]	0.881254	0.881254
AFUA_7G02610	WD repeat protein]	0.885173	0.885173
AFUA_2G09340	fungal specific trascription factor]	0.885343	0.885343		2.33246
AFUA_2G03800	hypothetical protein]	0.889556	0.889556
AFUA_3G06650	aminoalcoholphosphotransferase]	0.889955	0.889955
AFUA_6G13410	nuclear mRNA splicing factor]	0.891261	0.891261
AFUA_3G12700	DUF250 domain membrane protein]	0.894387	0.894387	-1.24538	-1.24538
AFUA_5G04336	hypothetical protein]	0.895624	0.895624
AFUA_7G04150	cochaperone Pam16]	0.898427	0.898427
AFUA_1G14430	chitin binding protein]	0.900087	0.900087	1.28344	1.28344
AFUA_1G15450	adenylosuccinate synthetase AdB]	0.905657	0.905657
AFUA_2G01330	exosome complex subunit Rrp46]	0.907959	0.907959
AFUA_4G08010	ornithine decarboxylase]	0.909176	0.909176	-1.90383	-1.90383
AFUA_4G08810	DUF757 domain protein]	0.910401	0.910401
AFUA_2G10020	hypothetical protein]	0.910817	0.910817	1.48999	1.48999
AFUA_6G07360	40S ribosomal protein S8]	0.914927	0.914927	-1.07259	-1.07259
AFUA_1G10310	RNase L inhibitor of the ABC superfamily]	0.916308	0.916308	-1.09353	-1.09353
AFUA_4G06770	iron-sulfur cofactor synthesis protein (Isu1)]	0.919657	0.919657
AFUA_8G02840	dynamin-like GTPase Dnm1]	0.922624	0.922624
AFUA_5G12570	U6 small nuclear ribonucleoprotein (Lsm3)]	0.92329	0.92329
AFUA_2G07630	vacuolar H+\/Ca2+ exchanger]	0.930627	0.930627
AFUA_3G12300	60S ribosomal protein L22]	0.936	0.936
AFUA_5G05450	40S ribosomal protein S3Ae]	0.937344	0.937344
AFUA_1G09210	AAA family ATPase/60S ribosome export protein]	0.938115	0.938115
AFUA_1G11710	60S ribosomal protein L1]	0.939329	0.939329
AFUA_5G08350	37S ribosomal protein S16]	0.939796	0.939796
AFUA_5G14670	hypothetical protein]	0.941324	0.941324
AFUA_3G09830	hypothetical protein]	0.942341	0.942341
AFUA_4G05920	mitochondrial protein sorting (Msf1)]	0.942521	0.942521
AFUA_7G05990	5-formyltetrahydrofolate cyclo-ligase]	0.945344	0.945344
AFUA_8G04940	sn-1,2-diacylglycerol cholinephosphotransferase]	0.946917	0.946917
AFUA_5G14390	C6 transcription factor]	0.948961	0.948961	1.40508	1.40508
AFUA_2G10380	eukaryotic translation initiation factor 3]	0.951208	0.951208		-1.72854
AFUA_1G15020	40S ribosomal protein S5]	0.955549	0.955549
AFUA_8G05710	MFS sugar transporter Stl1]	0.956449	0.956449
AFUA_5G12910	small nuclear ribonucleoprotein SmD2]	0.957455	0.957455
AFUA_1G03830	prefoldin subunit 2]	0.958248	0.958248
AFUA_7G05650	glutamine-serine rich protein MS8]	0.960842	0.960842
AFUA_1G09170	protein kinase activator (Mob2)]	0.964017	0.964017
AFUA_6G05320	purine nucleoside phosphorylase I, inosine and]	0.966013	0.966013	-0.837231	-0.837231
AFUA_2G03210	hypothetical protein]	0.966918	0.966918
AFUA_3G08580	glycine-rich RNA-binding protein]	0.96943	0.96943
AFUA_1G03390	60S ribosomal protein L12]	0.973838	0.973838	-1.10207	-1.10207
AFUA_1G05080	60S ribosomal protein P0]	0.974052	0.974052		-2.1795
AFUA_4G07540	small nucleolar ribonucleoprotein complex]	0.982042	0.982042
AFUA_2G14250	CBF/NF-Y family transcription factor]	0.982371	0.982371
AFUA_5G05740	Golgi GDP-mannose transporter]	0.982628	0.982628
AFUA_3G00840	FAD-dependent oxygenase]	0.985479	0.985479
AFUA_2G13720	DNA-directed RNA polymerase I and III subunit]	0.987984	0.987984
AFUA_8G04960	small nuclear ribonucleoprotein SmG]	0.988653	0.988653
AFUA_1G09800	GTP-binding protein YchF]	0.990693	0.990693	-1.28683	-1.28683
AFUA_4G10070	class I alpha-mannosidase]	0.991171	0.991171
AFUA_2G13680	calcium/calmodulin-dependent protein kinase]	0.991874	0.991874
AFUA_1G12380	WD repeat protein]	0.99228	0.99228
AFUA_4G01220	hypothetical protein]	0.99253	0.99253	1.43326	1.43326
AFUA_4G07300	hypothetical protein]	0.993054	0.993054
AFUA_2G04540	hypothetical protein]	1.00142	1.00142
AFUA_3G07940	phosphoinositide-specific phospholipase C]	1.00218	1.00218
AFUA_7G02600	hypothetical protein]	1.00267	1.00267
AFUA_5G05610	cell cycle control protein Cwf14/Bud31]	1.01201	1.01201
AFUA_2G15430	sorbitol/xylulose reductase Sou1-like]	1.01635	1.01635
AFUA_3G00850	hypothetical protein]	1.01893	1.01893
AFUA_3G11430	arginase]	1.0195	1.0195
AFUA_5G07270	hypothetical protein]	1.02388	1.02388
AFUA_3G10510	hypothetical protein]	1.02522	1.02522
AFUA_2G10090	40S ribosomal protein S15]	1.02673	1.02673	-0.706139	-0.706139
AFUA_2G03260	RNA binding protein (Rbm8A)]	1.02737	1.02737	-1.32422	-1.32422
AFUA_1G11190	eukaryotic translation elongation factor 1]	1.03813	1.03813	-0.870412	-0.870412
AFUA_1G06390	translation elongation factor EF-1 alpha subunit]	1.0384	1.0384	-1.73023	-1.73023
AFUA_2G07570	glutamate 5-kinase]	1.03855	1.03855
AFUA_7G02300	hypothetical protein]	1.04081	1.04081
AFUA_6G05174	TOM complex component Tom7]	1.04186	1.04186
AFUA_8G02800	hypothetical protein]	1.04712	1.04712
AFUA_6G06390	hypothetical protein]	1.05191	1.05191
AFUA_4G12100	RWD domain protein (Gir2)]	1.05242	1.05242	-1.5542	-1.5542
AFUA_5G05680	peptide chain release factor eRF/aRF, subunit 1]	1.05445	1.05445	-1.24398	-1.24398
AFUA_2G16400	translation initiation factor 4B]	1.05815	1.05815	-2.07307	-2.07307
AFUA_6G02450	ribosomal S30/ubiquitin fusion]	1.06002	1.06002
AFUA_7G02190	zinc knuckle nucleic acid binding protein]	1.06294	1.06294
AFUA_5G06160	5-proFAR isomerase His6]	1.06655	1.06655
AFUA_2G03760	transcription/RNA-processing factor Ssu72]	1.06722	1.06722
AFUA_8G03920	cell cycle regulatory protein Cks/Suc1]	1.06849	1.06849
AFUA_2G10930	Golgi membrane protein (Rer1)]	1.06863	1.06863
AFUA_1G04860	rhodopsin family protein]	1.07002	1.07002	0.889137	0.889137
AFUA_6G12820	MAP kinase MpkB]	1.07114	1.07114	-1.06777	-1.06777
AFUA_2G03000	nucleoside transporter]	1.07211	1.07211
AFUA_2G05950	snRNP and snoRNP protein (Snu13)]	1.07386	1.07386
AFUA_6G04570	translation elongation factor eEF-1 subunit]	1.07655	1.07655		-2.36319
AFUA_1G06290	small nucleolar ribonucleoprotein complex]	1.07806	1.07806
AFUA_6G12550	mitochondrial carrier protein]	1.08168	1.08168
AFUA_8G03910	hypothetical protein]	1.08242	1.08242
AFUA_5G02950	hypothetical protein]	1.0835	1.0835
AFUA_1G05160	DNA-directed RNA polymerase I, II, and III]	1.08401	1.08401
AFUA_5G05760	NTP binding protein]	1.08528	1.08528
AFUA_2G13570	ribosome biogenesis protein (Bms1)]	1.08663	1.08663
AFUA_3G13480	translation initiation factor 2 alpha subunit]	1.08828	1.08828		-1.72312
AFUA_1G17070	FYVE domain protein]	1.09685	1.09685
AFUA_7G01480	cap binding protein]	1.09745	1.09745	-1.63649	-1.63649
AFUA_2G12990	peptidyl prolyl cis-trans isomerase Cyclophilin,]	1.10288	1.10288
AFUA_6G02800	GPI anchored protein]	1.10428	1.10428
AFUA_1G07630	zinc knuckle domain protein (Byr3)]	1.10815	1.10815	-1.65832	-1.65832
AFUA_1G12390	G2/M phase checkpoint control protein Sum2]	1.10855	1.10855
AFUA_4G13690	snoRNP protein (gar1)]	1.11688	1.11688
AFUA_3G06010	RNA processing protein Emg1]	1.11703	1.11703
AFUA_7G02510	hypothetical protein]	1.11985	1.11985
AFUA_6G04260	ribosomal large subunit biogenesis protein]	1.12126	1.12126
AFUA_2G00740	hypothetical protein]	1.12401	1.12401
AFUA_4G06250	ribosome biogenesis (Nop4)]	1.12496	1.12496
AFUA_6G12590	hypothetical protein]	1.12754	1.12754
AFUA_2G08860	exosome complex endonuclease 2/ribosomal RNA]	1.13229	1.13229
AFUA_5G02520	DNA replication licensing factor Mcm5]	1.13266	1.13266
AFUA_6G02810	Ctr copper transporter]	1.13689	1.13689
AFUA_1G11160	Sas10/Utp3 family protein]	1.13706	1.13706
AFUA_7G04700	conserved hypothetical portein]	1.1385	1.1385
AFUA_2G13020	mitochondrial dicarboxylate carrier]	1.14003	1.14003
AFUA_3G13170	hypothetical protein]	1.14321	1.14321
AFUA_5G11620	pre-mRNA splicing factor RNA helicase (Prp43)]	1.14481	1.14481
AFUA_3G13320	40S ribosomal protein S0]	1.14494	1.14494		-2.54737
AFUA_2G16090	karyopherin alpha subunit]	1.14635	1.14635		-2.43823
AFUA_5G01870	DNA replication factor C subunit Rfc3]	1.14869	1.14869
AFUA_1G03490	epimerase/dehydratase family protein]	1.15209	1.15209
AFUA_7G00790	hypothetical protein]	1.15344	1.15344
AFUA_5G04040	hypothetical protein]	1.15392	1.15392
AFUA_5G02960	hypothetical protein]	1.15405	1.15405
AFUA_2G08990	eukaryotic translation initiation factor 5]	1.15577	1.15577
AFUA_5G13120	hypothetical protein]	1.15777	1.15777
AFUA_5G02910	NAP family protein]	1.16009	1.16009
AFUA_3G05970	eukaryotic translation initiation factor subunit]	1.16018	1.16018
AFUA_7G05860	RING finger domain protein]	1.16181	1.16181
AFUA_5G04290	WW domain protein]	1.16241	1.16241
AFUA_1G07430	hypothetical protein]	1.16427	1.16427
AFUA_2G16040	rRNA biogenesis protein RRP5]	1.16663	1.16663
AFUA_1G02460	DNA-directed RNA polymerase III, beta subunit]	1.16693	1.16693
AFUA_2G04440	C2H2 finger domain protein]	1.16698	1.16698
AFUA_4G07500	small nucleolar ribonucleoprotein complex]	1.17151	1.17151
AFUA_5G06190	sexual development transcription factor SteA]	1.1721	1.1721	-1.7634	-1.7634
AFUA_3G14020	hypothetical protein]	1.17306	1.17306
AFUA_5G13930	CCCH finger DNA binding protein]	1.17319	1.17319
AFUA_1G12560	endoglucanase]	1.17568	1.17568	1.10794	1.10794
AFUA_2G13080	Nudix/MutT family protein]	1.18753	1.18753
AFUA_5G13070	hypothetical protein]	1.18771	1.18771
AFUA_4G06610	hypothetical protein]	1.19333	1.19333
AFUA_2G02320	Hsp70 chaperone (BiP)]	1.1996	1.1996	-1.01616	-1.01616
AFUA_2G12000	hypothetical protein]	1.20147	1.20147
AFUA_1G09320	nucleolus protein required for cell viability]	1.20335	1.20335
AFUA_4G12360	prefoldin subunit 1]	1.20377	1.20377
AFUA_3G12490	protein arginine methyltransferase RmtB]	1.20387	1.20387
AFUA_6G05310	nucleolus protein required for cell viability]	1.20589	1.20589
AFUA_5G03320	TFIIH complex helicase Ssl2]	1.22048	1.22048
AFUA_6G11380	mitochondrial import receptor subunit (Tom20)]	1.22121	1.22121
AFUA_3G09600	pre-rRNA processing nucleolar protein Sik1]	1.22172	1.22172
AFUA_6G09335	SRF-type transcription factor family protein]	1.22575	1.22575
AFUA_4G11970	metallothionein-I gene transcription activator]	1.23291	1.23291
AFUA_2G04780	WD repeat protein]	1.24211	1.24211
AFUA_2G13910	EBP domain protein]	1.2448	1.2448
AFUA_4G07600	hypothetical protein]	1.24488	1.24488
AFUA_2G16070	urease accessory protein UreD]	1.25248	1.25248
AFUA_1G12620	MFS toxin efflux pump (AflT)]	1.25276	1.25276
AFUA_6G05170	mitochondrial folate carrier protein Flx1]	1.26178	1.26178
AFUA_5G11730	RIO1 family protein kinase]	1.26218	1.26218
AFUA_3G13470	sulfate transporter]	1.26247	1.26247
AFUA_5G13610	hypothetical protein]	1.26327	1.26327
AFUA_4G04110	SAC3/GANP domain protein]	1.27093	1.27093
AFUA_4G06350	ribosomal biogenesis protein Gar2]	1.27778	1.27778
AFUA_7G02590	hypothetical protein]	1.27854	1.27854
AFUA_8G05330	methylenetetrahydrofolate dehydrogenase]	1.28351	1.28351	-1.06693	-1.06693
AFUA_8G06550	carbonic anhydrase family protein]	1.28443	1.28443		2.85355
AFUA_2G05480	DNA-directed RNA polymerase I 13.1 kDa]	1.28817	1.28817
AFUA_2G13980	ATP dependent RNA helicase (Dbp9)]	1.29668	1.29668
AFUA_2G03340	DUF652 domain protein]	1.29801	1.29801
AFUA_6G10460	ceramide synthase membrane component (LAG1)]	1.29874	1.29874
AFUA_2G08600	1-acylglycerol-3-phosphate acyltransferase]	1.2991	1.2991
AFUA_1G00920	hypothetical protein]	1.30606	1.30606
AFUA_2G09480	hypothetical protein]	1.30832	1.30832
AFUA_7G05980	small nuclear ribonucleoprotein SmE]	1.31221	1.31221
AFUA_5G06340	BAR domain protein]	1.31358	1.31358
AFUA_2G05490	HEAT repeat protein]	1.31404	1.31404
AFUA_3G05460	60S ribosomal protein L20]	1.31666	1.31666
AFUA_6G02690	C2H2 finger domain protein]	1.31681	1.31681
AFUA_8G03930	Hsp70 chaperone (HscA)]	1.33831	1.33831		-3.28616
AFUA_3G08090	60S ribosomal protein Nsa2]	1.34573	1.34573	-1.20621	-1.20621
AFUA_5G02200	Mitochondrial import inner membrane translocase]	1.34637	1.34637
AFUA_2G11380	rRNA assembly protein Mis3]	1.34714	1.34714
AFUA_8G06554	carbonate dehydratase]	1.34927	1.34927		2.76982
AFUA_1G10330	hypothetical protein]	1.35012	1.35012
AFUA_1G04840	pre-rRNA processing protein Mrd1]	1.35024	1.35024
AFUA_5G03170	hypothetical protein]	1.35205	1.35205
AFUA_7G00950	MFS monosaccharide transporter]	1.35238	1.35238
AFUA_6G08580	FKBP-type peptidyl-prolyl isomerase]	1.35349	1.35349	-0.960973	-0.960973
AFUA_1G09200	ribosome biogenesis protein Erb1]	1.35687	1.35687
AFUA_3G04310	snoRNA binding protein]	1.35874	1.35874
AFUA_1G14340	metalloreductase]	1.35992	1.35992
AFUA_2G11290	orotate phosphoribosyltransferase]	1.35994	1.35994
AFUA_2G11510	nucleolar GTP-binding protein (Nog1)]	1.36242	1.36242
AFUA_3G09750	rRNA processing protein Utp6]	1.36258	1.36258
AFUA_6G06530	hypothetical protein]	1.3634	1.3634
AFUA_4G10520	CSL family zinc fnger-containing protein]	1.36385	1.36385
AFUA_4G00800	MFS monosaccharide transporter]	1.36538	1.36538
AFUA_3G11310	hypothetical protein]	1.37031	1.37031
AFUA_1G09700	ankyrin repeat protein]	1.37641	1.37641
AFUA_6G10500	hypothetical protein]	1.38513	1.38513
AFUA_7G05810	ribonucleoprotein]	1.38971	1.38971	-1.53278	-1.53278
AFUA_1G16330	ribosome assembly protein Noc2]	1.39138	1.39138
AFUA_5G11120	DNA-directed RNA polymerases i, ii, and iii 145]	1.39234	1.39234	-1.73194	-1.73194
AFUA_5G06520	low-temperature viability protein ltv1]	1.39358	1.39358
AFUA_3G04110	rRNA processing protein Bystin]	1.40071	1.40071
AFUA_1G01990	ribosome biogenesis protein Rsa4]	1.4052	1.4052
AFUA_1G07570	hypothetical protein]	1.40874	1.40874
AFUA_2G08320	U3 small nucleolar ribonucleoprotein subunit]	1.41018	1.41018
AFUA_4G03650	ribosome associated DnaJ chaperone Zuotin]	1.41311	1.41311	-1.76825	-1.76825
AFUA_3G07140	extracellular developmental signal biosynthesis]	1.43486	1.43486
AFUA_4G12110	TPR domain protein]	1.4356	1.4356
AFUA_2G02340	exosome complex exonuclease Rrp40]	1.43691	1.43691
AFUA_3G00340	glycosyl hydrolase]	1.45851	1.45851
AFUA_5G06010	translation initiation factor eIF-6]	1.46057	1.46057	-1.43037	-1.43037
AFUA_1G02610	rRNA processing protein]	1.4639	1.4639
AFUA_1G13570	small nuclear ribonucleoprotein complex protein]	1.46749	1.46749		-1.85234
AFUA_1G12590	RNA-binding La domain protein]	1.46785	1.46785	-1.9844	-1.9844
AFUA_7G01850	DNA-directed RNA polymerase III subunit Rpc34]	1.47168	1.47168
AFUA_6G00630	MFS transporter]	1.47299	1.47299
AFUA_4G05850	malonyl CoA-acyl carrier protein transacylase]	1.47683	1.47683
AFUA_6G02705	hypothetical protein]	1.47894	1.47894
AFUA_1G15030	SDA1 domain protein]	1.47897	1.47897
AFUA_1G14110	RNA polymerase subunit]	1.47959	1.47959	-1.62874	-1.62874
AFUA_1G16000	serine/threonine protein kinase]	1.48117	1.48117
AFUA_1G05310	nucleolar ATPase Kre33]	1.48991	1.48991
AFUA_1G10990	ribosomal RNA processing protein]	1.49839	1.49839
AFUA_8G00840	amino acid permease]	1.5087	1.5087
AFUA_6G05250	hypothetical protein]	1.53083	1.53083
AFUA_8G02550	MFS peptide transporter]	1.54646	1.54646
AFUA_2G02710	60S ribosomal protein L24b]	1.54813	1.54813
AFUA_5G01740	deoxyhypusine synthase]	1.5494	1.5494
AFUA_6G03050	oleate delta-12 desaturase]	1.55113	1.55113
AFUA_1G10440	hypothetical protein]	1.56043	1.56043
AFUA_6G03350	GNAT family N-acetyltransferase]	1.56139	1.56139
AFUA_2G05430	uridine kinase]	1.56274	1.56274
AFUA_5G00770	integral membrane protein]	1.5692	1.5692	1.45838	1.45838
AFUA_5G06280	hypothetical protein]	1.57156	1.57156
AFUA_1G09350	transcription initiation factor TFIID subunit]	1.58512	1.58512
AFUA_4G00930	CorA family metal ion transporter]	1.58803	1.58803
AFUA_3G07680	ran GTPase activating protein 1 (RNA1 protein)]	1.58997	1.58997
AFUA_1G15290	hypothetical protein]	1.59523	1.59523
AFUA_3G00320	endo-1,4-beta-xylanase (XlnA)]	1.60776	1.60776
AFUA_8G04350	DNA-directed RNA polymerase III subunit 22.9]	1.61258	1.61258
AFUA_7G00280	hypothetical protein]	1.6208	1.6208
AFUA_4G05880	U3 small nucleolar ribonucleoprotein protein]	1.62169	1.62169
AFUA_5G06170	hypothetical protein]	1.62246	1.62246
AFUA_3G05840	RNA binding protein Rnp24]	1.64126	1.64126
AFUA_7G02080	RNA polymerase I subunit Rpa43]	1.64404	1.64404
AFUA_2G00760	pectate lyase A]	1.64441	1.64441	2.29603	2.29603
AFUA_2G10180	hypothetical protein]	1.65017	1.65017
AFUA_4G09330	hypothetical protein]	1.66108	1.66108	1.57529	1.57529
AFUA_4G07570	60S ribosome biogenesis protein Mak11]	1.66251	1.66251
AFUA_5G03310	hypothetical protein]	1.6651	1.6651
AFUA_1G07560	MYB DNA-binding domain protein]	1.66547	1.66547
AFUA_6G02515	hypothetical protein]	1.66562	1.66562
AFUA_2G04800	pre-rRNA processing protein]	1.67437	1.67437
AFUA_8G01890	Na+/H+ exchanger family protein]	1.67738	1.67738
AFUA_2G05550	hypothetical protein]	1.68619	1.68619
AFUA_3G10890	ATP dependent RNA helicase (Dbp8)]	1.69564	1.69564
AFUA_3G12910	O-methyltransferase GliM-like]	1.69926	1.69926	1.82192	1.82192
AFUA_1G10560	GTP binding protein]	1.70045	1.70045	-1.46649	-1.46649
AFUA_1G03640	hypothetical protein]	1.70942	1.70942
AFUA_5G11985	eukaryotic translation initation factor]	1.72101	1.72101
AFUA_5G01760	nucleolar RNA methyltransferase (Nop2)]	1.72137	1.72137
AFUA_7G03700	diacylglycerol acyltransferase type 2A]	1.72287	1.72287
AFUA_6G04510	O-sialoglycoprotein endopeptidase]	1.73507	1.73507
AFUA_7G05300	hypothetical protein]	1.73964	1.73964
AFUA_7G04860	dimethyladenosine transferase]	1.74817	1.74817
AFUA_1G06220	ATP-dependent RNA helicase]	1.74993	1.74993
AFUA_3G09340	PDCD2_C domain protein]	1.757	1.757
AFUA_1G09710	hypothetical protein]	1.76208	1.76208
AFUA_6G06380	methyltransferase]	1.76214	1.76214
AFUA_6G03580	mRNA-nucleus export ATPase (Elf1)]	1.76593	1.76593
AFUA_3G10820	ferric-chelate reductase]	1.78247	1.78247
AFUA_8G05430	ribosome biogenesis protein Noc4]	1.80991	1.80991
AFUA_8G04640	RNA-3'-phosphate cyclase family protein]	1.82583	1.82583
AFUA_4G08190	ribosome biogenesis protein Pescadillo]	1.83514	1.83514
AFUA_7G08280	hypothetical protein]	1.83758	1.83758	2.44381	2.44381
AFUA_3G06310	RNA binding protein]	1.84661	1.84661
AFUA_5G04000	proteasome maturation ans ribosome synthesis]	1.84856	1.84856
AFUA_2G09940	hypothetical protein]	1.8501	1.8501
AFUA_3G11880	hypothetical protein]	1.85617	1.85617
AFUA_2G01480	60S ribosomal subunit biogenesis protein Nop16,]	1.85794	1.85794
AFUA_1G05560	GTP binding protein]	1.85808	1.85808	-1.42561	-1.42561
AFUA_1G12630	mannosylphosphate transferase (Mnn4)]	1.85929	1.85929
AFUA_3G06950	mitochondrial carrier protein (Rim2)]	1.86325	1.86325
AFUA_1G02210	60S ribosome biogenesis protein Brx1]	1.86806	1.86806
AFUA_1G05410	ribosome biogenesis protein Kri1]	1.87043	1.87043
AFUA_6G07330	methionine aminopeptidase, type I]	1.89624	1.89624
AFUA_8G04080	betaine aldehyde dehydrogenase (BadH)]	1.90711	1.90711
AFUA_2G17930	integral membrane protein]	1.92685	1.92685
AFUA_2G03930	small nucleolar ribonucleoprotein complex]	1.93497	1.93497
AFUA_5G12270	rRNA processing protein (Ebp2)]	1.96171	1.96171	-1.44269	-1.44269
AFUA_8G05650	hypothetical protein]	1.97437	1.97437
AFUA_4G04800	AAA family ATPase]	1.97733	1.97733
AFUA_1G02590	RNA polymerase I specific transcription]	1.9841	1.9841
AFUA_4G12510	hypothetical protein]	2.0262	2.0262	1.35347	1.35347
AFUA_8G04400	RNA binding protein]	2.04704	2.04704
AFUA_5G10250	hypothetical protein]	2.06789	2.06789	1.77569	1.77569
AFUA_4G14175	hypothetical protein]	2.06811	2.06811
AFUA_1G06230	ribosome biogenesis protein Ssf2]	2.07196	2.07196
AFUA_1G07710	mitochondrial carrier protein]	2.07971	2.07971
AFUA_2G02210	hypothetical protein]	2.09872	2.09872
AFUA_6G11390	1,3-beta-glucanosyltransferase Gel2]	2.12976	2.12976	1.23765	1.23765
AFUA_7G00970	GPI anchored serine-threonine rich protein]	2.14104	2.14104	2.36918	2.36918
AFUA_6G12920	C2H2 finger domain protein]	2.14183	2.14183
AFUA_2G05560	exonuclease]	2.18908	2.18908
AFUA_3G10690	calcium-translocating P-type]	2.19481	2.19481
AFUA_3G15080	hypothetical protein]	2.19983	2.19983
AFUA_1G13070	U3 small nucleolar ribonucleoprotein protein]	2.20574	2.20574
AFUA_6G14260	U3 small nucleolar ribonucleoprotein protein]	2.23302	2.23302
AFUA_3G06380	exosome-associated family protein]	2.23588	2.23588
AFUA_4G14180	hypothetical protein]	2.24787	2.24787
AFUA_2G02500	hypothetical protein]	2.25692	2.25692	1.59575	1.59575
AFUA_5G04010	tRNA-splicing endonuclease subunit Sen2]	2.32482	2.32482
AFUA_2G02970	hypothetical protein]	2.33544	2.33544
AFUA_6G03750	amidophosphoribosyltransferase]	2.38	2.38
AFUA_8G01850	phosphate-repressible phosphate permease]	2.42794	2.42794
AFUA_8G05720	DUF567 domain protein]	2.43517	2.43517
AFUA_4G14190	hypothetical protein]	2.45691	2.45691
AFUA_7G06030	alpha-ketoglutarate-dependent taurine]	2.48591	2.48591
AFUA_4G12940	hypothetical protein]	2.7845	2.7845	1.42114	1.42114
AFUA_5G08680	mitochondrial GTPase (YlqF)]	2.92575	2.92575
AFUA_4G14160	hypothetical protein]	3.05791	3.05791	3.17894	3.17894
AFUA_7G00340	metallo-beta-lactamase domain protein]	3.1042	3.1042		3.79394
AFUA_8G07170	hypothetical protein]	3.13195	3.13195
AFUA_2G17240	C2H2 finger domain protein]	3.24829	3.24829	3.3243	3.3243
AFUA_2G08180	flotillin domain protein]	3.55181	3.55181
AFUA_6G04690	hypothetical protein]	3.67428	3.67428
AFUA_3G03050	RNAse III]	3.67649	3.67649	3.88122	3.88122
AFUA_3G01196	hypothetical protein]	3.78283	3.78283	2.54047	2.54047
AFUA_8G04380	hypothetical protein]	4.55447	4.55447	3.383	3.383
AFUA_8G05910	pectate lyase]	4.57857	4.57857	3.90997	3.90997
AFUA_4G14170	hypothetical protein]	4.88621	4.88621	3.74611	3.74611
AFUA_5G14410	cysteine dioxygenase]	5.95758	5.95758	7.05156	7.05156
AFUA_4G06620	Glutamate/Leucine/Phenylalanine/Valine]		-2.77744
AFUA_1G03660	acid phosphatase]		-2.22443		-2.91076
AFUA_2G03860	plasma membrane low affinity zinc ion]		-2.1739	-1.48019	-1.48019
AFUA_2G09350	endo-beta-1,6-glucanase]		-2.16733
AFUA_5G06470	serine/threonine protein kinase]		-2.0863
AFUA_3G03350	nonribosomal peptide synthase SidE]		-2.07849	-1.58858	-1.58858
AFUA_1G17250	conidial hydrophobin RodB]		-1.97631
AFUA_8G02090	nucleotide-sugar transporter]		-1.96012		-1.61841
AFUA_5G08220	hypothetical protein]		-1.88225
AFUA_6G11840	sodium bile acid symporter family protein]		-1.83858
AFUA_3G02600	hypothetical protein]		-1.80362
AFUA_7G01700	hypothetical protein]		-1.75624
AFUA_2G09650	aspartate transaminase]		-1.69975
AFUA_3G03320	MFS monocarboxylate transporter]		-1.67702
AFUA_4G03595	hypothetical protein]		-1.62664
AFUA_3G10370	hypothetical protein]		-1.62093
AFUA_3G12520	hypothetical protein]		-1.61782	0.959146	0.959146
AFUA_2G12910	PtaB protein]		-1.60993	-0.756199	-0.756199
AFUA_2G15170	hypothetical protein]		-1.60022	-0.996601	-0.996601
AFUA_2G11900	pyruvate dehydrogenase kinase]		-1.59209
AFUA_8G05470	hypothetical protein]		-1.58889
AFUA_3G06070	histone H1]		-1.56024
AFUA_1G15780	3-isopropylmalate dehydrogenase Leu2A]		-1.5465
AFUA_3G08110	cell wall protein]		-1.53574	-1.63297	-1.63297
AFUA_7G01290	hypothetical protein]		-1.48509
AFUA_2G09220	hypothetical protein]		-1.44041
AFUA_7G02620	DNA-directed RNA polymerases N/8 kDa subunit]		1.67103
AFUA_3G07710	nucleolin protein Nsr1]		1.6794
AFUA_5G03010	hypothetical protein]		1.73922
AFUA_3G04260	DNA-binding protein HGH1]		1.76074
AFUA_7G05670	ribose phosphate diphosphokinase Prs1]		1.87331
AFUA_2G06310	ATP-dependent RNA helicase]		1.87491
AFUA_6G03060	MFS monosaccharide transporter]		1.87766
AFUA_6G10320	ribosome biogenesis protein (Rrb1)]		1.90512
AFUA_5G13470	60S acidic ribosomal protein P0]		1.90512
AFUA_2G16985	integral membrane protein]		1.9771
AFUA_2G14490	endoglucanase]		1.9904
AFUA_4G09140	L-ornithine aminotransferase Car2]		1.99905
AFUA_6G04610	DNA-directed RNA polymerase I and III 14 KDA]		2.00113
AFUA_7G05210	CTP synthase]		2.07634
AFUA_2G07440	thioesterase family protein]		2.08306	-1.2342	-1.2342
AFUA_2G17060	60S ribosome biogenesis protein Nip7]		2.20256
AFUA_4G04550	xanthine-guanine phosphoribosyl transferase]		2.2254		-1.85086
AFUA_8G07160	hypothetical protein]		2.2448	1.77266	1.77266
AFUA_2G05440	hypothetical protein]		2.25339
AFUA_8G02200	proline permease]		2.30836
AFUA_6G04630	hypothetical protein]		2.31705
AFUA_7G05660	translation elongation factor eEF-3]		2.40861	-2.36291	-2.36291
AFUA_1G06190	histone H4 arginine methyltransferase RmtA]		2.4543
AFUA_5G06680	4-aminobutyrate transaminase GatA]		2.46661	-0.854292	-0.854292
AFUA_2G15950	extracellular aspartic endopeptidase]		2.51132	1.44281	1.44281
AFUA_2G03500	sugar transporter]		2.51699
AFUA_8G06830	endoglucanase]		2.65936
AFUA_7G05460	hypothetical protein]		2.7722
AFUA_1G04370	ribosome assembly and transport protein Srp40]		2.93305
AFUA_4G09440	sodium P-type ATPase]		2.99362
AFUA_2G03610	IMP dehydrogenase]		3.01815		-2.94475
AFUA_8G04090	choline oxidase (CodA)]		3.07556	-1.43047	-1.43047
AFUA_1G13120	hypothetical protein]		4.02783
AFUA_4G10770	fatty acid oxygenase PpoA]		4.1726
AFUA_2G14540	endoglucanase]		4.49863		2.52866
AFUA_4G00750	hypothetical protein]		5.17344	2.45537	2.45537
AFUA_5G05590	aspartokinase]			-2.37495	-2.37495
AFUA_1G10130	adenosylhomocysteinase]			-2.09438	-2.09438
AFUA_5G11340	translation initiation factor eIF-2B alpha]			-2.00735	-2.00735
AFUA_3G02370	short-chain dehydrogenase/reductase]			-1.96818	-1.96818
AFUA_8G02040	glycosyl transferase]			-1.88278	-1.88278
AFUA_2G14210	dihydroxy acid dehydratase Ilv3]			-1.76199	-1.76199
AFUA_7G02310	adenine phosphoribosyltransferase 1]			-1.67155	-1.67155
AFUA_2G10010	nonsense-mediated mRNA decay protein (Nmd5)]			-1.65455	-1.65455
AFUA_1G12000	nuclear and cytoplasmic polyadenylated]			-1.65007	-1.65007
AFUA_6G02620	2-dehydropantoate 2-reductase]			-1.63684	-1.63684
AFUA_5G08770	hypothetical protein]			-1.62141	-1.62141
AFUA_1G11950	mucin]			-1.61339	-1.61339
AFUA_1G05020	sulfate transporter]			-1.60556	-1.60556
AFUA_3G10800	eukaryotic translation initiation factor 3]			-1.60184	-1.60184
AFUA_6G04300	hypothetical protein]			-1.59002	-1.59002
AFUA_2G09490	eukaryotic translation initiation factor subunit]			-1.58004	-1.58004
AFUA_3G08620	SH3 domain protein]			-1.57692	-1.57692
AFUA_8G04790	ribosome biogenesis protein]			-1.56539	-1.56539
AFUA_7G04140	L-galactose dehydrogenase (L-GalDH)]			-1.55847	-1.55847
AFUA_2G01440	mitochondrial carrier protein]			-1.54659	-1.54659
AFUA_2G16150	G2/mitotic-specific cyclin (Clb3)]			-1.53761	-1.53761
AFUA_6G08720	5'-methylthioadenosine phosphorylase (Meu1)]			-1.50694	-1.50694
AFUA_4G06580	hypothetical protein]			-1.48932	-1.48932
AFUA_7G04500	ATP phosphoribosyltransferase His1]			-1.48115	-1.48115
AFUA_5G07020	ribosome biogenesis ABC transporter Arb1]			-1.45823	-1.45823
AFUA_8G03950	hypothetical protein]			-1.45718	-1.45718
AFUA_4G11480	C2H2 finger domain protein]			-1.45628	-1.45628
AFUA_4G03950	cystathionine beta-lyase MetG]			-1.44742	-1.44742
AFUA_7G05720	pyruvate dehydrogenase complex, dihydrolipoamide]			-1.42809	-1.42809
AFUA_5G05710	pseudouridylate synthase family protein]			-1.42296	-1.42296
AFUA_3G07890	endo alpha-1,4 polygalactosaminidase]			-1.42136	-1.42136
AFUA_1G12150	nucleoside diphosphatase Gda1]			-1.41774	-1.41774
AFUA_7G01930	GTP-binding protein EsdC]			-1.41498	-1.41498
AFUA_2G04820	translation release factor eRF3]			-1.41029	-1.41029
AFUA_3G04250	inositol monophosphatase]			-1.40478	-1.40478
AFUA_3G07910	UDP-glucose 4-epimerase]			-1.39062	-1.39062
AFUA_3G09320	serine hydroxymethyltransferase]			-1.37534	-1.37534
AFUA_2G14270	actin-binding protein]			-1.36813	-1.36813
AFUA_1G13990	hypothetical protein]			-1.36388	-1.36388
AFUA_7G01460	ribosomal protein S5]			-1.35384	-1.35384
AFUA_2G13530	translation elongation factor EF-2 subunit]			-1.34514	-1.34514
AFUA_1G00990	short chain dehydrogenase/reductase family]			-1.34209	-1.34209
AFUA_2G13500	hypothetical protein]			-1.32249	-1.32249
AFUA_1G06960	pyruvate dehydrogenase E1 component alpha]			-1.31964	-1.31964
AFUA_5G07210	homoserine O-acetyltransferase]			-1.31549	-1.31549
AFUA_4G03760	glycine dehydrogenase]			-1.30742	-1.30742
AFUA_1G13710	isoleucyl-tRNA synthetase ,cytoplasmic]			-1.30415	-1.30415
AFUA_1G13450	cell wall proline rich protein]			-1.30025	-1.30025
AFUA_3G05430	DEAD-box RNA helicase Dhh1/Vad1]			-1.27836	-1.27836
AFUA_4G03120	mitochondrial cytochrome b2]			-1.27465	-1.27465
AFUA_4G08380	hypothetical protein]			-1.27379	-1.27379
AFUA_6G04730	bifunctional purine biosynthetic protein Ade1]			-1.26843	-1.26843
AFUA_2G06110	chromatin remodeling and histone]			-1.26719	-1.26719
AFUA_7G05130	O-methyltransferase]			-1.26596	-1.26596
AFUA_2G02760	protein-tyrosine phosphatase]			-1.25616	-1.25616
AFUA_1G05200	eukaryotic translation initiation factor 3]			-1.25111	-1.25111
AFUA_3G11740	RNAPII degradation factor Def1]			-1.24191	-1.24191
AFUA_4G13700	threonyl-tRNA synthetase]			-1.23456	-1.23456
AFUA_7G05220	mitochondrial carrier protein]			-1.23003	-1.23003
AFUA_2G13850	protein phosphatase regulatory subunit Gac1]			-1.22485	-1.22485
AFUA_6G07780	Copper fist DNA binding domain protein]			-1.22453	-1.22453
AFUA_1G05800	MAP kinase kinase (Mkk2)]			-1.21387	-1.21387
AFUA_4G11050	NADH-ubiquinone oxidoreductase, subunit F]			-1.21253	-1.21253
AFUA_4G11130	hypothetical protein]			-1.20464	-1.20464
AFUA_1G06570	40S ribosomal protein S2]			-1.1971	-1.1971
AFUA_8G05610	cell wall glucanase (Scw11)]			-1.19506	-1.19506
AFUA_7G05490	hypothetical protein]			-1.1934	-1.1934
AFUA_5G05540	nucleosome assembly protein Nap1]			-1.18963	-1.18963
AFUA_1G05620	phenylalanyl-tRNA synthetase, beta subunit]			-1.18569	-1.18569
AFUA_3G08660	isocitrate dehydrogenase Idp1]			-1.18371	-1.18371
AFUA_1G05610	protein phosphotase 2a 65kd regulatory sububit]			-1.18156	-1.18156
AFUA_2G05630	hypothetical protein]			-1.17882	-1.17882
AFUA_6G09070	3'(2'),5'-bisphosphate nucleotidase]			-1.16648	-1.16648
AFUA_3G10920	telomere and ribosome associated protein Stm1]			-1.16583	-1.16583
AFUA_6G06870	casein kinase I homolog]			-1.16047	-1.16047
AFUA_1G06810	aconitate hydratase, mitochondrial]			-1.15816	-1.15816
AFUA_3G10730	40S ribosomal protein S7e]			-1.14996	-1.14996
AFUA_4G14240	O-methyltransferase]			-1.14173	-1.14173
AFUA_3G10420	hypothetical protein]			-1.13756	-1.13756
AFUA_2G04270	mitochondrial inner membrane translocase subunit]			-1.13519	-1.13519
AFUA_2G11850	60S ribosomal protein L3]			-1.1321	-1.1321
AFUA_4G07690	phosphoribosylaminoimidazolecarboxamide]			-1.13198	-1.13198
AFUA_4G11730	glycerol dehydrogenase (GldB)]			-1.13022	-1.13022
AFUA_6G09190	metallopeptidase family M24]			-1.12634	-1.12634
AFUA_4G08060	tetrahydrofolylpolyglutamate synthase (Met7)]			-1.11539	-1.11539
AFUA_2G09790	glucose-6-phosphate isomerase]			-1.1135	-1.1135
AFUA_1G09470	aminotransferase, class V]			-1.11275	-1.11275
AFUA_5G11040	pantoate--beta-alanine ligase]			-1.10892	-1.10892
AFUA_4G07660	ATP dependent RNA helicase (Dbp1)]			-1.10745	-1.10745
AFUA_8G00410	methionine aminopeptidase, type II]			-1.10685	-1.10685
AFUA_1G14930	hypothetical protein]			-1.10343	-1.10343
AFUA_4G07580	translation initiation factor EF-2 gamma]			-1.10327	-1.10327
AFUA_6G06430	rRNA processing protein (Rrp20)]			-1.09911	-1.09911
AFUA_5G04230	citrate synthase (Cit1)]			-1.09711	-1.09711
AFUA_7G01230	DnaJ domain protein]			-1.09653	-1.09653
AFUA_3G10110	electron transfer flavoprotein-ubiquinone]			-1.09299	-1.09299
AFUA_7G04420	mitochondrial ribosomal protein DAP3]			-1.09164	-1.09164
AFUA_1G04530	Ribosomal L18ae protein family]			-1.09064	-1.09064
AFUA_2G11030	hypothetical protein]			-1.09055	-1.09055
AFUA_6G12630	leucyl-tRNA synthetase]			-1.0903	-1.0903
AFUA_8G00550	methyltransferase SirN-like]			-1.0894	-1.0894
AFUA_1G13090	anthranilate synthase multifunctional protein]			-1.08363	-1.08363
AFUA_4G11080	acetyl-coenzyme A synthetase FacA]			-1.08145	-1.08145
AFUA_1G12530	oleate delta-12 desaturase]			-1.07743	-1.07743
AFUA_2G02590	aspartyl-tRNA synthetase Dps1]			-1.07142	-1.07142
AFUA_7G05260	transformer-SR ribonucleoprotein]			-1.06991	-1.06991
AFUA_4G06900	asparagine synthetase Asn2]			-1.06872	-1.06872
AFUA_5G03140	GTP cyclohydrolase I]			-1.06594	-1.06594
AFUA_3G11860	microtubule associated protein EB1]			-1.06271	-1.06271
AFUA_4G09030	aminopeptidase]			-1.06041	-1.06041
AFUA_4G12470	bZIP transcription factor CpcA]			-1.06032	-1.06032
AFUA_5G09610	cysteinyl-tRNA synthetase]			-1.05871	-1.05871
AFUA_4G14230	MFS transporter]			-1.05704	-1.05704
AFUA_8G04000	acetyl-CoA acetyltransferase]			-1.05564	-1.05564
AFUA_4G12160	G2/M-specific cyclin NimE]			-1.05021	-1.05021
AFUA_4G06870	N-glycosyl-transferase]			-1.04882	-1.04882
AFUA_3G10300	galactokinase]			-1.04741	-1.04741
AFUA_7G01220	farnesyl-diphosphate farnesyltransferase]			-1.04365	-1.04365
AFUA_3G08010	C2H2 transcription factor (Ace1)]			-1.0409	-1.0409
AFUA_2G14030	arginyl-tRNA synthetase]			-1.03963	-1.03963
AFUA_2G07350	gamma-glutamyl phosphate reductase]			-1.03471	-1.03471
AFUA_5G13480	U1 small nuclear ribonucleoprotein 70 kDa]			-1.02452	-1.02452
AFUA_5G02860	integral membrane protein]			-1.02138	-1.02138
AFUA_1G02070	cytochrome C1/Cyt1]			-1.01763	-1.01763
AFUA_6G00520	hypothetical protein]			-1.01752	-1.01752
AFUA_5G05960	serine/threonine protein kinase]			-1.01607	-1.01607
AFUA_5G11380	rho-gdp dissociation inhibitor]			-1.01455	-1.01455
AFUA_6G07640	lysyl-tRNA synthetase]			-1.01206	-1.01206
AFUA_3G08650	C1 tetrahydrofolate synthase]			-1.01081	-1.01081
AFUA_2G09290	antigenic mitochondrial protein HSP60]			-1.00441	-1.00441
AFUA_4G11980	anthranilate phosphoribosyltransferase]			-1.00275	-1.00275
AFUA_3G05420	mitochondrial tricarboxylate transporter (Ctp),]			-0.999111	-0.999111
AFUA_2G05650	cytoplasmic asparaginyl-tRNA synthetase]			-0.996946	-0.996946
AFUA_2G13250	bifunctional tryptophan synthase TRPB]			-0.995451	-0.995451
AFUA_1G13320	6-phosphogluconate dehydrogenase family protein]			-0.994122	-0.994122
AFUA_2G03580	phenylalanyl-tRNA synthetase beta chain]			-0.991875	-0.991875
AFUA_1G03510	ATP synthase gamma chain, mitochondrial]			-0.983696	-0.983696
AFUA_6G12930	mitochondrial aconitate hydratase]			-0.974475	-0.974475
AFUA_4G11510	mannose-1-phosphate guanylyltransferase]			-0.972193	-0.972193
AFUA_2G10590	disulfide isomerase]			-0.97138	-0.97138
AFUA_1G09850	37S ribosomal protein S11]			-0.968579	-0.968579
AFUA_3G10530	protein serine/threonine kinase (Ran1)]			-0.967397	-0.967397
AFUA_2G01660	mitochondrial outer membrane translocase]			-0.959689	-0.959689
AFUA_5G01950	histone H2A]			-0.957489	-0.957489
AFUA_3G03060	cell wall protein PhiA]			-0.954697	-0.954697
AFUA_6G12690	CRAL/TRIO domain protein]			-0.953568	-0.953568
AFUA_6G04970	phosphoserine aminotransferase]			-0.951426	-0.951426
AFUA_2G10420	branched-chain amino acid aminotransferase,]			-0.94917	-0.94917
AFUA_1G12040	chitin biosynthesis protein (Chs7)]			-0.948594	-0.948594
AFUA_1G06420	SNF7 family protein]			-0.948348	-0.948348
AFUA_5G02480	glycogen synthase Gsy1]			-0.945598	-0.945598
AFUA_5G01030	glyceraldehyde 3-phosphate dehydrogenase]			-0.933552	-0.933552
AFUA_5G01650	bZIP transcription factor JlbA/IDI-4]			-0.929923	-0.929923
AFUA_4G13170	G-protein comlpex beta subunit CpcB]			-0.928713	-0.928713
AFUA_2G05850	double-strand-break repair protein rad21]			-0.924953	-0.924953
AFUA_5G13130	chorismate mutase]			-0.922675	-0.922675
AFUA_2G04620	Hsp70 chaperone BiP/Kar2]			-0.921606	-0.921606
AFUA_3G13390	vacuolar ATP synthase subunit d]			-0.921457	-0.921457
AFUA_3G13030	t-complex protein 1, gamma subunit (Cct3)]			-0.919447	-0.919447
AFUA_6G04560	37S ribosomal protein S9]			-0.918876	-0.918876
AFUA_1G14200	mitochondrial processing peptidase beta subunit,]			-0.916978	-0.916978
AFUA_6G03640	aminotransferase]			-0.916461	-0.916461
AFUA_6G02460	glucosamine 6-phosphate acetyltransferase]			-0.905013	-0.905013
AFUA_2G04010	alpha,alpha-trehalose-phosphate synthase]			-0.904464	-0.904464
AFUA_2G02100	dihydrolipoamide dehydrogenase]			-0.902464	-0.902464
AFUA_1G06980	30S ribosomal subunit S4]			-0.902083	-0.902083
AFUA_5G01970	glyceraldehyde 3-phosphate dehydrogenase GpdA]			-0.894174	-0.894174
AFUA_6G12790	NADH-ubiquinone oxidoreductase 39 kDa subunit]			-0.892195	-0.892195
AFUA_6G02110	MADS box transcription factor Mcm1]			-0.891212	-0.891212
AFUA_6G02750	nascent polypeptide-associated complex (NAC)]			-0.890639	-0.890639
AFUA_6G03820	nascent polypeptide-associated complex (NAC)]			-0.888472	-0.888472
AFUA_1G09830	Hsc70 cochaperone (SGT)]			-0.888258	-0.888258
AFUA_2G06100	DUF907 domain protein]			-0.883072	-0.883072
AFUA_5G05500	D-3-phosphoglycerate dehydrogenase]			-0.881856	-0.881856
AFUA_4G10220	homeobox transcription factor (RfeB)]			-0.867095	-0.867095
AFUA_5G08270	HAD superfamily hydrolase]			-0.864102	-0.864102
AFUA_1G16710	fatty acid elongase (Gig30)]			-0.862046	-0.862046
AFUA_4G09110	cytochrome c peroxidase Ccp1]			-0.861238	-0.861238
AFUA_1G05630	40S ribosomal protein S3]			-0.861136	-0.861136
AFUA_6G07540	t-complex protein 1, epsilon subunit]			-0.860739	-0.860739
AFUA_1G09100	60S ribosomal protein L9]			-0.855534	-0.855534
AFUA_1G09010	methionyl-tRNA synthetase]			-0.85019	-0.85019
AFUA_7G05420	mitochondrial intermembrane space protein Mia40]			-0.848762	-0.848762
AFUA_3G07810	succinate dehydrogenase subunit Sdh1]			-0.844335	-0.844335
AFUA_1G09280	protein phosphatase 2C]			-0.841707	-0.841707
AFUA_8G07200	amino acid transporter]			-0.84142	-0.84142
AFUA_1G15160	hypothetical protein]			-0.841166	-0.841166
AFUA_6G07390	isocitrate dehydrogenase LysB]			-0.840789	-0.840789
AFUA_5G11240	oxidoreductase, short chain]			-0.838077	-0.838077
AFUA_2G07810	cytosolic hydroxymethyltransferase]			-0.830193	-0.830193
AFUA_3G07860	glycosyl transferase]			-0.828997	-0.828997
AFUA_4G08030	hypothetical protein]			-0.822222	-0.822222
AFUA_6G05080	ABC transporter]			-0.818626	-0.818626
AFUA_1G08960	cAMP-regulated phosphoprotein family protein]			-0.811381	-0.811381
AFUA_5G08540	septin AspA]			-0.806779	-0.806779
AFUA_1G10910	tubulin beta]			-0.805375	-0.805375
AFUA_5G00650	hypothetical protein]			-0.804636	-0.804636
AFUA_3G05450	glutamate carboxypeptidase]			-0.803146	-0.803146
AFUA_3G11710	saccharopine dehydrogenase Lys1]			-0.800624	-0.800624
AFUA_2G09130	NADH-ubiquinone dehydrogenase 24 kDa subunit]			-0.789191	-0.789191
AFUA_6G12400	1,3-beta-glucan synthase catalytic subunit FksP]			-0.788871	-0.788871
AFUA_1G04320	40S ribosomal protein S8e]			-0.786104	-0.786104
AFUA_5G03080	septin]			-0.783734	-0.783734
AFUA_5G10370	iron-sulfur protein subunit of succinate]			-0.772884	-0.772884
AFUA_6G08810	NADH-ubiquinone oxidoreductase 304 kDa subunit]			-0.764183	-0.764183
AFUA_2G06000	NAD+ dependent glutamate dehydrogenase]			-0.747297	-0.747297
AFUA_1G05340	40S ribosomal protein S19]			-0.746519	-0.746519
AFUA_5G10550	ATP synthase F1, beta subunit]			-0.727691	-0.727691
AFUA_5G03020	60S ribosomal protein L4]			-0.715094	-0.715094
AFUA_3G11610	nucleosome binding protein (Nhp6a)]			0.732242	0.732242
AFUA_6G01940	dienelactone hydrolase family protein]			0.746335	0.746335
AFUA_7G02220	hypothetical protein]			0.757655	0.757655
AFUA_3G11060	THUMP domain protein]			0.765213	0.765213
AFUA_5G03240	pyruvate dehydrogenase kinase]			0.765601	0.765601
AFUA_1G13300	GTP cyclohydrolase II]			0.779726	0.779726
AFUA_4G00660	sensor histidine kinase/response regulator]			0.781892	0.781892
AFUA_1G12180	GTP-binding protein Sey1]			0.785788	0.785788
AFUA_2G02630	hypothetical protein]			0.788924	0.788924
AFUA_1G06950	lipoyltransferase and lipoate-protein ligase]			0.793408	0.793408
AFUA_6G13330	RNA binding protein]			0.795656	0.795656
AFUA_2G15680	transcription initiation factor iia small chain]			0.797701	0.797701
AFUA_2G01590	non-classical export protein Nce102]			0.798687	0.798687
AFUA_4G07150	cytochrome c subunit]			0.806851	0.806851
AFUA_2G02490	hypothetical protein]			0.809832	0.809832
AFUA_1G07470	autophagic death protein Aut7/IDI-7]			0.814524	0.814524
AFUA_4G08240	zinc-containing alcohol dehydrogenase]			0.815478	0.815478
AFUA_8G04650	3-hydroxyanthranilate 3,4-dioxygenase Bna1]			0.816026	0.816026
AFUA_5G12550	N-acetylglucosaminyl-phosphatidylinositol]			0.822658	0.822658
AFUA_1G13420	phosphotyrosyl phosphatase activator]			0.826211	0.826211
AFUA_1G05220	selenoprotein domain protein]			0.828741	0.828741
AFUA_5G05790	ubiquitin ligase subunit HrtA]			0.833431	0.833431
AFUA_4G06410	hypothetical protein]			0.83485	0.83485
AFUA_2G05050	hypothetical protein]			0.836127	0.836127
AFUA_8G07190	hypothetical protein]			0.843069	0.843069
AFUA_3G13450	oxidoreductase, short chain]			0.844877	0.844877
AFUA_5G05800	microsomal signal peptidase Spc12]			0.850507	0.850507
AFUA_1G01360	hypothetical protein]			0.858605	0.858605
AFUA_3G06670	pyridoxamine phosphate oxidase]			0.858806	0.858806
AFUA_2G11100	AMFR protein]			0.859465	0.859465
AFUA_6G08230	mitochondrial import protein Zim17]			0.861336	0.861336
AFUA_6G02290	hypothetical protein]			0.870252	0.870252
AFUA_2G01320	potassium/sodium P-type ATPase]			0.872272	0.872272
AFUA_1G12660	hypothetical protein]			0.874034	0.874034
AFUA_5G11320	thioredoxin TrxA]			0.876677	0.876677
AFUA_1G13760	cell wall anchored protein]			0.878527	0.878527
AFUA_3G05960	hypothetical protein]			0.881555	0.881555
AFUA_3G13360	phosphatidylinositol]			0.887214	0.887214
AFUA_8G02750	rRNA processing protein CgrA]			0.888259	0.888259
AFUA_1G11200	hypothetical protein]			0.897201	0.897201
AFUA_2G10170	hypothetical protein]			0.907372	0.907372
AFUA_3G11580	hypothetical protein]			0.909985	0.909985
AFUA_3G08860	transcriptional regulator]			0.911004	0.911004
AFUA_5G10590	stress response RCI peptide]			0.91655	0.91655
AFUA_5G12590	solid-state culture expressed protein (Aos23)]			0.917464	0.917464
AFUA_2G11860	hypothetical protein]			0.917578	0.917578
AFUA_7G01520	BolA domain protein]			0.92135	0.92135
AFUA_2G01250	serine peptidase]			0.921791	0.921791
AFUA_5G10650	pyridoxamine phosphate oxidase]			0.922426	0.922426
AFUA_1G04310	hypothetical protein]			0.923814	0.923814
AFUA_4G04660	proteasome regulatory particle subunit Rpt6]			0.932462	0.932462
AFUA_1G11535	hypothetical protein]			0.939378	0.939378
AFUA_7G05730	hypothetical protein]			0.941838	0.941838
AFUA_3G13080	hypothetical protein]			0.942171	0.942171
AFUA_2G03470	hypothetical protein]			0.942737	0.942737
AFUA_5G01245	hypothetical protein]			0.955709	0.955709
AFUA_2G09780	hypothetical protein]			0.960091	0.960091
AFUA_2G02430	mitochondrial genome maintenance protein Mgr2]			0.966672	0.966672
AFUA_3G06260	translation initiation factor SUI1]			0.971707	0.971707
AFUA_8G02480	hypothetical protein]			0.971806	0.971806
AFUA_3G13430	hypothetical protein]			0.974112	0.974112
AFUA_2G10960	alcohol dehydrogenase]			0.97663	0.97663
AFUA_2G10030	actin cytoskeleton protein (VIP1)]			0.979332	0.979332
AFUA_2G13400	membrane protein TMS1]			0.979652	0.979652
AFUA_3G07390	hypothetical protein]			0.98476	0.98476
AFUA_6G13450	nitrilase]			0.985392	0.985392
AFUA_4G03730	dienelactone hydrolase]			0.993599	0.993599
AFUA_4G07070	hypothetical protein]			0.996962	0.996962
AFUA_5G01990	BYS1 domain protein]			1.0004	1.0004
AFUA_7G00760	phosphoglycolate phosphatase]			1.00195	1.00195
AFUA_8G06440	fructosyl amino acid oxidase]			1.00509	1.00509
AFUA_2G05200	ER membrane protein (Pkr1)]			1.00716	1.00716
AFUA_5G08100	hypothetical protein]			1.01203	1.01203
AFUA_5G13100	hypothetical protein]			1.01357	1.01357
AFUA_1G13530	hypothetical protein]			1.01415	1.01415
AFUA_2G16630	acyl-CoA dehydrogenase]			1.02083	1.02083
AFUA_6G14040	glycosyl transferase]			1.02182	1.02182
AFUA_6G08650	hypothetical protein]			1.02222	1.02222
AFUA_8G05850	FAD dependent oxidoreductase superfamily]			1.02829	1.02829
AFUA_7G01270	DNA-directed polymerase kappa]			1.03153	1.03153
AFUA_5G02500	hypothetical protein]			1.03428	1.03428
AFUA_5G13995	glycoside hydrolase]			1.03958	1.03958
AFUA_6G03790	hypothetical protein]			1.04469	1.04469
AFUA_7G05900	MOSC domain protein]			1.04903	1.04903
AFUA_7G06320	C6 transcription factor]			1.04922	1.04922
AFUA_5G01920	GPI anchored protein]			1.05406	1.05406
AFUA_6G10080	hypothetical protein]			1.05424	1.05424
AFUA_4G07080	dual specificity phosphatase]			1.05589	1.05589
AFUA_7G00700	aldo-keto reductase (AKR13), puatative]			1.06658	1.06658
AFUA_8G07225	hypothetical protein]			1.07151	1.07151
AFUA_2G07670	palmitoyltransferase SidR]			1.07314	1.07314
AFUA_3G03420	nonribosomal peptide synthase SidD]			1.07928	1.07928
AFUA_2G11340	ML domain protein]			1.09047	1.09047
AFUA_2G07700	hypothetical protein]			1.0959	1.0959
AFUA_2G05390	Dishevelled, Egl-10, and Pleckstrin domain]			1.0972	1.0972
AFUA_2G17500	cyanide hydratase/nitrilase]			1.09953	1.09953
AFUA_5G11100	DUF775 domain protein]			1.10966	1.10966
AFUA_2G17100	hypothetical protein]			1.11178	1.11178
AFUA_4G10190	NAD binding Rossmann fold oxidoreductase]			1.11398	1.11398
AFUA_2G13870	mitochondrial carrier protein]			1.11474	1.11474
AFUA_4G14100	glutathione S-transferase]			1.11965	1.11965
AFUA_4G06210	JmjC domain protein]			1.12041	1.12041
AFUA_1G01610	hypothetical protein]			1.12165	1.12165
AFUA_2G00750	oxidoreductase, 2OG-Fe(II) oxygenase family]			1.12239	1.12239
AFUA_1G07500	hypothetical protein]			1.12354	1.12354
AFUA_3G03430	ABC multidrug transporter SitT]			1.12469	1.12469
AFUA_8G05980	protein kinase]			1.1251	1.1251
AFUA_1G02040	extracellular SCP domain protein Pry1]			1.12664	1.12664
AFUA_3G13440	stomatin family protein]			1.13016	1.13016
AFUA_2G08890	dihydrofolate reductase]			1.1352	1.1352
AFUA_3G13340	Rho-like small GTPase]			1.13532	1.13532
AFUA_2G14380	prenyl cysteine carboxyl methyltransferase]			1.15418	1.15418
AFUA_1G10090	hypothetical protein]			1.17771	1.17771
AFUA_3G11955	transcription regulator PAB1642]			1.1821	1.1821
AFUA_3G00870	GNAT family N-acetyltransferase]			1.18291	1.18291
AFUA_1G01410	hypothetical protein]			1.18326	1.18326
AFUA_4G06200	flavin-binding monooxygenase]			1.18782	1.18782
AFUA_5G14180	hypothetical protein]			1.18921	1.18921
AFUA_6G08320	hypothetical protein]			1.19616	1.19616
AFUA_3G11620	hypothetical protein]			1.19636	1.19636
AFUA_6G06510	extracellular triacylglycerol lipase]			1.20185	1.20185
AFUA_2G12510	hypothetical protein]			1.20646	1.20646
AFUA_2G15420	hypothetical protein]			1.20813	1.20813
AFUA_1G14350	2-deoxy-D-gluconate 3-dehydrogenase]			1.20907	1.20907
AFUA_6G08400	hypothetical protein]			1.21511	1.21511
AFUA_6G10940	hypothetical protein]			1.2168	1.2168
AFUA_1G04315	integral membrane protein]			1.21984	1.21984
AFUA_1G16990	mRNA splicing factor (Prp18)]			1.22093	1.22093
AFUA_2G00590	glutathione S-transferase]			1.22137	1.22137
AFUA_2G04870	pyruvate dehydrogenase E1 component alpha]			1.22293	1.22293
AFUA_5G13030	Apc13 domain protein]			1.22418	1.22418
AFUA_1G15210	hypothetical protein]			1.22511	1.22511
AFUA_1G05780	hypothetical protein]			1.23277	1.23277
AFUA_3G07310	hypothetical protein]			1.23376	1.23376
AFUA_1G05870	inositol phospholipid biosynthesis protein Scs3,]			1.23506	1.23506
AFUA_1G09890	hypothetical protein]			1.23694	1.23694
AFUA_2G02090	methylated-DNA-protein-cysteine]			1.24924	1.24924
AFUA_7G05880	hypothetical protein]			1.25085	1.25085
AFUA_1G00910	hypothetical protein]			1.25358	1.25358
AFUA_2G15930	alcohol dehydrogenase, zinc-containing]			1.25525	1.25525
AFUA_3G08440	hypothetical protein]			1.257	1.257
AFUA_2G08250	glycerol 3-phosphate dehydrogenase (GfdB)]			1.25779	1.25779
AFUA_5G12770	metallo-beta-lactamase family protein]			1.26433	1.26433
AFUA_4G12050	thermoresistant gluconokinase family protein]			1.2645	1.2645
AFUA_2G11250	aryl-alcohol dehydrogenase Aad14]			1.26647	1.26647
AFUA_3G11550	LEA domain protein]			1.27389	1.27389
AFUA_5G00870	hypothetical protein]			1.27457	1.27457
AFUA_1G10100	3-oxoacyl-(acyl-carrier-protein) reductase]			1.29551	1.29551
AFUA_3G12580	MFS sugar transporter protein]			1.29988	1.29988
AFUA_2G09580	UDP-N-acetylmuramate dehydrogenase]			1.30132	1.30132
AFUA_3G09260	hypothetical protein]			1.31335	1.31335
AFUA_1G06000	Ser/Thr protein phosphatase family protein]			1.31834	1.31834
AFUA_3G01650	WSC domain protein]			1.32833	1.32833
AFUA_3G12960	cytochrome P450 monooxigenase GliC-like]			1.33466	1.33466
AFUA_5G02390	Auxin Efflux Carrier superfamily]			1.33713	1.33713
AFUA_1G16300	hypothetical protein]			1.33929	1.33929
AFUA_6G14210	ubiquitin conjugating enzyme (UbcB)]			1.33949	1.33949
AFUA_3G03410	enoyl-CoA hydratase/isomerase family protein]			1.34453	1.34453
AFUA_2G01405	cyanovirin-N family protein]			1.3447	1.3447
AFUA_3G12190	RING finger domain protein]			1.36365	1.36365
AFUA_3G00680	copper amine oxidase]			1.36707	1.36707
AFUA_2G17290	hypothetical protein]			1.37022	1.37022
AFUA_5G12830	DUF1264 domain protein]			1.38486	1.38486
AFUA_1G09910	MFS sugar transporter]			1.38589	1.38589
AFUA_5G00740	hypothetical protein]			1.38764	1.38764
AFUA_6G14442	MFS monosaccharide transporter]			1.38794	1.38794
AFUA_2G15810	hypothetical protein]			1.39044	1.39044
AFUA_4G08750	hypothetical protein]			1.39313	1.39313
AFUA_7G01730	phosphatidylserine decarboxylase family protein]			1.40688	1.40688
AFUA_3G14260	mismatched base pair and cruciform DNA]			1.40945	1.40945
AFUA_1G13560	hypothetical protein]			1.41668	1.41668
AFUA_2G17690	hypothetical protein]			1.44152	1.44152
AFUA_1G11910	conserved histidine-rich protein]			1.44432	1.44432
AFUA_3G12180	C6 transcription factor]			1.44686	1.44686
AFUA_8G05130	hypothetical protein]			1.4604	1.4604
AFUA_7G01410	UPF0183 domain protein]			1.47605	1.47605
AFUA_4G00350	hypothetical protein]			1.4867	1.4867
AFUA_6G14370	AraC-like ligand binding domain protein]			1.50571	1.50571
AFUA_5G00750	hypothetical protein]			1.53379	1.53379
AFUA_6G12450	chaperone/heat shock protein Hsp12]			1.53965	1.53965
AFUA_2G16960	CAF1 family ribonuclease]			1.56814	1.56814
AFUA_2G11120	hypothetical protein]			1.57182	1.57182
AFUA_5G03830	conidiation-specific protein Con-10]			1.57313	1.57313
AFUA_6G13840	hypothetical protein]			1.58379	1.58379
AFUA_7G06570	cation diffusion facilitator family metal ion]			1.584	1.584
AFUA_1G03170	esterase]			1.63448	1.63448
AFUA_7G00350	hypothetical protein]			1.64033	1.64033
AFUA_4G09910	hypothetical protein]			1.66816	1.66816
AFUA_2G12680	hypothetical protein]			1.70728	1.70728
AFUA_4G01560	MFS myo-inositol transporter]			1.71961	1.71961
AFUA_3G01090	hypothetical protein]			1.72147	1.72147
AFUA_2G07680	L-ornithine N5-oxygenase SidA] SidA			1.73288	1.73288
AFUA_7G06590	hypothetical protein]			1.77226	1.77226
AFUA_3G03400	siderophore biosynthesis acetylase AceI]			1.78388	1.78388
AFUA_2G13930	hypothetical protein]			1.79157	1.79157
AFUA_7G06040	integral membrane protein]			1.80725	1.80725
AFUA_7G04820	C6 transcription factor]			1.81994	1.81994
AFUA_3G03640	MFS siderochrome iron transporter MirB]			1.83889	1.83889
AFUA_4G05900	hypothetical protein]			1.84419	1.84419
AFUA_1G17180	pyridine nucleotide-disulphide oxidoreductase]			1.86833	1.86833
AFUA_5G09960	GPI anchored protein]			1.87341	1.87341
AFUA_3G03445	short-chain alcohol dehydrogenase]			1.90575	1.90575
AFUA_4G00770	hypothetical protein]			1.9118	1.9118
AFUA_4G00340	hypothetical protein]			1.97495	1.97495
AFUA_8G05960	integral membrane protein]			2.13004	2.13004
AFUA_2G05720	hypothetical protein]			2.14321	2.14321
AFUA_5G02300	peroxidase]			2.15671	2.15671
AFUA_8G01630	pyridine nucleotide-disulphide oxidoreductase]			2.37877	2.37877
AFUA_5G13830	alpha-galactosidase]			2.4963	2.4963
AFUA_8G05950	hypothetical protein]			2.91301	2.91301
AFUA_7G06330	hypothetical protein]			3.03143	3.03143
AFUA_2G16340	hypothetical protein]				-3.06182
AFUA_6G10660	ATP citrate lyase subunit (Acl), putatibe]				-2.67517
AFUA_1G14220	fibrillarin]				-2.45623
AFUA_4G11720	phosphatidyl synthase]				-2.42153
AFUA_1G13500	transketolase TktA]				-2.34206
AFUA_6G11850	hypothetical protein]				-2.17387
AFUA_3G12690	hypothetical protein]				-2.12613
AFUA_7G01830	UTP-glucose-1-phosphate uridylyltransferase]				-2.11254
AFUA_1G15000	2-isopropylmalate synthase]				-2.05384
AFUA_4G12450	conserved lysine-rich protein]				-2.035
AFUA_1G02110	Phe-inhibited DAHP synthase AroG]				-1.99187
AFUA_3G04170	pyruvate dehydrogenase E1 beta subunit PdbA]				-1.93667
AFUA_3G01110	GMP synthase]				-1.91231
AFUA_3G08470	glucose-6-phosphate 1-dehydrogenase]				-1.78933
AFUA_2G02780	KH domain RNA-binding protein]				-1.74912
AFUA_3G11360	eukaryotic translation initiation factor 3]				-1.69607
AFUA_7G04070	phospho-2-dehydro-3-deoxyheptonate aldolase]				-1.65764
AFUA_6G08050	6-phosphogluconate dehydrogenase Gnd1]				-1.63952
AFUA_4G04150	di-, tri-valent inorganic cation transporter]				1.76142
AFUA_3G03440	MFS siderophore iron transporter]				1.96873
AFUA_6G02535	hypothetical protein]				1.9855
AFUA_7G06060	siderochrome-iron transporter Sit1]				2.19213
AFUA_4G10720	hypothetical protein]				2.23314
AFUA_2G02820	Yippee zinc-binding protein Moh1]				2.25166
AFUA_2G15860	TAM domain methyltransferase]				2.2676
AFUA_7G04520	hypothetical protein]				2.33259
AFUA_1G13550	hypothetical protein]				2.44748
AFUA_5G13840	NUDIX domain]				2.59841
AFUA_6G11530	DUF636 domain protein]				2.84669
AFUA_3G00660	hypothetical protein]				3.16885
AFUA_3G00670	DUF1275 domain protein]				3.57541
AFUA_1G00100	MFS monocarboxylate transporter]
AFUA_1G00110	hypothetical protein]
AFUA_1G00120	hypothetical protein]
AFUA_1G00130	hypothetical protein]
AFUA_1G00150	IBR finger domain protein]
AFUA_1G00160	hypothetical protein]
AFUA_1G00170	DUF614 domain protein]
AFUA_1G00180	hypothetical protein]
AFUA_1G00200	F-box domain and ankyrin repeat protein]
AFUA_1G00210	hypothetical protein]
AFUA_1G00220	hypothetical protein]
AFUA_1G00230	hypothetical protein]
AFUA_1G00250	serine-rich protein]
AFUA_1G00270	hypothetical protein]
AFUA_1G00280	hypothetical protein]
AFUA_1G00310	class V chitinase]
AFUA_1G00320	hypothetical protein]
AFUA_1G00330	hypothetical protein]
AFUA_1G00340	hypothetical protein]
AFUA_1G00350	metalloreductase]
AFUA_1G00400	hypothetical protein]
AFUA_1G00420	carboxypeptidase S1]
AFUA_1G00440	DUF895 domain membrane protein]
AFUA_1G00450	N-acetylglucosamine-6-phosphate deacetylase]
AFUA_1G00470	betaine aldehyde dehydrogenase]
AFUA_1G00480	glucosamine-6-phosphate deaminase]
AFUA_1G00490	biotin-dependent 2-oxo acid dehydrogenases]
AFUA_1G00500	FMN dependent dehydrogenase]
AFUA_1G00510	D-lactate dehydrogenase (cytochrome)]
AFUA_1G00520	F-box domain protein]
AFUA_1G00530	thermoresistant gluconokinase family protein]
AFUA_1G00550	hypothetical protein]
AFUA_1G00560	Pfs domain protein]
AFUA_1G00580	transcriptional regulator PacG/VIB-1]
AFUA_1G00610	hypothetical protein]
AFUA_1G00630	SWI/SNF family DNA-dependent ATPase]
AFUA_1G00640	choline kinase]
AFUA_1G00650	extracellular alpha-1,3-glucanase/mutanase]
AFUA_1G00660	hypothetical protein]
AFUA_1G00670	hypothetical protein]
AFUA_1G00690	hypothetical protein]
AFUA_1G00700	hypothetical protein]
AFUA_1G00710	hypothetical protein]
AFUA_1G00720	hypothetical protein]
AFUA_1G00730	DnaJ domain protein]
AFUA_1G00740	hypothetical protein]
AFUA_1G00750	hypothetical protein]
AFUA_1G00760	hypothetical protein]
AFUA_1G00770	hypothetical protein]
AFUA_1G00780	hypothetical protein]
AFUA_1G00790	hypothetical protein]
AFUA_1G00800	hypothetical protein]
AFUA_1G00810	allergen Asp F7-like]
AFUA_1G00820	hypothetical protein]
AFUA_1G00830	hypothetical protein]
AFUA_1G00840	hypothetical protein]
AFUA_1G00850	hypothetical protein]
AFUA_1G00890	hypothetical protein]
AFUA_1G00930	hypothetical protein]
AFUA_1G00950	hypothetical protein]
AFUA_1G00970	MFS monocarboxylate transporter]
AFUA_1G00980	FAD-dependent oxidase]
AFUA_1G01000	oxidoreductase, 2OG-Fe(II) oxygenase family]
AFUA_1G01010	polyketide synthase]
AFUA_1G01020	Pfs, NACHT and Ankyrin domain protein]
AFUA_1G01040	Pfs domain protein]
AFUA_1G01050	hypothetical protein]
AFUA_1G01070	hypothetical protein]
AFUA_1G01080	hypothetical protein]
AFUA_1G01090	hypothetical protein]
AFUA_1G01100	fungal specific transcription factor]
AFUA_1G01110	polyketide synthase]
AFUA_1G01120	pectate lyase]
AFUA_1G01130	hypothetical protein]
AFUA_1G01140	hypothetical protein]
AFUA_1G01160	5'-nucleotidase]
AFUA_1G01175	hypothetical protein]
AFUA_1G01180	isoamyl alcohol oxidase]
AFUA_1G01190	hypothetical protein]
AFUA_1G01200	alpha-galactosidase]
AFUA_1G01210	hypothetical protein]
AFUA_1G01220	hypothetical protein]
AFUA_1G01230	beta-xylosidase]
AFUA_1G01240	C6 transcription factor]
AFUA_1G01250	glucuronyl hydrolase]
AFUA_1G01260	MFS transporter]
AFUA_1G01265	hypothetical protein]
AFUA_1G01270	cytochrome P450 monooxygenase]
AFUA_1G01280	polyketide synthase]
AFUA_1G01300	GPI anchored protein]
AFUA_1G01310	carboxylesterase]
AFUA_1G01320	endo-polygalacturonase]
AFUA_1G01330	oxidoreductase, short-chain]
AFUA_1G01340	C6 transcription factor]
AFUA_1G01350	hypothetical protein]
AFUA_1G01370	glutathione S-transferase]
AFUA_1G01380	alpha-1,6-mannosyltransferase subunit (Hoc1)]
AFUA_1G01390	hypothetical protein]
AFUA_1G01400	hypothetical protein]
AFUA_1G01420	F-box domain protein]
AFUA_1G01430	AMP-binding enzyme]
AFUA_1G01440	hypothetical protein]
AFUA_1G01450	toxin biosynthesis protein]
AFUA_1G01460	Zn-dependent hydrolases of the beta-lactamase]
AFUA_1G01480	POT peptide transporter]
AFUA_1G01490	NACHT domain protein]
AFUA_1G01500	short-chain dehydrogenase/reductase family]
AFUA_1G01520	hypothetical protein]
AFUA_1G01530	GrpB domain protein]
AFUA_1G01540	endonuclease/exonuclease/phosphatase family]
AFUA_1G01550	high affinity zinc ion transporter]
AFUA_1G01560	C6 finger domain protein]
AFUA_1G01570	hypothetical protein]
AFUA_1G01580	hypothetical protein]
AFUA_1G01590	C6 transcription factor]
AFUA_1G01600	deoxyribodipyrimidine photo-lyase Phr1]
AFUA_1G01620	hypothetical protein]
AFUA_1G01630	oxidoreductase CipA-like]
AFUA_1G01640	kinesin family protein]
AFUA_1G01650	C6 finger domain protein]
AFUA_1G01660	alpha-L-rhamnosidase A]
AFUA_1G01670	formaldehyde dehydrogenase]
AFUA_1G01680	branched-chain amino acid aminotransferase]
AFUA_1G01690	cytochrome P450 alkane hydroxylase]
AFUA_1G01700	conserved serine-rich protein]
AFUA_1G01710	hypothetical protein]
AFUA_1G01720	protein kinase and ribonuclease Ire1]
AFUA_1G01730	glycosyl hydrolase]
AFUA_1G01740	t-complex protein 1, beta subunit]
AFUA_1G01750	peptidyl-prolyl cis-trans isomerase]
AFUA_1G01760	integral membrane protein]
AFUA_1G01770	short chain oxidoreductase/dehydrogenase]
AFUA_1G01780	alcohol dehydrogenase]
AFUA_1G01790	hypothetical protein]
AFUA_1G01812	MFS transporter]
AFUA_1G01820	hypothetical protein]
AFUA_1G01830	thiamin pyrophosphokinase]
AFUA_1G01850	C6 finger domain protein]
AFUA_1G01860	integral membrane protein]
AFUA_1G01870	presequence translocase-associated motor subunit]
AFUA_1G01890	enoyl-CoA hydratase/isomerase family protein]
AFUA_1G01900	dienelactone hydrolase family protein]
AFUA_1G01910	integral membrane protein]
AFUA_1G01920	plasma membrane protein Pth11-like]
AFUA_1G01930	MFS multidrug transporter]
AFUA_1G01940	hypothetical protein]
AFUA_1G01950	hypothetical protein]
AFUA_1G01960	hypothetical protein]
AFUA_1G01970	VeA-like protein]
AFUA_1G01980	IgE binding protein]
AFUA_1G02000	DNA mismatch repair protein Msh4]
AFUA_1G02010	C2H2 finger domain protein]
AFUA_1G02020	SWIB/MDM2 domain protein]
AFUA_1G02050	secretion pathway protein Sls2/Rcy1]
AFUA_1G02060	pachytene checkpoint component Pch2]
AFUA_1G02080	hypothetical protein]
AFUA_1G02090	quinone oxidoreductase]
AFUA_1G02100	hypothetical protein]
AFUA_1G02120	F-box domain protein]
AFUA_1G02130	DUF221 domain protein]
AFUA_1G02140	glycogen debranching enzyme Gdb1]
AFUA_1G02150	glycerol 3-phosphate dehydrogenase (GfdA)]
AFUA_1G02160	hypothetical protein]
AFUA_1G02170	ATP-dependent Clp protease]
AFUA_1G02180	Chromo domain protein Chp1p]
AFUA_1G02190	Ras GTPase Rab11]
AFUA_1G02200	F-box domain protein]
AFUA_1G02220	hypothetical protein]
AFUA_1G02230	hypothetical protein]
AFUA_1G02240	hypothetical protein]
AFUA_1G02250	hypothetical protein]
AFUA_1G02255	hypothetical protein]
AFUA_1G02260	hypothetical protein]
AFUA_1G02270	ARS binding protein Abp2]
AFUA_1G02280	hypothetical protein]
AFUA_1G02300	hypothetical protein]
AFUA_1G02310	hypothetical protein]
AFUA_1G02320	hypothetical protein]
AFUA_1G02330	hypothetical protein]
AFUA_1G02340	hypothetical protein]
AFUA_1G02350	MFS transporter]
AFUA_1G02360	C2H2 type zinc finger domain protein]
AFUA_1G02370	fumarylacetoacetate hydrolase family protein]
AFUA_1G02380	hypothetical protein]
AFUA_1G02390	alpha/beta hydrolase]
AFUA_1G02400	hypothetical protein]
AFUA_1G02410	AAA family ATPase Rvb2/Reptin]
AFUA_1G02420	hypothetical protein]
AFUA_1G02430	ubiquitin fusion degradation protein Ufd1]
AFUA_1G02440	indole-diterpene biosynthesis protein PaxU]
AFUA_1G02450	hypothetical protein]
AFUA_1G02480	P-type ATPase]
AFUA_1G02490	hypothetical protein]
AFUA_1G02500	origin recognition complex subunit Orc5]
AFUA_1G02510	RNA-binding protein]
AFUA_1G02520	hypothetical protein]
AFUA_1G02530	MFS sugar transporter]
AFUA_1G02550	tubulin alpha-1 subunit]
AFUA_1G02560	hypothetical protein]
AFUA_1G02580	lipase]
AFUA_1G02620	hypothetical protein]
AFUA_1G02630	rRNA processing protein Pwp1]
AFUA_1G02640	hypothetical protein]
AFUA_1G02650	hypothetical protein]
AFUA_1G02660	F-box domain protein]
AFUA_1G02670	ARP2/3 complex 34 kDa subunit]
AFUA_1G02680	small nucleolar ribonucleoprotein complex]
AFUA_1G02700	zinc metallopeptidase]
AFUA_1G02710	hypothetical protein]
AFUA_1G02720	hypothetical protein]
AFUA_1G02730	mitochondrial phosphate carrier protein (Ptp)]
AFUA_1G02740	polyketide synthase]
AFUA_1G02750	hypothetical protein]
AFUA_1G02760	cell cycle inhibitor Nif1]
AFUA_1G02770	hypothetical protein]
AFUA_1G02780	L-asparaginase]
AFUA_1G02800	class V chitinase]
AFUA_1G02810	mRNA cleavage and polyadenylation specificity]
AFUA_1G02820	NADH-quinone oxidoreductase Pst2]
AFUA_1G02830	endoplasmic reticulum and nuclear membrane]
AFUA_1G02840	hypothetical protein]
AFUA_1G02850	L-cystine transporter]
AFUA_1G02860	C2H2 transcription factor]
AFUA_1G02870	hypothetical protein]
AFUA_1G02880	Phosphotransferase enzyme family domain protein]
AFUA_1G02890	dUTPase (Dut), putaive]
AFUA_1G02900	pyridoxal kinase]
AFUA_1G02910	hypothetical protein]
AFUA_1G02920	hypothetical protein]
AFUA_1G02930	calmodulin]
AFUA_1G02940	mitotic check point protein (Bub2)]
AFUA_1G02950	RNA binding protein]
AFUA_1G02960	hypothetical protein]
AFUA_1G02970	salicylate hydroxylase]
AFUA_1G02985	hypothetical protein]
AFUA_1G02990	WD repeat-containing protein]
AFUA_1G03000	MYND domain protein]
AFUA_1G03010	cell cycle control protein (Cwf22)]
AFUA_1G03020	dolichol phosphate-mannose biosynthesis]
AFUA_1G03030	hypothetical protein]
AFUA_1G03035	HD superfamily hydrolase]
AFUA_1G03040	hypothetical protein]
AFUA_1G03050	DEAD box helicase Mph1]
AFUA_1G03060	F-actin capping protein beta subunit]
AFUA_1G03070	transcription initiation factor TFIID subunit]
AFUA_1G03080	ribosomal protein/carboxylic ester hydrolase]
AFUA_1G03090	mitochondrial integral membrane protein]
AFUA_1G03100	ATP synthase delta chain, mitochondrial]
AFUA_1G03120	hypothetical protein]
AFUA_1G03130	hypothetical protein]
AFUA_1G03140	glycosyl hydrolase]
AFUA_1G03160	hypothetical protein]
AFUA_1G03180	DUF636 domain protein]
AFUA_1G03190	hypothetical protein]
AFUA_1G03210	MYB family conidiophore development protein]
AFUA_1G03220	hypothetical protein]
AFUA_1G03230	ABC multidrug transporter]
AFUA_1G03240	hypothetical protein]
AFUA_1G03250	short chain dehydrogenase/reductase]
AFUA_1G03260	tartrate MFS transporter]
AFUA_1G03270	hypothetical protein]
AFUA_1G03280	MFS alpha-glucoside transporter]
AFUA_1G03290	Myo-inositol transporter 1]
AFUA_1G03300	carboxylesterase]
AFUA_1G03310	hypothetical protein]
AFUA_1G03320	hypothetical protein]
AFUA_1G03352	alpha-1,3-glucanase/mutanase]
AFUA_1G03360	hypothetical protein]
AFUA_1G03370	hypothetical protein]
AFUA_1G03380	UDP-N-acetylglucosaminyltransferase]
AFUA_1G03400	protein transport protein Sec23]
AFUA_1G03410	DNA primase large subunit]
AFUA_1G03420	adenylate kinase 2]
AFUA_1G03430	staphylococcal nuclease domain protein]
AFUA_1G03440	peroxisomal carrier protein]
AFUA_1G03450	calpain-like protease PalBory]
AFUA_1G03460	hypothetical protein]
AFUA_1G03470	hypothetical protein]
AFUA_1G03480	hypothetical protein]
AFUA_1G03500	topoisomerase I]
AFUA_1G03520	DnaJ domain protein]
AFUA_1G03530	MFS sugar transporter]
AFUA_1G03540	dual specificity phosphatase catalytic domain]
AFUA_1G03550	mitochondrial dihydroxy acid dehydratase]
AFUA_1G03560	peroxisome biosynthesis protein (Peroxin-2)]
AFUA_1G03570	acid phosphatase PHOa]
AFUA_1G03580	hypothetical protein]
AFUA_1G03590	importin 11]
AFUA_1G03600	exo-beta-1,3-glucanase (Exg1)]
AFUA_1G03610	hypothetical protein]
AFUA_1G03620	vanillin dehydrogenase]
AFUA_1G03630	GPI anchored serine-threonine rich protein]
AFUA_1G03670	hypothetical protein]
AFUA_1G03680	hypothetical protein]
AFUA_1G03690	4-carboxymuconolactone decarboxylase family]
AFUA_1G03700	hypothetical protein]
AFUA_1G03710	C2H2 finger domain protein]
AFUA_1G03720	UPF0136 domain protein]
AFUA_1G03730	MFS transporter]
AFUA_1G03740	glutamate carboxypeptidase]
AFUA_1G03750	hypothetical protein]
AFUA_1G03760	DUF726 domain protein]
AFUA_1G03770	hypothetical protein]
AFUA_1G03780	C6 finger domain protein]
AFUA_1G03800	C6 transcription factor]
AFUA_1G03810	oligosaccharyl transferase subunit Dad1]
AFUA_1G03820	mRNA splicing factor RNA helicase (Prp16)]
AFUA_1G03840	CCAAT-binding factor complex subunit HapC]
AFUA_1G03860	C6 transcription factor (AmdR)]
AFUA_1G03870	Cut9 interacting protein Scn1]
AFUA_1G03880	hypothetical protein]
AFUA_1G03890	alpha/beta hydrolase]
AFUA_1G03910	Spo7-like protein]
AFUA_1G03920	DNA replication licensing factor Mcm3]
AFUA_1G03930	translation regulator (Cya5)]
AFUA_1G03940	signal recognition particle]
AFUA_1G03950	cytochrome P450 sterol C-22 desaturase,]
AFUA_1G03960	Rhodanese domain protein]
AFUA_1G03970	mitochondrial translation initiation factor]
AFUA_1G03992	hypothetical protein]
AFUA_1G04010	TBC domain protein]
AFUA_1G04020	Yip1 domain family]
AFUA_1G04062	RNA polymerase I specific transcription]
AFUA_1G04070	Eukaryotic translation initiation factor eIF-5A]
AFUA_1G04080	GARP complex subunit (Sac2)]
AFUA_1G04090	FAD dependent oxidoreductase]
AFUA_1G04100	hypothetical protein]
AFUA_1G04110	C2H2 transcription factor]
AFUA_1G04120	coenzyme A transferase]
AFUA_1G04130	FG-GAP repeat protein]
AFUA_1G04140	C6 finger domain protein]
AFUA_1G04150	tartrate dehydrogenase]
AFUA_1G04160	aspartate aminotransferase]
AFUA_1G04170	fungal specific transcription factor]
AFUA_1G04190	polyadenylate-binding protein]
AFUA_1G04210	IQ and HECT domain protein]
AFUA_1G04220	hypothetical protein]
AFUA_1G04230	50S ribosomal protein YmL27]
AFUA_1G04240	small nucleolar ribonucleoprotein complex]
AFUA_1G04250	hypothetical protein]
AFUA_1G04260	endo-1,3-beta-glucanase Engl1]
AFUA_1G04270	calcium ion transporter Vcx1]
AFUA_1G04280	30S ribosomal protein S7]
AFUA_1G04290	plasma membrane phosphate transporter Pho87]
AFUA_1G04300	hypothetical protein]
AFUA_1G04330	Ser/Thr protein phosphatase family protein]
AFUA_1G04340	SH3 and Ded_cyto domain protein]
AFUA_1G04350	hypothetical protein]
AFUA_1G04360	Exocyst complex component Sec3]
AFUA_1G04380	F-box domain protein]
AFUA_1G04390	cytochrome P450 monooxygenase]
AFUA_1G04400	37S ribosomal protein Mrp10, mitochondrial]
AFUA_1G04410	hypothetical protein]
AFUA_1G04420	hypothetical protein]
AFUA_1G04430	hypothetical protein]
AFUA_1G04440	proline utilization protein PrnX-like]
AFUA_1G04455	hypothetical protein]
AFUA_1G04460	lysyl-tRNA synthetase]
AFUA_1G04470	mitochondrial intermembrane space translocase]
AFUA_1G04480	Sin3 complex subunit (Stb2)]
AFUA_1G04490	regulator of gluconeogenesis Rmd5]
AFUA_1G04510	hypothetical protein]
AFUA_1G04520	hypothetical protein]
AFUA_1G04540	NADH-cytochrome b5 reductase]
AFUA_1G04550	HMG box protein]
AFUA_1G04560	urease Ure]
AFUA_1G04570	DNA repair protein]
AFUA_1G04575	hypothetical protein]
AFUA_1G04580	nitrogen permease regulator Npr2]
AFUA_1G04590	transcriptional regulator Ngg1]
AFUA_1G04600	RING finger domain protein]
AFUA_1G04610	hypothetical protein]
AFUA_1G04640	ubiquitin-protein ligase (Hul4)]
AFUA_1G04670	PSP1 domain protein]
AFUA_1G04680	NifU-related protein]
AFUA_1G04690	HIT finger domain protein]
AFUA_1G04700	Ras guanyl-nucleotide exchange factor RasGEF]
AFUA_1G04710	PP-loop ATPase superfamily protein]
AFUA_1G04720	C-8 sterol isomerase (Erg-1)]
AFUA_1G04730	endoglucanase]
AFUA_1G04740	hypothetical protein]
AFUA_1G04750	cyclin (Pcl1)]
AFUA_1G04760	hypothetical protein]
AFUA_1G04770	hypothetical protein]
AFUA_1G04780	peroxisomal ABC transporter (PXA1)]
AFUA_1G04790	general stress response phosphoprotein]
AFUA_1G04800	protein phosphatase PP1 regulatory subunit]
AFUA_1G04810	hypothetical protein]
AFUA_1G04820	D-xylose reductase (Xyl1)]
AFUA_1G04830	transcription factor AbaA]
AFUA_1G04850	dynein light chain type 1]
AFUA_1G04870	urea transporter (Dur3)]
AFUA_1G04880	hypothetical protein]
AFUA_1G04890	translocon protein Sec61beta]
AFUA_1G04900	proliferating cell nuclear antigen (PCNA)]
AFUA_1G04910	hypothetical protein]
AFUA_1G04920	calmodulin-binding protein Sha1]
AFUA_1G04930	hypothetical protein]
AFUA_1G04940	small monomeric GTPase SarA]
AFUA_1G04950	serine/threonine protein phosphatase PP1]
AFUA_1G04960	Leucine Rich Repeat domain protein]
AFUA_1G04970	Patatin-like serine hydrolase]
AFUA_1G04980	RNA polymerase III transcription factor TFIIIC]
AFUA_1G04990	SAM domain protein]
AFUA_1G05000	hypothetical protein]
AFUA_1G05010	MFS multidrug transporter]
AFUA_1G05040	protein mitochondrial targeting protein (Mas1),]
AFUA_1G05050	cytosine deaminase]
AFUA_1G05060	uroporphyrinogen decarboxylase]
AFUA_1G05070	tRNA methyltransferase]
AFUA_1G05100	GARP complex subunit Vps53]
AFUA_1G05110	mRNA export factor mex67]
AFUA_1G05120	COPII-coated vesicle membrane protein Erv46]
AFUA_1G05130	PH domain protein]
AFUA_1G05140	hypothetical protein]
AFUA_1G05150	C2H2 transcription factor (TFIIIA)]
AFUA_1G05170	MFS monocarboxylate transporter]
AFUA_1G05180	N-acetyltransferase (Nat5)]
AFUA_1G05190	hypothetical protein]
AFUA_1G05210	G-protein complex gamma subunit GpgA]
AFUA_1G05230	high affinity cAMP phosphodiesterase]
AFUA_1G05240	PHD finger and BAH domain protein (Snt2)]
AFUA_1G05260	DNA-directed DNA polymerase theta]
AFUA_1G05270	hypothetical protein]
AFUA_1G05280	Golgi complex component (Vps8)]
AFUA_1G05290	endo-1,3(4)-beta-glucanase]
AFUA_1G05300	capsular associated protein]
AFUA_1G05320	disulfide isomerase]
AFUA_1G05330	F-box domain protein]
AFUA_1G05350	hypothetical protein]
AFUA_1G05360	CAIB/BAIF family enzyme]
AFUA_1G05370	hypothetical protein]
AFUA_1G05380	hypothetical protein]
AFUA_1G05390	mitochondrial ADP,ATP carrier protein (Ant)]
AFUA_1G05400	hypothetical protein]
AFUA_1G05420	transcription factor SipA3]
AFUA_1G05430	hypothetical protein]
AFUA_1G05440	UDP-Glc/Gal endoplasmic reticulum nucleotide]
AFUA_1G05450	peptidyl-prolyl cis-trans isomerase]
AFUA_1G05460	hypothetical protein]
AFUA_1G05470	3-oxo-5-alpha-steroid 4-dehydrogenase]
AFUA_1G05490	histone deacetylase complex subunit (Hos4)]
AFUA_1G05500	40S ribosomal protein S12]
AFUA_1G05510	hypothetical protein]
AFUA_1G05520	mandelate racemase/muconate lactonizing enzyme]
AFUA_1G05530	uridine nucleosidase Urh1]
AFUA_1G05540	PXA domain protein]
AFUA_1G05550	hypothetical protein]
AFUA_1G05570	cysteine dioxygenase Cdo1]
AFUA_1G05580	glycogenin]
AFUA_1G05590	alpha/beta hydrolase]
AFUA_1G05595	capsule-associated protein CAP1]
AFUA_1G05600	hypothetical protein]
AFUA_1G05640	protein phosphatase]
AFUA_1G05650	respiratory complex assembly protein Rmp1]
AFUA_1G05655	hypothetical protein]
AFUA_1G05660	hypothetical protein]
AFUA_1G05670	hypothetical protein]
AFUA_1G05680	hypothetical protein]
AFUA_1G05690	hypothetical protein]
AFUA_1G05700	splicing factor 3B subunit 10 (SF3b10)]
AFUA_1G05710	tRNA-specific adenosine deaminase]
AFUA_1G05730	vacuolar sorting receptor (Mrl1)]
AFUA_1G05740	C6 transcription factor]
AFUA_1G05745	hypothetical protein]
AFUA_1G05750	hypothetical protein]
AFUA_1G05760	arsenite efflux transporter ArsB, puative]
AFUA_1G05770	beta-glucosidase]
AFUA_1G05790	GPI anchored serine-rich protein]
AFUA_1G05810	protein transport protein Sec39]
AFUA_1G05820	hypothetical protein]
AFUA_1G05830	TBP associated factor (Mot1)]
AFUA_1G05840	hypothetical protein]
AFUA_1G05850	erythromycin esterase]
AFUA_1G05860	hypothetical protein]
AFUA_1G05880	hypothetical protein]
AFUA_1G05890	hypothetical protein]
AFUA_1G05900	DnaJ and TPR domain protein]
AFUA_1G05910	hypothetical protein]
AFUA_1G05920	hypothetical protein]
AFUA_1G05930	serine/threonine protein kinase]
AFUA_1G05940	RNA polymerase II mediator complex protein Nut2,]
AFUA_1G05950	integral membrane protein]
AFUA_1G05960	Peptidase family M28 family]
AFUA_1G05970	ubiquitin ligase complex F-box protein GRR1]
AFUA_1G05980	AMP-binding domain protein]
AFUA_1G06030	AP-1 adaptor complex subunit gamma]
AFUA_1G06040	sterol o-acyltransferase (APE2), putaitve]
AFUA_1G06050	nucleotide-sugar transporter]
AFUA_1G06060	hypothetical protein]
AFUA_1G06080	BAG domain protein]
AFUA_1G06090	hypothetical protein]
AFUA_1G06100	glutaredoxin Grx1]
AFUA_1G06120	RING finger protein]
AFUA_1G06130	alpha-L-rhamnosidase B]
AFUA_1G06140	extracellular exo-polygalacturonase]
AFUA_1G06150	L-serine dehydratase]
AFUA_1G06160	conserved predicted protein]
AFUA_1G06170	proteasome regulatory particle subunit Rpt5]
AFUA_1G06180	trimethyllysine dioxygenase TmlH]
AFUA_1G06200	Mn2+ homeostasis protein (Per1)]
AFUA_1G06210	N-acetylglucosamine-phosphate mutase]
AFUA_1G06240	riboflavin synthase, alpha subunit]
AFUA_1G06250	CAIB/BAIF family enzyme]
AFUA_1G06260	PHD finger domain protein]
AFUA_1G06270	zinc metallopeptidase]
AFUA_1G06280	short-chain dehydrogenase/reductase family]
AFUA_1G06300	proteasome regulatory particle subunit (RpnF),]
AFUA_1G06310	SWI-SNF complex subunit (BAF60b)]
AFUA_1G06330	hypothetical protein]
AFUA_1G06340	60S ribosomal protein L27e]
AFUA_1G06350	pathogenesis associated protein Cap20]
AFUA_1G06360	hypothetical protein]
AFUA_1G06370	ankyrin repeat protein]
AFUA_1G06380	RNA polymerase III subunit C11]
AFUA_1G06400	cAMP-dependent protein kinase-like]
AFUA_1G06410	nuclear localization protein NPL6]
AFUA_1G06430	hypothetical protein]
AFUA_1G06440	MFS multidrug transporter]
AFUA_1G06450	3-beta hydroxysteroid dehydrogenase/isomerase]
AFUA_1G06460	BCAS2 family protein]
AFUA_1G06470	neutral/alkaline nonlysosomal ceramidase]
AFUA_1G06480	hypothetical protein]
AFUA_1G06490	hypothetical protein]
AFUA_1G06500	hypothetical protein]
AFUA_1G06510	hypothetical protein]
AFUA_1G06520	mitochondrial translation initiation factor]
AFUA_1G06530	mitochondrial carrier protein (Ymc1)]
AFUA_1G06540	C6 transcription factor]
AFUA_1G06550	MFS transporter]
AFUA_1G06560	alpha-glucosidase]
AFUA_1G06580	high expression lethality protein Hel10]
AFUA_1G06600	60S ribosome biogenesis protein Rrp14]
AFUA_1G06610	NADH-quinone oxidoreductase, 23 kDa subunit]
AFUA_1G06620	acyl carrier protein]
AFUA_1G06630	Golgi phosphoprotein 3 (GPP34) domain containing]
AFUA_1G06640	zinc-binding oxidoreductase]
AFUA_1G06650	actin filament organization protein App1-like]
AFUA_1G06660	CBS domain protein]
AFUA_1G06670	hypothetical protein]
AFUA_1G06680	VHS domain protein]
AFUA_1G06690	RLI and DUF367 domain protein]
AFUA_1G06700	metacaspase CasA]
AFUA_1G06710	t-complex protein 1, eta subunit]
AFUA_1G06720	histone acetyltransferase Spt10]
AFUA_1G06730	lanthionine synthetase C family protein]
AFUA_1G06740	hypothetical protein]
AFUA_1G06762	Leucine Rich Repeat domain protein]
AFUA_1G06770	40S ribosomal protein S26]
AFUA_1G06790	importin beta-3 subunit]
AFUA_1G06800	Fe-containing alcohol dehydrogenase]
AFUA_1G06820	hypothetical protein]
AFUA_1G06840	vacuolar membrane PQ loop repeat protein]
AFUA_1G06850	Nulp1-pending protein]
AFUA_1G06860	protein phophatase 2C family protein]
AFUA_1G06870	hypothetical protein]
AFUA_1G06880	mitochondrial export translocase Oxa2]
AFUA_1G06890	alpha-1,2-mannosyltransferase (Alg11)]
AFUA_1G06900	C2H2 transcription factor Crz1]
AFUA_1G06910	arabinogalactan endo-1,4-beta-galactosidase]
AFUA_1G06920	serine/threonine protein kinase]
AFUA_1G06930	hypothetical protein]
AFUA_1G06940	chorismate synthase]
AFUA_1G06970	hypothetical protein]
AFUA_1G07000	DNA repair protein Rad26]
AFUA_1G07010	phosphatidate cytidylyltransferase]
AFUA_1G07020	cyclin]
AFUA_1G07030	hypothetical protein]
AFUA_1G07040	fructosamine-3-kinase]
AFUA_1G07050	armadillo repeat protein]
AFUA_1G07070	cyclin-dependent protein kinase regulator Pho80]
AFUA_1G07080	tRNA-specific adenosine-34 deaminase subunit]
AFUA_1G07090	hypothetical protein]
AFUA_1G07100	hypothetical protein]
AFUA_1G07110	export control protein CHS7-like]
AFUA_1G07130	dienelactone hydrolase family protein]
AFUA_1G07140	c-24(28) sterol reductase]
AFUA_1G07150	RING finger domain protein (Rnf10)]
AFUA_1G07160	ubiquitin C-terminal hydrolase]
AFUA_1G07170	Na/H antiporter]
AFUA_1G07180	ribonuclease H]
AFUA_1G07190	ankyrin repeat protein]
AFUA_1G07195	hypothetical protein]
AFUA_1G07210	hypothetical protein]
AFUA_1G07220	6-phosphofructo-2-kinase 1]
AFUA_1G07230	DSBA-like thioredoxin domain protein]
AFUA_1G07240	hypothetical protein]
AFUA_1G07250	SPX domain protein]
AFUA_1G07260	NUDIX family hydrolase]
AFUA_1G07270	hypothetical protein]
AFUA_1G07280	hypothetical protein]
AFUA_1G07300	tetracycline transporter]
AFUA_1G07310	hypothetical protein]
AFUA_1G07320	chromosome segregation protein (SepB)]
AFUA_1G07330	dihydroxy-acid dehydratase]
AFUA_1G07340	cytochrome P450]
AFUA_1G07350	RNA12 protein]
AFUA_1G07360	hypothetical protein]
AFUA_1G07370	hypothetical protein]
AFUA_1G07380	glutamate synthase Glt1]
AFUA_1G07400	hypothetical protein]
AFUA_1G07420	SNARE complex subunit (Bet1)]
AFUA_1G07450	mitochondrial GTP/GDP transporter Ggc1]
AFUA_1G07490	microtubule binding protein HOOK3]
AFUA_1G07510	mRNA cleavage factor complex component Pcf11]
AFUA_1G07520	dimeric dihydrodiol dehydrogenase]
AFUA_1G07530	adenylate kinase]
AFUA_1G07540	26S proteasome regulatory particle subunit Rpn8,]
AFUA_1G07550	hypothetical protein]
AFUA_1G07555	ubiquitin-specific protease]
AFUA_1G07580	cell polarity protein (Alp11)]
AFUA_1G07590	Cupin domain protein]
AFUA_1G07600	ribonuclease HI large subunit]
AFUA_1G07610	peroxisomal membrane protein pex16 (peroxin-16)]
AFUA_1G07620	hypothetical protein]
AFUA_1G07625	WD domain protein]
AFUA_1G07640	YdiU domain protein]
AFUA_1G07650	ketoreductase]
AFUA_1G07660	hypothetical protein]
AFUA_1G07670	hypothetical protein]
AFUA_1G07690	protein O-mannosyl transferase]
AFUA_1G07700	MFS monosaccharide transporter]
AFUA_1G07720	transcription elongation complex subunit]
AFUA_1G07730	metalloprotease MEP1]
AFUA_1G07740	LEM3/CDC50 family protein]
AFUA_1G07750	SWIRM domain protein Fun19]
AFUA_1G08760	porphobilinogen synthase]
AFUA_1G08765	acetyltransferase]
AFUA_1G08770	C6 finger domain protein]
AFUA_1G08790	exportin KapK]
AFUA_1G08795	shugoshin family protein]
AFUA_1G08800	cytochrome P450 phenylacetate hydroxylase]
AFUA_1G08810	glycerol-3-phosphate dehydrogenase,]
AFUA_1G08820	DUF814 domain protein]
AFUA_1G08830	Golgi matrix protein]
AFUA_1G08840	guanylate kinase]
AFUA_1G08850	septin]
AFUA_1G08860	meiotic recombination protein Ski8/Rec14]
AFUA_1G08870	hypothetical protein]
AFUA_1G08880	iron/copper transporter Atx1]
AFUA_1G08890	hypothetical protein]
AFUA_1G08900	CHY and RING finger domain protein]
AFUA_1G08910	DUF1680 domain protein]
AFUA_1G08920	IQ calmodulin-binding motif domain protein]
AFUA_1G08930	WD repeat protein]
AFUA_1G08940	pheromone processing carboxypeptidase KexA]
AFUA_1G08950	DUF431 domain protein]
AFUA_1G08970	hypothetical protein]
AFUA_1G08980	UPF0160 domain protein MYG1]
AFUA_1G08990	lactonohydrolase]
AFUA_1G09000	hypothetical protein]
AFUA_1G09020	nuclear pore complex protein (SonA)]
AFUA_1G09040	intermediate filament protein (Mdm1)]
AFUA_1G09050	phospholipid methyltransferase]
AFUA_1G09060	hypothetical protein]
AFUA_1G09070	hypothetical protein]
AFUA_1G09080	hydrolase, alpha/beta fold family protein]
AFUA_1G09090	Glutaredoxin domain protein]
AFUA_1G09110	Patatin-like serine hydrolase]
AFUA_1G09120	amino acid permease]
AFUA_1G09130	hypothetical protein]
AFUA_1G09140	hypothetical protein]
AFUA_1G09150	rhomboid family protein]
AFUA_1G09160	hypothetical protein]
AFUA_1G09180	hypothetical protein]
AFUA_1G09190	C6 finger domain protein]
AFUA_1G09220	SNF7 family protein]
AFUA_1G09230	DUF1000 domain protein]
AFUA_1G09240	ATP dependent RNA helicase]
AFUA_1G09250	CUE domain protein]
AFUA_1G09260	acetyltransferase, GNAT family family]
AFUA_1G09270	transmembrane glycoprotein]
AFUA_1G09290	cholinephosphate cytidylyltransferase]
AFUA_1G09300	hypothetical protein]
AFUA_1G09310	DUF6 domain protein]
AFUA_1G09340	hypothetical protein]
AFUA_1G09360	S-adenosylmethionine-dependent]
AFUA_1G09370	pentatricopeptide repeat protein]
AFUA_1G09380	hypothetical protein]
AFUA_1G09390	hypothetical protein]
AFUA_1G09400	R3H domain protein]
AFUA_1G09410	50S ribosomal protein L17]
AFUA_1G09420	hypothetical protein]
AFUA_1G09430	hypothetical protein]
AFUA_1G09450	translation regulator GCD7]
AFUA_1G09460	NIF domain protein]
AFUA_1G09480	vacuolar protein sorting 29]
AFUA_1G09490	RNP domain protein]
AFUA_1G09500	ubiquitin-protein ligase (Rsp5)]
AFUA_1G09510	GPI anchored serine-threonine rich protein]
AFUA_1G09520	hypothetical protein]
AFUA_1G09530	hypothetical protein]
AFUA_1G09550	dynein light chain (Tctex1)]
AFUA_1G09560	protein transport protein (LST8)]
AFUA_1G09570	hypothetical protein]
AFUA_1G09580	hypothetical protein]
AFUA_1G09590	hypothetical protein]
AFUA_1G09600	N-acetyltransferase complex ARD1 subunit]
AFUA_1G09610	hypothetical protein]
AFUA_1G09620	protein kinase family protein]
AFUA_1G09630	PAB1 binding protein (Pbp1)]
AFUA_1G09640	actin-interacting protein (Bud6/Aip3)]
AFUA_1G09650	GPI anchored protein]
AFUA_1G09660	mitochondrial 2-oxodicarboxylate carrier]
AFUA_1G09670	HLH transcription factor (GlcD gamma)]
AFUA_1G09680	Golgi traffic protein SFT2]
AFUA_1G09690	tRNA ligase]
AFUA_1G09720	hypothetical protein]
AFUA_1G09730	PAP2 domain protein]
AFUA_1G09750	aldehyde reductase (AKR1)]
[truncated: 7,632 more rows]

## Sheet: B
	condition B30-pre			condition M30-pre					condition B30-pre			condition M30-pre						condition B30-pre			condition M30-pre
ID	M	D	prob	M	D	prob		ID	M	D	prob	M	D	prob	difference B30-P0/ M30-P0		ID	M	D	prob	M	D	prob	difference B30-P0/ M30-P0
B30s								additional genes in B30ls									Excluded from list:
AFUA_1G00920	1.30606	49.2385	0.904989					AFUA_4G06620	-2.77744	120.862	0.965727	-1.13108	76.8945	0.920148	-1.64636		AFUA_6G11850	-2.03185	449.797	0.988136	-1.28579	351.197	0.966234	-0.746053
AFUA_1G01990	1.4052	29.0858	0.861843					AFUA_5G08220	-1.88225	156.529	0.969783	-0.695524	82.1619	0.827368	-1.18672		AFUA_2G01010	-1.41475	1041.8	0.980278	-0.782072	697.624	0.883948	-0.632674
AFUA_1G02030	0.756318	90.4384	0.831829					AFUA_1G03660	-2.22443	99.3301	0.957412	-1.05816	65.6822	0.906054	-1.16628		AFUA_3G00500	-1.2575	233.91	0.956348	-0.636923	143.514	0.809217	-0.620574
AFUA_1G02210	1.86806	69.9517	0.939363					AFUA_2G09350	-2.16733	108.098	0.960606	-1.0103	70.0216	0.90215	-1.15703		AFUA_6G12190	-1.31413	64.6841	0.920604	-0.705403	41.8432	0.806581	-0.608726
AFUA_1G02290	-0.810753	1359.55	0.880957					AFUA_8G02090	-1.96012	117.985	0.96304	-0.905703	74.0354	0.888359	-1.05442		AFUA_3G03330	-1.32253	182.682	0.955384	-0.725916	120.35	0.848002	-0.596618
AFUA_1G02460	1.16693	19.4568	0.802069					AFUA_4G03595	-1.62664	968.381	0.987933	-0.611884	495.045	0.801105	-1.01476		AFUA_1G11900	-1.29405	51.1766	0.906307	-0.73917	34.6465	0.805668	-0.554884
AFUA_1G02540	-0.887701	29.2109	0.815048					AFUA_2G09650	-1.69975	1000.67	0.98986	-0.69755	554.259	0.850639	-1.0022		AFUA_2G17000	-1.57312	32.956	0.87827	-1.02787	25.2942	0.8297	-0.545249
AFUA_1G02570	-1.41544	160.509	0.959643					AFUA_3G02600	-1.80362	43.0404	0.905851	-0.844705	26.7319	0.810079	-0.958914		AFUA_1G07380	-1.45529	66.8343	0.929832	-0.915028	49.408	0.870462	-0.540267
AFUA_1G02590	1.9841	23.0101	0.839029					AFUA_5G06470	-2.0863	538.864	0.990114	-1.1294	382.656	0.954472	-0.9569		AFUA_6G10290	-1.55179	39.6221	0.895914	-1.02612	30.6056	0.848763	-0.525676
AFUA_1G02600	0.826544	58.3426	0.844301					AFUA_3G10370	-1.62093	95.4342	0.950264	-0.669792	52.5203	0.800142	-0.951135		AFUA_1G07220	-1.20427	215.463	0.949655	-0.681188	143.265	0.829244	-0.523081
AFUA_1G02610	1.4639	32.659	0.875634					AFUA_3G03320	-1.67702	532.387	0.985449	-0.729094	307.313	0.859106	-0.947922		AFUA_4G13770	-1.40225	106.719	0.947881	-0.886951	78.8374	0.886636	-0.515302
AFUA_1G02980	-0.71797	321.605	0.835125					AFUA_2G03860	-2.1739	577.616	0.991026	-1.24015	427.928	0.964916	-0.933752		AFUA_3G09690	1.43578	120.603	0.95361	0.932195	64.2292	0.885368	0.503584
AFUA_1G03110	0.73894	685.53	0.84785					AFUA_7G01700	-1.75624	87.6158	0.949047	-0.831028	54.4964	0.85652	-0.925214		AFUA_5G08270	1.15199	210.278	0.944636	0.647846	97.5222	0.808355	0.504142
AFUA_1G03150	-1.33599	174.606	0.956195					AFUA_2G12910	-1.60993	155.54	0.965119	-0.694119	88.3466	0.824427	-0.915807		AFUA_2G15810	1.38454	130.671	0.952494	0.867734	66.9051	0.875431	0.516805
AFUA_1G03200	-1.45468	32.8992	0.876191					AFUA_2G11900	-1.59209	87.921	0.94565	-0.680619	49.4791	0.802069	-0.911468		AFUA_5G07020	1.21237	131.429	0.940732	0.691955	61.4119	0.814186	0.520415
AFUA_1G03390	0.973838	850.69	0.928412					AFUA_3G08110	-1.53574	638.581	0.982509	-0.625857	343.092	0.810637	-0.909881		AFUA_1G14220	1.34188	78.2394	0.931201	0.81458	38.68	0.832793	0.527305
AFUA_1G03490	1.15209	51.9202	0.89708					AFUA_3G12520	-1.61782	301.99	0.977794	-0.711828	174.452	0.84567	-0.905996		AFUA_6G03690	2.97608	282.13	0.984334	2.445	182.593	0.975918	0.531088
AFUA_1G03640	1.70942	37.0047	0.891655					AFUA_2G15170	-1.60022	132.405	0.960556	-0.732252	78.6396	0.838319	-0.867965		AFUA_7G02310	1.21473	228.944	0.951785	0.681209	104.592	0.824021	0.533523
AFUA_1G03650	-1.34426	37.0201	0.882833					AFUA_3G03350	-2.07849	40.8658	0.903721	-1.21493	30.4768	0.861843	-0.863558		AFUA_3G13400	1.46952	125.528	0.955638	0.924624	63.7246	0.883391	0.5449
AFUA_1G03790	-0.920797	51.4705	0.86235					AFUA_1G17250	-1.97631	103.693	0.958832	-1.1243	75.2502	0.918424	-0.852014		AFUA_7G04520	1.54165	146.272	0.961367	0.991368	75.6181	0.902048	0.55028
AFUA_1G03830	0.958248	61.4617	0.879233					AFUA_6G11840	-1.83858	35.565	0.88912	-0.989262	24.4997	0.822247	-0.849313		AFUA_4G01560	3.25595	104.512	0.961012	2.68843	66.5481	0.940327	0.567515
AFUA_1G04040	0.674579	541.582	0.813324					AFUA_8G05470	-1.58889	71.85	0.93622	-0.751935	43.7181	0.82103	-0.836952		AFUA_7G04460	1.60397	51.3611	0.917207	1.03315	26.3502	0.83406	0.57082
AFUA_1G04450	-0.721057	62.3253	0.804553					AFUA_2G09220	-1.44041	343.915	0.973535	-0.617848	189.704	0.800142	-0.822559		AFUA_7G04290	1.37149	146.122	0.954827	0.781827	66.2139	0.850233	0.589665
AFUA_1G04620	-0.889937	223.791	0.89713					AFUA_7G01290	-1.48509	333.191	0.974954	-0.663657	191.133	0.822703	-0.821433		AFUA_8G01710	1.70363	256.915	0.97683	1.1012	130.362	0.93475	0.602429
AFUA_1G04630	-0.787901	56.1818	0.82757					AFUA_1G15780	-1.5465	73.6016	0.936727	-0.733171	44.5889	0.816112	-0.813326		AFUA_8G02750	1.35878	101.791	0.944129	0.756008	44.8113	0.825441	0.602768
AFUA_1G04660	0.700042	614.832	0.829446					AFUA_3G06070	-1.56024	84.1058	0.942507	-0.758081	52.0127	0.8333	-0.802163		AFUA_1G04690	1.45273	53.8613	0.9167	0.838966	24.4548	0.801257	0.613759
AFUA_1G04840	1.35024	30.5097	0.864378					AFUA_2G06310	1.87491	95.4585	0.954015	1.07291	39.4913	0.876698	0.802003		AFUA_3G12330	1.92064	215.278	0.976627	1.22126	102.89	0.937842	0.699387
AFUA_1G04860	1.07002	58.2668	0.895204					AFUA_3G07710	1.6794	94.2139	0.951075	0.870554	35.427	0.840499	0.808843		AFUA_8G04340	1.58923	63.8605	0.92973	0.880366	26.7296	0.817228	0.708861
AFUA_1G05080	0.974052	615.267	0.926739					AFUA_7G05670	1.87331	102.364	0.95726	1.03994	40.5864	0.875228	0.833372		AFUA_8G04790	1.59522	73.5108	0.938045	0.877803	30.4595	0.829041	0.717415
AFUA_1G05160	1.08401	78.3378	0.909146					AFUA_7G02620	1.67103	196.676	0.971101	0.835001	70.5757	0.870057	0.836026		AFUA_4G08930	1.75611	63.6002	0.932874	1.03366	28.0095	0.839992	0.722453
AFUA_1G05310	1.48991	32.087	0.874417					AFUA_3G04260	1.76074	77.4539	0.943115	0.891935	27.7447	0.822754	0.868806		AFUA_1G02630	2.04061	40.7775	0.903569	1.31331	19.4461	0.811093	0.727299
AFUA_1G05410	1.87043	28.6705	0.865697					AFUA_7G05660	2.40861	794.76	0.99417	1.5392	351.556	0.976222	0.869413		AFUA_5G05710	1.56407	208.646	0.969175	0.832745	83.2797	0.873149	0.731323
AFUA_1G05560	1.85808	85.4756	0.948844					AFUA_6G04630	2.31705	43.2024	0.908284	1.41036	17.9838	0.802474	0.906683		AFUA_5G05480	1.41785	316.604	0.97176	0.681215	114.284	0.825644	0.736631
AFUA_1G05720	-1.46416	95.4892	0.946005					AFUA_5G06680	2.46661	2289.17	0.997414	1.53762	962.276	0.984131	0.928991		AFUA_7G04430	1.91194	99.9902	0.956601	1.15233	44.2467	0.890387	0.759613
AFUA_1G05990	0.675103	1080.58	0.820422					AFUA_6G10320	1.90512	80.6945	0.946867	0.969188	28.1504	0.833807	0.935932		AFUA_4G05900	1.621	412.778	0.981495	0.849934	159.557	0.893074	0.771064
AFUA_1G06020	-1.37153	186.335	0.959542					AFUA_7G05210	2.07634	104.742	0.959542	1.12208	38.3047	0.878118	0.954259		AFUA_5G07810	2.28214	72.8899	0.943622	1.50304	34.6038	0.885115	0.779101
AFUA_1G06071	-0.941724	40.021	0.850943					AFUA_4G09140	1.99905	347.942	0.985196	1.03802	122.283	0.925167	0.961026		AFUA_4G12500	1.59243	198.106	0.969175	0.798129	72.6197	0.859714	0.794298
AFUA_1G06110	-0.854443	59.9638	0.85145					AFUA_5G03010	1.73922	783.645	0.989454	0.774308	238.043	0.872896	0.964916		AFUA_1G15490	1.58016	61.7539	0.928057	2.3179	123.694	0.966234	-0.737739
AFUA_1G06220	1.74993	21.307	0.827266					AFUA_4G10770	4.1726	95.5282	0.957311	3.20392	46.0697	0.916447	0.968682		AFUA_2G04890	1.89719	48.1547	0.91665	2.59262	88.9258	0.954776	-0.69543
AFUA_1G06230	2.07196	39.2921	0.900324					AFUA_5G13470	1.90512	83.0617	0.948236	0.935028	27.5902	0.828382	0.970093		AFUA_6G12180	0.667609	455.113	0.812208	1.29456	1123.8	0.974802	-0.626951
AFUA_1G06290	1.07806	23.0945	0.818292					AFUA_8G07160	2.2448	114.334	0.96304	1.26744	43.0265	0.895609	0.977356		AFUA_6G02330	1.46558	101.369	0.949047	2.06562	183.326	0.974295	-0.600036
AFUA_1G06320	-0.788508	83.9329	0.841665					AFUA_2G03500	2.51699	75.8573	0.945701	1.51098	29.7084	0.867978	1.00601		AFUA_4G10110	1.13709	35.8359	0.868485	1.70835	67.7619	0.936828	-0.571265
AFUA_1G06390	1.0384	2129.95	0.94565					AFUA_6G04610	2.00113	89.3144	0.952393	0.953707	27.8622	0.830917	1.04742		AFUA_6G11430	1.25702	35.2756	0.875025	1.7786	61.6918	0.932417	-0.521579
AFUA_1G06590	-0.83518	54.3476	0.843541					AFUA_6G03060	1.87766	120.902	0.963141	0.824324	34.8363	0.828889	1.05334		AFUA_2G03730	-1.4374	247.081	0.968617	-0.95016	188.973	0.918576	-0.487239
AFUA_1G06780	-1.02196	258.904	0.928615					AFUA_2G16985	1.9771	110.927	0.960961	0.888957	32.1726	0.836646	1.08815		AFUA_3G09110	-1.3241	99.2451	0.93987	-0.851034	73.6344	0.874113	-0.473062
AFUA_1G06830	0.872735	1386	0.903873					AFUA_2G17060	2.20256	66.5875	0.938451	1.09859	21.0955	0.813882	1.10397		AFUA_8G07225	0.865507	28.994	0.809978	1.33611	53.7812	0.914318	-0.470604
AFUA_1G07200	-0.980457	54.1111	0.876191					AFUA_8G02200	2.30836	166.506	0.972876	1.19063	54.0189	0.907169	1.11773		AFUA_5G12780	-1.26215	73.8328	0.924356	-0.797422	53.7683	0.847394	-0.464731
AFUA_1G07430	1.16427	105.196	0.930288					AFUA_2G05440	2.25339	74.869	0.944737	1.05825	21.5069	0.813882	1.19514		AFUA_8G06430	-1.39113	110.752	0.948438	-0.94389	85.9497	0.898499	-0.447242
AFUA_1G07440	-0.69029	914.853	0.825897					AFUA_4G04550	2.2254	294.253	0.983827	1.00646	80.7564	0.907828	1.21894		AFUA_2G14140	-1.25721	45.9794	0.896826	-0.813589	34.0734	0.824478	-0.443625
AFUA_1G07480	-0.942106	2611.41	0.924153					AFUA_4G09440	2.99362	102.772	0.960099	1.76608	35.4337	0.890793	1.22754		AFUA_7G01590	-1.27132	65.9598	0.919337	-0.834207	49.4494	0.85145	-0.437114
AFUA_1G07560	1.66547	78.8675	0.942304					AFUA_8G06830	2.65936	193.818	0.97678	1.41298	60.6094	0.923596	1.24639		AFUA_3G00710	-1.18937	92.7613	0.928311	-0.757962	67.5124	0.843896	-0.43141
AFUA_1G07570	1.40874	42.2308	0.897435					AFUA_2G07440	2.08306	168.654	0.97247	0.783662	37.5906	0.822298	1.2994		AFUA_6G10660	-1.09925	178.623	0.935713	-0.705503	129.559	0.841716	-0.393745
AFUA_1G07630	1.10815	134.757	0.930998					AFUA_2G14490	1.9904	978.301	0.993612	0.647976	186.537	0.817938	1.34243		AFUA_3G01850	-1.23797	40.5231	0.886483	-0.855248	31.4621	0.829041	-0.382723
AFUA_1G07680	0.878205	59.8496	0.860221					AFUA_2G03610	3.01815	617.769	0.993054	1.63409	183.027	0.968617	1.38407		AFUA_8G00410	-1.23548	37.9835	0.880247	-0.871182	29.9288	0.825593	-0.364296
AFUA_1G07710	2.07971	21.7116	0.830562					AFUA_1G04370	2.93305	62.8688	0.935865	1.54873	18.2396	0.80724	1.38431		AFUA_2G17660	-1.48627	128.933	0.956753	-1.12675	108.68	0.932215	-0.359526
AFUA_1G09030	-1.13929	1622.8	0.95939					AFUA_1G06190	2.4543	110.645	0.962127	1.01241	25.1217	0.82752	1.44189		AFUA_4G03940	-1.55618	43.3896	0.902707	-1.23096	37.7363	0.883441	-0.325227
AFUA_1G09170	0.964017	35.9784	0.845924					AFUA_7G05460	2.7722	127.221	0.967197	1.27904	31.1269	0.867319	1.49316		AFUA_8G05850	-1.1634	33.9878	0.865697	-0.84569	27.2346	0.813121	-0.317709
AFUA_1G09200	1.35687	29.3379	0.860779					AFUA_8G04090	3.07556	480.973	0.990773	1.46499	113.969	0.952647	1.61057		AFUA_5G02500	0.888458	164.893	0.892466	1.19584	250.05	0.955029	-0.307384
AFUA_1G09210	0.938115	32.2829	0.833452					AFUA_2G15950	2.51132	592.637	0.992142	0.858285	102.468	0.887092	1.65304		AFUA_7G05130	-1.46283	45.2764	0.904127	-1.1703	39.4821	0.884354	-0.292532
AFUA_1G09320	1.20335	23.3111	0.827368					AFUA_1G13120	4.02783	126.159	0.967755	2.26612	31.3945	0.880754	1.76171		AFUA_6G04920	-1.03288	271.655	0.931657	-0.748933	215.168	0.863922	-0.283952
AFUA_1G09330	0.839674	105.981	0.867725					AFUA_2G14540	4.49863	512.847	0.991939	1.79637	58.7105	0.92973	2.70226		AFUA_6G03790	0.8092	182.14	0.86666	1.08584	271.818	0.946005	-0.276637
AFUA_1G09350	1.58512	21.6669	0.827469					AFUA_4G00750	5.17344	806.178	0.995538	2.3211	91.8382	0.955182	2.85234		AFUA_3G05820	-1.00319	42.143	0.86377	-0.733446	33.5168	0.800953	-0.269743
AFUA_1G09440	0.692505	1028.99	0.826151														AFUA_6G00540	0.837428	30.6705	0.806479	1.09467	44.2654	0.885723	-0.257243
AFUA_1G09540	0.715471	72.3137	0.809572														AFUA_6G06460	0.760837	272.172	0.850487	1.01414	399.633	0.938501	-0.253305
AFUA_1G09700	1.37641	32.4889	0.872997														AFUA_6G10080	-0.865462	263.717	0.893328	-0.633797	207.828	0.806885	-0.231665
AFUA_1G09710	1.76208	30.745	0.873454														AFUA_2G04020	-1.22598	53.3486	0.904735	-0.994551	46.4169	0.877205	-0.231431
AFUA_1G09800	0.990693	121.103	0.909146														AFUA_5G09400	-1.25982	73.1267	0.9239	-1.0414	64.5559	0.902505	-0.21842
AFUA_1G09840	0.822955	40.7618	0.821385														AFUA_5G02860	1.09215	74.2788	0.908487	1.29597	95.5088	0.940377	-0.203827
AFUA_1G10220	-1.0438	57.3767	0.890337														AFUA_3G08860	-0.968878	33.6359	0.841969	-0.780927	28.747	0.802474	-0.187951
AFUA_1G10310	0.916308	45.6013	0.854695														AFUA_5G11250	-1.18473	26.9749	0.843186	-0.999673	24.0753	0.821841	-0.185057
AFUA_1G10330	1.35012	24.127	0.836646														AFUA_1G09510	-0.884774	160.336	0.88912	-0.713819	136.507	0.842628	-0.170955
AFUA_1G10350	-0.852983	711.841	0.894088														AFUA_8G02190	0.928902	24.0454	0.803133	1.08742	29.9277	0.852261	-0.158516
AFUA_1G10370	-1.04619	27.6519	0.835328														AFUA_1G05840	-0.90808	49.5222	0.857737	-0.75483	43.1905	0.820574	-0.15325
AFUA_1G10380	-1.73572	51.1346	0.919388														AFUA_6G14320	-0.99534	40.9452	0.862503	-0.843565	36.3734	0.835328	-0.151774
AFUA_1G10390	-0.918901	25.8394	0.809876														AFUA_5G11100	-0.864527	105.937	0.874468	-0.728475	93.1726	0.84273	-0.136051
AFUA_1G10440	1.56043	28.839	0.863212														AFUA_8G06405	-1.57738	18.9051	0.80795	-1.44705	18.0043	0.803387	-0.130333
AFUA_1G10510	0.708573	396.749	0.832083														AFUA_3G12190	-0.828045	268.88	0.879233	-0.706052	238.278	0.849118	-0.121993
AFUA_1G10560	1.70045	74.7774	0.940986														AFUA_1G14550	-1.92373	31.8485	0.878625	-1.82282	31.0226	0.876698	-0.100914
AFUA_1G10630	-0.80333	465.597	0.872744														AFUA_4G06900	0.747119	79.416	0.823971	0.845256	93.2458	0.881261	-0.0981369
AFUA_1G10990	1.49839	38.1537	0.891199														AFUA_6G00180	1.09899	45.8675	0.883948	1.18538	51.177	0.903772	-0.0863994
AFUA_1G11130	0.793346	954.105	0.871831														AFUA_3G10150	1.04425	22.157	0.808862	1.12954	24.7767	0.835074	-0.0852918
AFUA_1G11160	1.13706	20.8538	0.809623														AFUA_3G03410	-0.948039	33.7946	0.839282	-0.866668	31.6844	0.831576	-0.0813714
AFUA_1G11180	-0.799821	180.951	0.862503														AFUA_2G16520	-0.849163	69.7468	0.856926	-0.768357	64.7334	0.846127	-0.0808065
AFUA_1G11190	1.03813	803.745	0.943115														AFUA_3G12960	1.83975	41.6709	0.903873	1.9201	44.9824	0.911833	-0.0803417
AFUA_1G11510	-0.994129	25.9073	0.820929														AFUA_2G02380	1.0939	63.8139	0.900882	1.16733	70.0838	0.919489	-0.0734386
AFUA_1G11710	0.939329	1696.63	0.923646														AFUA_4G11650	-0.75497	44.1774	0.800091	-0.696788	41.5334	0.802373	-0.058182
AFUA_1G11740	-1.09811	22.3747	0.816163														AFUA_2G08900	-0.918498	27.5617	0.81591	-0.866971	26.4358	0.814997	-0.0515279
AFUA_1G11930	-0.885337	67.1657	0.867471														AFUA_5G14660	0.952862	103.894	0.897232	0.998579	110.813	0.916802	-0.0457169
AFUA_1G12250	-1.2554	1887.63	0.971507														AFUA_5G02130	-0.929711	30.2509	0.825796	-0.912793	29.8566	0.831626	-0.0169182
AFUA_1G12332	-1.02413	35.2588	0.853478														AFUA_2G00580	2.29097	28.8893	0.867978	2.30214	29.1715	0.872085	-0.0111679
AFUA_1G12380	0.99228	23.1426	0.808														AFUA_2G06100	0.728403	52.6056	0.801815	0.722625	52.0752	0.82027	0.00577817
AFUA_1G12390	1.10855	43.5835	0.880653														AFUA_2G05200	0.963685	25.8909	0.816569	0.94381	25.1639	0.819712	0.0198753
AFUA_1G12560	1.17568	83.401	0.923139														AFUA_4G07660	1.45573	122.35	0.954624	1.42587	118.406	0.952596	0.0298566
AFUA_1G12590	1.46785	69.071	0.931302														AFUA_4G13680	0.847934	50.6286	0.842983	0.814665	48.0316	0.844504	0.033269
AFUA_1G12620	1.25276	37.7314	0.880298														AFUA_5G11110	-0.835188	41.7707	0.828686	-0.8746	43.2063	0.853123	0.0394114
AFUA_1G12630	1.85929	27.263	0.859815														AFUA_1G16840	0.670466	924.097	0.814946	0.605498	814.623	0.802829	0.064968
AFUA_1G12730	0.806873	51.1675	0.830663														AFUA_3G03670	-1.59498	22.6218	0.833654	-1.67121	23.1978	0.842375	0.0762254
AFUA_1G12770	-1.07408	33.9734	0.857078														AFUA_6G00290	1.07225	29.5209	0.843642	0.971787	25.7343	0.825542	0.100464
AFUA_1G12840	-0.894381	67.0647	0.86737														AFUA_2G04880	1.39177	32.3457	0.872845	1.28004	28.451	0.857737	0.111728
AFUA_1G12940	0.741457	78.0301	0.818952														AFUA_4G12350	0.925104	97.1149	0.89059	0.81159	81.5911	0.866863	0.113514
AFUA_1G13070	2.20574	34.6033	0.888207														AFUA_5G08090	0.764641	142.773	0.842375	0.642148	114.523	0.80582	0.122494
AFUA_1G13140	0.861366	83.6041	0.866761														AFUA_2G12880	1.2635	24.3081	0.834719	1.12739	20.5574	0.812259	0.136106
AFUA_1G13570	1.46749	111.821	0.951987														AFUA_1G04190	1.10849	45.376	0.883543	0.963937	37.3082	0.858244	0.144552
AFUA_1G13740	-0.929725	35.1619	0.838775														AFUA_2G10750	1.23548	298.55	0.95873	1.08034	245.641	0.943571	0.155141
AFUA_1G13750	-1.84612	526.886	0.987933														AFUA_1G13560	1.80704	48.1787	0.915737	1.65041	41.2385	0.903062	0.156636
AFUA_1G13780	-1.01705	1257.49	0.940327														AFUA_3G07900	0.80757	125.227	0.86088	0.639771	93.1504	0.801916	0.167799
AFUA_1G13790	-1.01455	1451.06	0.938299														AFUA_3G10120	1.59992	228.504	0.972267	1.42938	190.485	0.963547	0.170546
AFUA_1G13800	-1.45476	38.5161	0.8913														AFUA_1G17180	-1.07456	23.1255	0.817532	-1.2576	25.6168	0.845721	0.183043
AFUA_1G14110	1.47959	98.3971	0.947627														AFUA_6G11310	1.27358	40.2006	0.887345	1.08276	31.7067	0.858092	0.190819
AFUA_1G14300	-0.786431	68.0508	0.835074														AFUA_8G00440	-0.919723	28.2178	0.817633	-1.11959	32.3114	0.862807	0.199863
AFUA_1G14340	1.35992	18.9842	0.804756														AFUA_2G15860	1.26441	76.9359	0.925877	1.05902	59.4465	0.901237	0.205391
AFUA_1G14430	0.900087	31.6403	0.82392														AFUA_2G16750	1.36956	30.668	0.866204	1.15202	23.6654	0.831525	0.217538
AFUA_1G14800	-1.94007	52.1901	0.922227														AFUA_4G14300	1.24409	30.7707	0.860221	0.999931	22.4797	0.81525	0.244159
AFUA_1G15020	0.955549	1643.62	0.928209														AFUA_6G07290	0.971487	72.7607	0.888207	0.709709	48.121	0.812969	0.261777
AFUA_1G15030	1.47897	37.1365	0.888157														AFUA_7G01220	1.46261	91.8354	0.944433	1.19213	67.195	0.918576	0.270483
AFUA_1G15230	-1.07525	35.5458	0.861793														AFUA_4G10550	1.33556	42.0396	0.893936	1.05716	29.8198	0.849321	0.278404
AFUA_1G15270	-1.13359	795.593	0.955993														AFUA_5G09640	1.70188	119.463	0.960454	1.42262	89.1084	0.942202	0.279262
AFUA_1G15290	1.59523	27.489	0.858751														AFUA_6G09990	1.59812	73.4989	0.938045	1.30835	53.5279	0.913253	0.289771
AFUA_1G15440	-1.22112	64.2042	0.914064														AFUA_8G00550	-0.809392	46.7608	0.825796	-1.1009	58.1299	0.904127	0.291507
AFUA_1G15450	0.905657	107.724	0.888866														AFUA_6G06430	1.10109	54.3902	0.894545	0.805215	35.4984	0.826861	0.295873
AFUA_1G15820	-0.943702	180.271	0.906358														AFUA_4G08170	1.78165	300.658	0.980734	1.47629	219.78	0.968161	0.305364
AFUA_1G16000	1.48117	65.104	0.928716														AFUA_7G00350	0.983922	188.27	0.915686	0.638427	107.173	0.804806	0.345494
AFUA_1G16330	1.39138	29.1011	0.861336														AFUA_4G12870	1.30595	65.0655	0.920959	0.952876	41.3482	0.864328	0.353072
AFUA_1G16460	-0.954298	70.8556	0.883289														AFUA_5G01650	1.17454	431.011	0.956398	0.815791	260.641	0.890692	0.358753
AFUA_1G16480	-0.73581	90.1033	0.82316														AFUA_3G06850	2.21731	38.2634	0.897536	1.85691	27.4881	0.863212	0.360397
AFUA_1G16850	-1.33434	428.374	0.969124														AFUA_3G14420	1.4198	93.4316	0.943622	1.04694	59.4528	0.900172	0.372853
AFUA_1G17070	1.09685	39.1819	0.872744														AFUA_5G14210	1.3069	3176.9	0.975816	0.929007	1948.19	0.930592	0.37789
AFUA_1G17400	-0.911134	34.7642	0.833908														AFUA_4G10280	1.22392	226.521	0.952292	0.843378	134.686	0.887345	0.380541
AFUA_2G00180	-0.731903	247.307	0.835987														AFUA_6G06535	2.00735	29.258	0.869144	1.60433	19.7661	0.81814	0.40302
AFUA_2G00210	-0.935995	112.599	0.897282														AFUA_6G12450	1.34785	169.882	0.956094	0.915871	97.478	0.898905	0.431979
AFUA_2G00320	-0.694094	88.7346	0.800953														AFUA_4G13330	1.21689	62.7395	0.913151	0.783108	34.1461	0.81667	0.43378
AFUA_2G00740	1.12401	45.4853	0.884506														AFUA_7G01780	1.24028	163.701	0.948286	0.802536	89.4124	0.866204	0.437749
AFUA_2G00760	1.64441	127.216	0.960809														AFUA_7G03690	1.41075	56.3052	0.918323	0.971021	32.5942	0.848408	0.439728
AFUA_2G01170	-0.775639	87.3466	0.838826														AFUA_1G13550	1.66839	383.077	0.982002	1.2251	235.221	0.956652	0.443286
AFUA_2G01220	-0.80461	33.3337	0.800548														AFUA_5G13100	1.34294	172.855	0.955891	0.870647	93.1934	0.886737	0.472291
AFUA_2G01330	0.907959	46.1567	0.853427														AFUA_5G12100	1.52164	43.7395	0.902859	1.02799	24.2913	0.825542	0.493653
AFUA_2G01430	-1.08907	120.357	0.925522
AFUA_2G01480	1.85794	43.4659	0.907118
AFUA_2G01700	-1.03528	54.1153	0.886382
AFUA_2G01720	-1.03481	86.6799	0.906054
AFUA_2G01790	-1.11939	45.0168	0.883695
AFUA_2G01890	-1.05524	99.2786	0.915991
AFUA_2G01940	-0.78189	41.2587	0.807747
AFUA_2G02120	-0.901243	36.1377	0.834364
AFUA_2G02150	0.702738	512.482	0.828635
AFUA_2G02210	2.09872	38.1496	0.897029
AFUA_2G02320	1.1996	95.7627	0.930136
AFUA_2G02340	1.43691	39.3809	0.893277
AFUA_2G02440	0.835148	113.314	0.869448
AFUA_2G02470	-0.810962	104.128	0.856672
AFUA_2G02500	2.25692	65.4467	0.937386
AFUA_2G02710	1.54813	113.009	0.954725
AFUA_2G02730	-0.96656	158.4	0.910718
AFUA_2G02910	-0.863948	35.6786	0.824072
AFUA_2G02970	2.33544	21.5918	0.83041
AFUA_2G03000	1.07211	27.9	0.838015
AFUA_2G03040	0.863161	477.476	0.895762
AFUA_2G03210	0.966918	40.2455	0.856266
AFUA_2G03260	1.02737	51.6401	0.88263
AFUA_2G03340	1.29801	54.8947	0.910769
AFUA_2G03760	1.06722	34.2904	0.857838
AFUA_2G03800	0.889556	37.9484	0.835835
AFUA_2G03850	-1.10408	38.6047	0.871274
AFUA_2G03930	1.93497	25.9197	0.854847
AFUA_2G04170	-1.2101	80.2199	0.924153
AFUA_2G04190	-0.841647	31.5574	0.808761
AFUA_2G04440	1.16698	24.9827	0.833959
AFUA_2G04470	-1.39406	47.0681	0.906206
AFUA_2G04540	1.00142	27.5617	0.82823
AFUA_2G04670	-0.812171	42.7469	0.819813
AFUA_2G04780	1.24211	21.8839	0.820675
AFUA_2G04800	1.67437	24.8472	0.846786
AFUA_2G04930	0.755126	45.8873	0.806074
AFUA_2G05060	-1.27914	1271.93	0.972419
AFUA_2G05150	-1.01934	27.4781	0.830562
AFUA_2G05340	-0.818151	446.43	0.880907
AFUA_2G05430	1.56274	52.8057	0.918272
AFUA_2G05480	1.28817	38.6321	0.88481
AFUA_2G05490	1.31404	48.4786	0.904076
AFUA_2G05550	1.68619	79.518	0.943571
AFUA_2G05560	2.18908	40.2437	0.902657
AFUA_2G05950	1.07386	290.502	0.939617
AFUA_2G06230	0.838984	58.3143	0.847698
AFUA_2G07420	0.657529	257.242	0.802322
AFUA_2G07570	1.03855	24.9434	0.822501
AFUA_2G07630	0.930627	28.1745	0.819256
AFUA_2G07970	0.678324	458.487	0.817329
AFUA_2G08080	-0.823967	51.257	0.834415
AFUA_2G08180	3.55181	44.0472	0.910769
AFUA_2G08290	-0.765771	41.7954	0.804604
AFUA_2G08320	1.41018	32.9354	0.875279
AFUA_2G08470	-0.963972	23.3398	0.804908
AFUA_2G08600	1.2991	37.182	0.88116
AFUA_2G08670	-1.11347	68.7956	0.90727
AFUA_2G08680	-0.959099	45.0927	0.861438
AFUA_2G08820	-1.55518	36.1021	0.88694
AFUA_2G08860	1.13229	38.6958	0.874163
AFUA_2G08990	1.15577	287.97	0.95072
AFUA_2G09200	0.647388	509.007	0.801308
AFUA_2G09330	0.749063	215.678	0.843592
AFUA_2G09340	0.885343	228.204	0.897536
AFUA_2G09480	1.30832	84.0575	0.932265
AFUA_2G09510	-1.2092	103.559	0.934395
AFUA_2G09870	0.772673	103.26	0.840043
AFUA_2G09940	1.8501	45.9124	0.911985
AFUA_2G10020	0.910817	46.2313	0.853681
AFUA_2G10090	1.02673	3079.82	0.94423
AFUA_2G10100	0.722247	1233.45	0.84131
AFUA_2G10180	1.65017	26.6387	0.855861
AFUA_2G10380	0.951208	108.706	0.898246
AFUA_2G10660	-1.11817	1060.13	0.955841
AFUA_2G10930	1.06863	63.4508	0.89855
AFUA_2G11260	-2.04705	43.6587	0.908741
AFUA_2G11290	1.35994	53.7888	0.913151
AFUA_2G11300	-1.39165	49.947	0.909957
AFUA_2G11380	1.34714	31.8687	0.869246
AFUA_2G11460	-1.40789	31.1641	0.869144
AFUA_2G11510	1.36242	64.6563	0.923545
AFUA_2G11520	-0.754941	526.797	0.851754
AFUA_2G11780	-0.802792	58.6246	0.833705
AFUA_2G11890	-0.999871	110.956	0.908791
AFUA_2G12000	1.20147	28.1251	0.848712
AFUA_2G12180	-0.809442	47.5735	0.826861
AFUA_2G12600	-0.97025	23.2888	0.805922
AFUA_2G12930	-1.00511	30.4334	0.838826
AFUA_2G12990	1.10288	72.1404	0.908639
AFUA_2G13020	1.14003	29.7527	0.85069
AFUA_2G13080	1.18753	40.2664	0.882782
AFUA_2G13140	-0.897017	46.9015	0.852515
AFUA_2G13260	-1.10363	28.3722	0.842324
AFUA_2G13570	1.08663	20.9191	0.806733
AFUA_2G13680	0.991874	127.637	0.910363
AFUA_2G13720	0.987984	45.4919	0.867319
AFUA_2G13910	1.2448	25.6515	0.841057
AFUA_2G13980	1.29668	28.1627	0.853731
AFUA_2G14110	-1.20144	67.6544	0.915534
AFUA_2G14250	0.982371	29.7646	0.83259
AFUA_2G14570	-1.27342	100.863	0.937842
AFUA_2G14630	-1.04105	32.5916	0.849523
AFUA_2G14670	0.798074	103.577	0.852515
AFUA_2G14680	-0.932723	48.1994	0.860829
AFUA_2G14990	-0.791468	74.7479	0.838522
AFUA_2G15010	-1.13289	28.3483	0.844352
AFUA_2G15200	-1.25222	22.4901	0.825035
AFUA_2G15430	1.01635	165.766	0.921416
AFUA_2G15490	-0.792464	51.7426	0.823616
AFUA_2G15500	0.759054	190.189	0.846127
AFUA_2G15580	-0.755233	62.0813	0.819915
AFUA_2G15590	-1.41056	40.5258	0.895102	0.933026	59.0687	0.881819
AFUA_2G15850	-1.01189	192.023	0.92177
AFUA_2G16040	1.16663	20.1316	0.806784
AFUA_2G16070	1.25248	27.6052	0.849676
AFUA_2G16090	1.14635	84.741	0.920503
AFUA_2G16120	0.743717	76.6242	0.818445
AFUA_2G16230	-0.893272	87.9946	0.877155
AFUA_2G16290	0.834034	33.9906	0.811347
AFUA_2G16400	1.05815	44.3249	0.876293
AFUA_2G16430	-0.957863	131.893	0.904735
AFUA_2G16440	-0.831167	102.269	0.863263
AFUA_2G16480	-0.820313	35.4633	0.811499
AFUA_2G17220	-1.04199	34.7887	0.855607
AFUA_2G17240	3.24829	27.0996	0.861235
AFUA_2G17930	1.92685	19.7123	0.816974
AFUA_3G00320	1.60776	19.0061	0.808913
AFUA_3G00340	1.45851	64.3747	0.927246
AFUA_3G00510	-1.22194	56.1907	0.907169
AFUA_3G00590	-0.730987	655.929	0.843338
AFUA_3G00810	-0.910143	58.4011	0.866863
AFUA_3G00840	0.985479	65.9155	0.8877
AFUA_3G00850	1.01893	43.7872	0.869347
AFUA_3G01196	3.78283	1140.27	0.99711	-1.98446	66.7589	0.938451
AFUA_3G01500	-1.15561	33.6718	0.864581
AFUA_3G01580	-0.709176	256.495	0.827925
AFUA_3G01900	-0.920278	505.432	0.914165
AFUA_3G02000	-1.04978	41.485	0.870868
AFUA_3G02270	-1.15633	126.595	0.935561
AFUA_3G02280	-0.974714	22.4144	0.801916
AFUA_3G02610	-1.7136	28.302	0.863364
AFUA_3G03050	3.67649	36.5953	0.893987
AFUA_3G03280	-1.9806	261.471	0.980836
AFUA_3G03290	-1.15063	20.2258	0.806327
AFUA_3G04110	1.40071	26.1366	0.849777
AFUA_3G04220	-0.857842	96.3758	0.87173
AFUA_3G04310	1.35874	28.5439	0.857635
AFUA_3G05350	-0.944664	1019.75	0.922632
AFUA_3G05360	-0.932202	1253.63	0.920756
AFUA_3G05460	1.31666	99.3629	0.939972
AFUA_3G05600	0.716509	906.34	0.840752
AFUA_3G05760	-1.27001	196.063	0.953813
AFUA_3G05840	1.64126	23.8897	0.84131
AFUA_3G05970	1.16018	45.4298	0.888562
AFUA_3G06010	1.11703	69.647	0.908791
AFUA_3G06020	-1.21735	76.7988	0.922734
AFUA_3G06180	-0.815048	35.0666	0.811042
AFUA_3G06250	-0.977741	53.428	0.875786
AFUA_3G06280	-1.19187	56.0162	0.90509
AFUA_3G06310	1.84661	20.7507	0.823768
AFUA_3G06340	-0.802686	59.4752	0.834161
AFUA_3G06360	-0.729166	53.4359	0.802373
AFUA_3G06380	2.23588	46.5541	0.914825
AFUA_3G06492	0.803283	70.0584	0.83984
AFUA_3G06640	0.647222	623.62	0.802221
AFUA_3G06650	0.889955	25.0816	0.80075
AFUA_3G06760	0.835236	456.895	0.88841
AFUA_3G06950	1.86325	24.7562	0.847749
AFUA_3G07000	-0.834691	49.2325	0.835277
AFUA_3G07140	1.43486	22.8872	0.833046
AFUA_3G07510	-1.3223	32.7017	0.870513
AFUA_3G07640	-1.05253	1264.99	0.946715
AFUA_3G07680	1.58997	59.5729	0.926638
AFUA_3G07940	1.00218	29.9229	0.836189
AFUA_3G07980	-1.18986	163.554	0.944028
AFUA_3G08090	1.34573	59.5954	0.91883
AFUA_3G08160	0.84381	382.674	0.887041
AFUA_3G08450	-0.789719	93.5875	0.845315
AFUA_3G08460	0.786838	998.608	0.871882
AFUA_3G08580	0.96943	227.406	0.916548
AFUA_3G08590	0.68914	98.4565	0.803691
AFUA_3G08600	0.748651	103.48	0.831728
AFUA_3G08640	0.812718	113.055	0.858599
AFUA_3G08850	-0.783772	54.7973	0.822196
AFUA_3G09060	-0.788313	49.4106	0.821385
AFUA_3G09240	-1.33799	41.6092	0.893531
AFUA_3G09250	0.779973	55.4172	0.822399
AFUA_3G09340	1.757	32.6457	0.880197
AFUA_3G09390	-1.08256	87.8538	0.913709
AFUA_3G09600	1.22172	110.485	0.936879
AFUA_3G09620	-1.19979	48.2423	0.896674
AFUA_3G09750	1.36258	20.2032	0.813729
AFUA_3G09830	0.942341	95.5849	0.892213
AFUA_3G09960	-1.23486	134.939	0.942861
AFUA_3G09980	-0.833942	80.5112	0.855709
AFUA_3G09990	-0.863663	312.619	0.892618
AFUA_3G10310	-0.810617	55.8836	0.834668
AFUA_3G10510	1.02522	151.089	0.922176
AFUA_3G10690	2.19481	28.3431	0.865392
AFUA_3G10750	-0.975527	143.392	0.911124
AFUA_3G10820	1.78247	55.5991	0.92461
AFUA_3G10890	1.69564	18.6901	0.807747
AFUA_3G11250	-0.9618	87.8218	0.893024
AFUA_3G11310	1.37031	20.9953	0.819763
AFUA_3G11430	1.0195	50.9922	0.880146
AFUA_3G11590	-1.05819	39.466	0.86884
AFUA_3G11830	-0.797485	128.054	0.857027
AFUA_3G11880	1.85617	53.544	0.923342
AFUA_3G12100	-0.885153	272.706	0.899716
AFUA_3G12140	-1.24096	35.2907	0.87391
AFUA_3G12270	-0.696507	78.594	0.80217
AFUA_3G12290	-0.80189	62.2258	0.835682
AFUA_3G12300	0.936	567.344	0.919895
AFUA_3G12360	-1.06763	24.479	0.823768
AFUA_3G12490	1.20387	30.589	0.857433
AFUA_3G12700	0.894387	71.2316	0.86955
AFUA_3G12890	-0.919719	62.7461	0.871882
AFUA_3G12900	-1.56696	168.453	0.965017
AFUA_3G12910	1.69926	21.0124	0.824833
AFUA_3G12930	0.862557	31.477	0.814439
AFUA_3G12940	-0.948104	38.1958	0.848611
AFUA_3G13100	0.793063	51.3115	0.823261
AFUA_3G13110	-0.932484	390.104	0.914419
AFUA_3G13170	1.14321	22.0373	0.816518
AFUA_3G13320	1.14494	596.796	0.955334
AFUA_3G13470	1.26247	22.7909	0.82681
AFUA_3G13480	1.08828	183.548	0.934293
AFUA_3G14020	1.17306	43.0353	0.885469
AFUA_3G14140	-1.03471	37.4276	0.859613
AFUA_3G14250	-1.42527	38.5135	0.890945
AFUA_3G14445	-0.902309	52.8361	0.859207
AFUA_3G14490	-0.897935	596.84	0.909653	0.685794	783.927	0.847039
AFUA_3G14540	-0.73984	1402.81	0.849726
AFUA_3G14570	-1.32691	35.0047	0.878118
AFUA_3G14590	-1.12982	23.8916	0.825542
AFUA_3G14665	-0.955961	257.776	0.916143
AFUA_3G14680	-1.23452	173.824	0.948134
AFUA_3G15080	2.19983	22.0804	0.833097
AFUA_4G00800	1.36538	21.4923	0.822957
AFUA_4G00930	1.58803	40.827	0.899158
AFUA_4G00960	-0.862213	131.115	0.879284
AFUA_4G01220	0.99253	31.1665	0.838167
AFUA_4G01290	-0.797427	324.386	0.870006
AFUA_4G02840	-1.11625	116.739	0.928615
AFUA_4G03010	-1.4097	787.122	0.978858
AFUA_4G03322	-1.25442	75.0774	0.924255
AFUA_4G03325	-1.29625	43.396	0.894241
AFUA_4G03330	-1.5847	35.3281	0.885368
AFUA_4G03410	-1.08316	286.88	0.940732
AFUA_4G03460	-1.27316	2437.28	0.972673
AFUA_4G03490	-1.78142	82.416	0.946056
AFUA_4G03650	1.41311	80.3102	0.936625
AFUA_4G03960	-1.16726	104.224	0.931201
AFUA_4G04110	1.27093	26.9404	0.847394
AFUA_4G04190	-1.20468	1190.94	0.965068
AFUA_4G04590	-0.913495	70.6157	0.874214
AFUA_4G04650	-1.11672	26.88	0.838116
AFUA_4G04670	-0.781504	44.4214	0.811144
AFUA_4G04800	1.97733	34.0111	0.88623
AFUA_4G04820	-0.790309	470.122	0.868688
AFUA_4G05850	1.47683	34.7483	0.882884
AFUA_4G05880	1.62169	31.0198	0.872642
AFUA_4G05920	0.942521	110.288	0.896623
AFUA_4G06250	1.12496	20.8653	0.808254
AFUA_4G06350	1.27778	35.5425	0.876546
AFUA_4G06610	1.19333	28.4883	0.849726
AFUA_4G06770	0.919657	98.7438	0.888714
AFUA_4G06890	-1.61242	389.989	0.980582
AFUA_4G06940	-0.784321	64.1417	0.828737
AFUA_4G07030	-0.896316	152.569	0.893936
AFUA_4G07060	-1.07234	63.7865	0.898702
AFUA_4G07210	-1.00653	130.519	0.91447
AFUA_4G07300	0.993054	517.28	0.930136
AFUA_4G07360	-1.02217	363.322	0.932874
AFUA_4G07500	1.17151	34.0715	0.866863
AFUA_4G07540	0.982042	25.9364	0.819611
AFUA_4G07570	1.66251	18.0325	0.801207
AFUA_4G07600	1.24488	32.9871	0.867522
AFUA_4G07700	-0.815317	41.4091	0.821994
AFUA_4G07710	-1.52819	71.1401	0.933989
AFUA_4G08010	0.909176	74.3678	0.876597
AFUA_4G08190	1.83514	45.8404	0.911681
AFUA_4G08370	-0.79115	53.9115	0.82534
AFUA_4G08400	-1.13374	45.2938	0.885013
AFUA_4G08420	-2.25318	134.652	0.967603
AFUA_4G08580	-1.04571	495.065	0.94205
AFUA_4G08710	-1.99956	232.602	0.978655
AFUA_4G08810	0.910401	125.706	0.892669
AFUA_4G08880	-0.721753	59.3972	0.803285
AFUA_4G08960	-0.896512	203.235	0.898398
AFUA_4G09060	-0.780041	56.7924	0.824174
AFUA_4G09190	-2.14949	216.366	0.977895
AFUA_4G09250	-0.730919	620.743	0.843237
AFUA_4G09330	1.66108	51.4333	0.918272
AFUA_4G09390	1.00481	96.5266	0.904482
AFUA_4G09560	-1.03416	48.2672	0.87898
AFUA_4G09580	-0.903342	40.98	0.843744
AFUA_4G09590	-0.860927	35.4956	0.823565
AFUA_4G09710	-1.6861	159.015	0.967552
AFUA_4G09810	-1.02032	294.342	0.930694
AFUA_4G09960	-1.17553	89.8057	0.926384
AFUA_4G10070	0.991171	45.4205	0.867268
AFUA_4G10100	-1.19446	131.455	0.93916
AFUA_4G10410	-0.815824	200.687	0.872288
AFUA_4G10460	0.811955	88.4761	0.851501
AFUA_4G10480	0.765622	53.5662	0.817583
AFUA_4G10520	1.36385	37.057	0.884151
AFUA_4G10690	-1.09639	214.527	0.939008
AFUA_4G10750	0.857106	32.7281	0.817481
AFUA_4G10790	0.853597	29.989	0.807341
AFUA_4G11250	-0.670894	476.353	0.812411
AFUA_4G11270	-1.61275	190.175	0.969073
AFUA_4G11280	-1.04116	67.1863	0.897435
AFUA_4G11310	-1.42484	109.521	0.949655
AFUA_4G11340	-1.06107	112.53	0.920402
AFUA_4G11560	-1.15106	32.6231	0.860829
AFUA_4G11700	-0.855528	69.8898	0.860576
AFUA_4G11970	1.23291	58.2484	0.910363
AFUA_4G12100	1.05242	34.6018	0.856469
AFUA_4G12110	1.4356	28.6958	0.860677
AFUA_4G12220	0.721217	157.017	0.826861
AFUA_4G12360	1.20377	47.0824	0.895052
AFUA_4G12510	2.0262	66.2044	0.937538
AFUA_4G12710	-0.909227	69.0975	0.8732
AFUA_4G12850	-1.07099	80.4513	0.909248
AFUA_4G12930	-0.737976	150.208	0.834364
AFUA_4G12940	2.7845	275.976	0.983624
AFUA_4G12990	0.831424	51.0334	0.837203
AFUA_4G13200	-0.943918	50.3917	0.865342
AFUA_4G13400	0.823604	32.5776	0.805313
AFUA_4G13630	-1.51956	67.459	0.931606
AFUA_4G13690	1.11688	96.0382	0.921973
AFUA_4G13990	-0.84191	52.4173	0.841918
AFUA_4G14070	-1.25374	77.7948	0.925472
AFUA_4G14160	3.05791	52.4455	0.924559
AFUA_4G14170	4.88621	93.1196	0.956145
AFUA_4G14175	2.06811	80.5073	0.947678
AFUA_4G14180	2.24787	64.1234	0.935966
AFUA_4G14190	2.45691	208.728	0.978148
AFUA_4G14250	-1.02979	213.814	0.928311
AFUA_4G14650	-1.40137	20.0181	0.813831
AFUA_4G14670	-1.65727	23.2272	0.838015
AFUA_4G14800	-1.46998	18.837	0.806226
AFUA_5G00770	1.5692	50.5467	0.915179
AFUA_5G00840	-0.952903	33.1752	0.837457
AFUA_5G00980	-1.9187	49.8469	0.918678
AFUA_5G00990	-1.42629	33.4566	0.877662
AFUA_5G01000	-1.45653	21.2032	0.822906
AFUA_5G01430	-1.40016	34.0154	0.878777
AFUA_5G01740	1.5494	22.2384	0.830663
AFUA_5G01760	1.72137	32.7847	0.880247
AFUA_5G01870	1.14869	24.7137	0.831272
AFUA_5G02180	-0.96001	79.3627	0.889424
AFUA_5G02200	1.34637	20.0493	0.81231
AFUA_5G02470	-0.661131	1384.54	0.810738
AFUA_5G02520	1.13266	23.7921	0.825086
AFUA_5G02700	-2.17198	146.62	0.969884
AFUA_5G02870	-0.950855	26.1015	0.815859
AFUA_5G02910	1.16009	98.2885	0.927398
AFUA_5G02950	1.0835	56.4256	0.894088
AFUA_5G02960	1.15405	46.664	0.890235
AFUA_5G03170	1.35205	35.8729	0.880704
AFUA_5G03300	-1.43726	1038.56	0.9819
AFUA_5G03310	1.6651	283.798	0.977794
AFUA_5G03320	1.22048	39.5027	0.882884
AFUA_5G03690	-0.953422	65.1195	0.87969
AFUA_5G03730	-0.977062	51.4996	0.873859
AFUA_5G03780	-1.16775	21.7102	0.816467
AFUA_5G03790	-1.73799	80.8941	0.945092
AFUA_5G03800	-1.0935	240.591	0.938907
AFUA_5G04000	1.84856	24.7392	0.847597
AFUA_5G04010	2.32482	38.6903	0.899108
AFUA_5G04040	1.15392	19.9039	0.804198
AFUA_5G04220	-1.27731	168.71	0.951683
AFUA_5G04250	-1.76914	90.7705	0.950872
AFUA_5G04290	1.16241	207.844	0.945549
AFUA_5G04336	0.895624	27.2604	0.810687
AFUA_5G05450	0.937344	2109.61	0.923849
AFUA_5G05460	0.784635	47.1048	0.815301
AFUA_5G05490	0.745091	80.2671	0.824376
AFUA_5G05610	1.01201	35.4454	0.852261
AFUA_5G05640	-0.930674	52.8019	0.865899
AFUA_5G05680	1.05445	157.813	0.926638
AFUA_5G05740	0.982628	31.6637	0.838369
AFUA_5G05760	1.08528	23.749	0.821943
AFUA_5G06010	1.46057	152.533	0.96015
AFUA_5G06060	0.857322	184	0.884861
AFUA_5G06160	1.06655	20.2799	0.801207
AFUA_5G06170	1.62246	35.4878	0.886889
AFUA_5G06190	1.1721	78.0129	0.919438
AFUA_5G06270	-1.11905	145.817	0.933786
AFUA_5G06280	1.57156	21.1726	0.823971
AFUA_5G06340	1.31358	52.2298	0.908487
AFUA_5G06520	1.39358	23.4492	0.835378
AFUA_5G06660	0.728807	196.141	0.833147
AFUA_5G06780	0.733931	78.3086	0.815048
AFUA_5G06910	-0.880093	163.825	0.889373
AFUA_5G07090	-0.984881	35.8514	0.848864
AFUA_5G07270	1.02388	26.7715	0.827773
AFUA_5G07340	-0.960741	241.183	0.914977
AFUA_5G07480	-0.77382	124.907	0.844149
AFUA_5G07710	-0.964772	61.8972	0.879436
AFUA_5G07780	-1.21828	585.01	0.963344
AFUA_5G08170	-0.925782	53.6095	0.866356
AFUA_5G08350	0.939796	40.9609	0.852413
AFUA_5G08490	-1.43978	40.5172	0.896015
AFUA_5G08680	2.92575	42.4503	0.906966
AFUA_5G08830	-0.700535	553.898	0.829142
AFUA_5G08900	-1.12604	31.4226	0.854999
AFUA_5G08950	0.797663	38.7823	0.811194
AFUA_5G08980	0.735998	153.812	0.83477
AFUA_5G09210	-0.818932	201.689	0.87249
AFUA_5G09310	-0.866431	142.455	0.884354
AFUA_5G09860	-0.927704	51.2918	0.864277
AFUA_5G09910	-1.22361	158.153	0.945853
AFUA_5G10010	0.711299	194.475	0.824731
AFUA_5G10250	2.06789	254.362	0.980531
AFUA_5G10660	-1.22936	281.666	0.956348
AFUA_5G11010	-0.89034	56.6376	0.860424
AFUA_5G11030	-1.15962	29.1455	0.850284
AFUA_5G11120	1.39234	50.2258	0.910312
AFUA_5G11230	0.830977	104.867	0.864024
AFUA_5G11620	1.14481	37.8574	0.872896
AFUA_5G11690	-1.25621	19.3063	0.804604
AFUA_5G11730	1.26218	44.7424	0.894038
AFUA_5G11750	-0.767974	55.9923	0.819509
AFUA_5G11820	-1.00494	194.225	0.920402
AFUA_5G11985	1.72101	43.7775	0.906561
AFUA_5G12080	-0.835307	48.2096	0.837558
AFUA_5G12200	0.802255	35.5965	0.805111
AFUA_5G12270	1.96171	99.4619	0.956601
AFUA_5G12570	0.92329	55.5804	0.865798
AFUA_5G12910	0.957455	134.285	0.90509
AFUA_5G13070	1.18771	37.4898	0.876141
AFUA_5G13120	1.15777	51.3966	0.897384
AFUA_5G13540	-0.851524	36.4395	0.821994
AFUA_5G13610	1.26327	58.0096	0.912492
AFUA_5G13750	-0.740159	340.502	0.843744
AFUA_5G13930	1.17319	46.5265	0.891959
AFUA_5G13990	-0.783885	45.3297	0.812361
AFUA_5G14060	-0.844025	47.2065	0.836494
AFUA_5G14200	-0.919317	106.779	0.891351
AFUA_5G14320	-0.92655	173.977	0.90362
AFUA_5G14340	-0.953561	31.3244	0.832438
AFUA_5G14390	0.948961	24.4226	0.808203
AFUA_5G14410	5.95758	510.227	0.991939
AFUA_5G14670	0.941324	138.072	0.901947
AFUA_5G14680	-0.656319	1798.92	0.81084
AFUA_5G14830	-0.882544	85.1699	0.872947
AFUA_5G14865	-0.922075	80.7821	0.88187
AFUA_5G14930	-1.13577	22.2804	0.81809
AFUA_6G00300	-0.894789	34.3203	0.828584
AFUA_6G00630	1.47299	100.078	0.948337
AFUA_6G00650	-0.774158	85.0136	0.833654
AFUA_6G00680	-1.07951	59.6237	0.897282
AFUA_6G00690	-1.00077	380.125	0.92973
AFUA_6G02010	-0.938126	113.639	0.897485
AFUA_6G02180	-0.86661	33.0514	0.820827
AFUA_6G02220	-1.30042	73.4064	0.926536
AFUA_6G02440	0.737705	508.775	0.846634
AFUA_6G02450	1.06002	2154.86	0.9493
AFUA_6G02470	-0.749811	154.315	0.839383
AFUA_6G02515	1.66562	23.5768	0.840043
AFUA_6G02690	1.31681	49.0384	0.905141
AFUA_6G02705	1.47894	19.6828	0.813172
AFUA_6G02800	1.10428	41.5158	0.876698
AFUA_6G02810	1.13689	31.6314	0.856875
AFUA_6G02950	-1.02898	24.7713	0.820675
AFUA_6G03050	1.55113	23.8939	0.839941
AFUA_6G03350	1.56139	57.7844	0.924204
AFUA_6G03580	1.76593	28.5231	0.864835
AFUA_6G03670	-0.919089	48.9681	0.859714
AFUA_6G03750	2.38	62.3532	0.935155
AFUA_6G03830	0.706936	540.607	0.834212
AFUA_6G04260	1.12126	20.5095	0.806125
AFUA_6G04470	-1.11651	93.952	0.921111
AFUA_6G04510	1.73507	34.0996	0.885013
AFUA_6G04570	1.07655	315.774	0.942101
AFUA_6G04680	0.793535	62.1053	0.831779
AFUA_6G04690	3.67428	189.209	0.977084
AFUA_6G05140	-1.59308	289.299	0.97612
AFUA_6G05170	1.26178	19.417	0.805313
AFUA_6G05174	1.04186	228.911	0.93115
AFUA_6G05250	1.53083	81.494	0.940479
AFUA_6G05310	1.20589	104.862	0.93475
AFUA_6G05320	0.966013	120.001	0.904786
AFUA_6G05330	0.842804	95.801	0.864733
AFUA_6G06340	-0.741296	420.586	0.845315
AFUA_6G06380	1.76214	42.5779	0.90433
AFUA_6G06390	1.05191	55.916	0.889982
AFUA_6G06470	-0.659926	613.363	0.808761
AFUA_6G06530	1.3634	22.8975	0.83117
AFUA_6G06770	-1.26829	1871.25	0.972217
AFUA_6G06810	-1.01572	36.7081	0.856114
AFUA_6G06840	-0.848367	306.301	0.888309
AFUA_6G07330	1.89624	53.2608	0.923748
AFUA_6G07340	-0.891062	58.707	0.862452
AFUA_6G07360	0.914927	52.1406	0.860373
AFUA_6G07670	-0.822805	101.506	0.860018
AFUA_6G07720	-0.753587	195.389	0.842071
AFUA_6G07770	-0.805636	790.839	0.879588
AFUA_6G07900	-1.74942	139.689	0.965626
AFUA_6G08030	-1.02097	31.0986	0.842172
AFUA_6G08130	-0.903793	24.8382	0.801207
AFUA_6G08360	-0.696545	1121.26	0.83117
AFUA_6G08440	-0.883909	105.559	0.880298
AFUA_6G08510	-1.11797	24.7713	0.829091
AFUA_6G08580	1.35349	113.431	0.946563
AFUA_6G08850	-0.923988	89.6531	0.885723
AFUA_6G08880	-1.0354	37.7412	0.861742
AFUA_6G08920	-1.24727	31.7816	0.864226
AFUA_6G09100	-0.777952	93.4594	0.841006
AFUA_6G09160	-0.774665	337.895	0.85728
AFUA_6G09305	-1.28911	71.0441	0.923951
AFUA_6G09310	-1.15858	64.4144	0.90945
AFUA_6G09315	-1.14832	91.096	0.923849
AFUA_6G09320	-1.30847	100.874	0.940377
AFUA_6G09335	1.22575	79.945	0.925117
AFUA_6G09390	-0.8341	37.0141	0.816822
AFUA_6G10450	-0.855146	364.348	0.893632
AFUA_6G10460	1.29874	21.3446	0.819915
AFUA_6G10500	1.38513	22.2919	0.828534
AFUA_6G10610	0.839686	53.7173	0.842932
AFUA_6G10650	-1.08646	172.771	0.93333
AFUA_6G11380	1.22121	174.356	0.947627
AFUA_6G11390	2.12976	422.98	0.988035
AFUA_6G12160	-0.876627	69.205	0.865595
AFUA_6G12220	-0.90015	728.909	0.910464
AFUA_6G12360	0.841613	32.5156	0.811144
AFUA_6G12550	1.08168	29.4971	0.844707
AFUA_6G12590	1.12754	30.1589	0.850943
AFUA_6G12730	-0.800317	66.3113	0.837863
AFUA_6G12740	-0.722625	106.385	0.819915
AFUA_6G12820	1.07114	111.04	0.920706
AFUA_6G12880	0.881254	71.2461	0.866761
AFUA_6G12920	2.14183	108.094	0.960556
AFUA_6G12990	0.671457	520.551	0.81302
AFUA_6G13180	0.831233	32.5182	0.807899
AFUA_6G13250	0.679674	533.576	0.818343
AFUA_6G13380	-2.16879	485.376	0.989201
AFUA_6G13390	-0.937761	42.1407	0.853681
AFUA_6G13410	0.891261	37.3018	0.834111
AFUA_6G13490	-0.891203	816.314	0.908538
AFUA_6G13500	-1.21916	45.9743	0.893987
AFUA_6G14260	2.23302	21.0624	0.826455
AFUA_6G14340	-0.795167	34.556	0.803184
AFUA_6G14410	-0.911072	25.9073	0.808102
AFUA_7G00280	1.6208	32.8242	0.87898
AFUA_7G00340	3.1042	451.06	0.990519
AFUA_7G00370	-1.0227	21.265	0.801562
AFUA_7G00790	1.15344	61.8569	0.906915
AFUA_7G00950	1.35238	20.3778	0.814946
AFUA_7G00970	2.14104	19.501	0.815403
AFUA_7G01260	-1.3033	143.523	0.949909
AFUA_7G01400	-0.887262	28.7451	0.813425
AFUA_7G01480	1.09745	83.0194	0.914368
AFUA_7G01490	-1.64178	59.7405	0.928006
AFUA_7G01695	-0.90814	70.5291	0.874163
AFUA_7G01790	-1.58743	147.625	0.962989
AFUA_7G01850	1.47168	26.0332	0.850639
AFUA_7G02080	1.64404	34.6631	0.885622
AFUA_7G02140	0.731571	690.72	0.843541
AFUA_7G02190	1.06294	72.591	0.904178
AFUA_7G02300	1.04081	22.312	0.809927
AFUA_7G02510	1.11985	56.0576	0.898094
AFUA_7G02590	1.27854	42.7261	0.891655
AFUA_7G02600	1.00267	26.4039	0.824174
AFUA_7G02610	0.885173	45.6406	0.848053
AFUA_7G03700	1.72287	17.9234	0.800801
AFUA_7G03770	-1.14877	34.8182	0.867218
AFUA_7G03800	-1.34289	47.3453	0.903873
AFUA_7G03840	-0.927717	48.0812	0.860728
AFUA_7G04150	0.898427	27.5296	0.811803
AFUA_7G04190	-0.890145	136.248	0.889221
AFUA_7G04700	1.1385	21.7127	0.81449
AFUA_7G04860	1.74817	36.5652	0.890945
AFUA_7G05015	-0.988956	26.5186	0.823362
AFUA_7G05070	-0.786667	401.961	0.867522
AFUA_7G05290	0.750014	601.635	0.852413
AFUA_7G05300	1.73964	33.2768	0.882174
AFUA_7G05400	-0.857918	52.7415	0.848662
AFUA_7G05580	-0.728078	207.466	0.83406
AFUA_7G05590	-0.796724	62.0751	0.835581
AFUA_7G05650	0.960842	102.795	0.898803
AFUA_7G05810	1.38971	67.9338	0.927854
AFUA_7G05860	1.16181	27.8744	0.845417
AFUA_7G05920	-1.24759	1542.65	0.970341
AFUA_7G05950	-0.723569	97.4692	0.817684
AFUA_7G05960	-0.780998	37.2819	0.800598
AFUA_7G05980	1.31221	132.214	0.948134
AFUA_7G05990	0.945344	34.1294	0.840195
AFUA_7G06030	2.48591	68.6422	0.940681
AFUA_7G06050	-1.29175	80.2002	0.92968
AFUA_7G06270	-1.16017	80.2437	0.919793
AFUA_7G06280	-1.04858	38.962	0.866508
AFUA_7G06620	-1.24858	28.9134	0.854238
AFUA_7G06780	-0.885593	40.2383	0.84055
AFUA_7G08280	1.83758	17.8044	0.800091
AFUA_8G00510	-1.29346	19.6399	0.808406
AFUA_8G00840	1.5087	236.933	0.969732
AFUA_8G00962	-0.966275	43.8123	0.861184
AFUA_8G01260	-2.66151	117.187	0.964662
AFUA_8G01690	-1.37513	3130.25	0.980582
AFUA_8G01730	-0.894818	28.5095	0.812715
AFUA_8G01850	2.42794	32.9905	0.883289
AFUA_8G01890	1.67738	20.3852	0.820827
AFUA_8G02050	-1.2914	30.8136	0.862756
AFUA_8G02060	-1.68291	30.4385	0.87173
AFUA_8G02070	-1.41382	42.2846	0.897485
AFUA_8G02440	-1.39024	3821.94	0.981292
AFUA_8G02460	-0.97845	27.2054	0.824021
AFUA_8G02550	1.54646	38.292	0.892466
AFUA_8G02800	1.04712	36.2859	0.860018
AFUA_8G02840	0.922624	45.8703	0.855405
AFUA_8G03910	1.08242	32.8865	0.8551
AFUA_8G03920	1.06849	138.11	0.926485
AFUA_8G03930	1.33831	347.06	0.967502
AFUA_8G03990	0.833454	34.6054	0.812817
AFUA_8G04080	1.90711	75.343	0.943774
AFUA_8G04350	1.61258	40.3692	0.899006
AFUA_8G04380	4.55447	459.283	0.990975
AFUA_8G04400	2.04704	24.7124	0.848307
AFUA_8G04500	-0.820046	31.4565	0.802677
AFUA_8G04570	-0.794309	61.7073	0.831525
AFUA_8G04640	1.82583	25.2124	0.850436
AFUA_8G04890	-0.902008	124.644	0.889931
AFUA_8G04940	0.946917	31.7277	0.833654
AFUA_8G04960	0.988653	111.181	0.906814
AFUA_8G05140	-0.734356	148.095	0.829598
AFUA_8G05330	1.28351	70.0993	0.922835
AFUA_8G05430	1.80991	23.9627	0.842983
AFUA_8G05460	-1.57921	75.4419	0.938299
AFUA_8G05650	1.97437	467.092	0.988238
AFUA_8G05710	0.956449	26.7856	0.81956
AFUA_8G05720	2.43517	320.259	0.985753
AFUA_8G05910	4.57857	74.6817	0.946106
AFUA_8G06550	1.28443	99.463	0.937741
AFUA_8G06554	1.34927	393.029	0.969428	-0.862039	114.221	0.88983
AFUA_8G07080	-1.02555	26.9646	0.829649
AFUA_8G07170	3.13195	43.492	0.909349

## Sheet: C
	condition B180-pre			condition M180-pre					condition B180-pre			condition M180-pre						condition B180-pre			condition M180-pre
ID	M	D	prob	M	D	prob		ID	M	D	prob	M	D	prob	difference B180-P0/ M180-P0		ID	M	D	prob	M	D	prob	difference B180-P0/ M180-P0
B180s								additional genes in B180ls									Excluded from list:
								AFUA_8G03930	-3.28616	203.776	0.980937	-1.31195	135.601	0.944788	-1.97421		AFUA_4G00460	1.56542	42.4602	0.896421	2.73911	122.996	0.96593	-1.17369
AFUA_3G01196	2.54047	430.395	0.989657	-0.990489	44.3718	0.860018		AFUA_1G03660	-2.91076	109.567	0.965119	-1.18541	70.8059	0.911377	-1.72535		AFUA_3G13140	1.05321	74.6948	0.878321	2.17106	243.406	0.978301	-1.11785
AFUA_2G06000	-0.747297	202.367	0.810434	0.823092	385.027	0.873352		AFUA_2G03610	-2.94475	75.6951	0.951835	-1.30741	51.8443	0.904634	-1.63734		AFUA_3G09690	1.15978	87.2886	0.903164	2.26561	269.354	0.98043	-1.10583
AFUA_5G05590	-2.37495	29.3463	0.877307					AFUA_3G13320	-2.54737	408.384	0.989049	-1.01237	248.435	0.919083	-1.535		AFUA_2G14590	-1.90224	115.477	0.958021	-1.11636	84.9352	0.912999	-0.78588
AFUA_7G05660	-2.36291	148.565	0.970848					AFUA_6G06340	-2.15778	812.18	0.991128	-0.668511	388.185	0.810383	-1.48927		AFUA_3G07790	-1.90222	57.4314	0.929122	-1.13636	42.7397	0.877358	-0.765862
AFUA_4G07360	-2.25609	565.899	0.989911					AFUA_6G10660	-2.67517	282.531	0.985145	-1.22781	191.953	0.945954	-1.44736		AFUA_5G04370	-1.76457	159.312	0.962533	-1.02317	114.676	0.907017	-0.741401
AFUA_1G10130	-2.09438	370.371	0.98332					AFUA_3G08640	-2.55612	124.032	0.968009	-1.15322	82.2498	0.914419	-1.4029		AFUA_6G02440	-1.49668	492.091	0.967755	-0.763945	313.347	0.849067	-0.732737
AFUA_4G03325	-2.08677	55.9706	0.930389					AFUA_1G13500	-2.34206	270.691	0.982458	-0.959351	163.78	0.902555	-1.38271		AFUA_1G08850	-1.60602	144.906	0.953965	-0.87552	98.1748	0.872186	-0.730496
AFUA_2G16400	-2.07307	31.2227	0.881566					AFUA_6G04570	-2.36319	229.399	0.980379	-1.05962	148.134	0.9203	-1.30358		AFUA_2G04460	-1.74899	59.4328	0.927499	-1.02137	42.9237	0.862908	-0.727611
AFUA_2G01720	-2.05116	128.467	0.963902					AFUA_4G12450	-2.035	199.508	0.973383	-0.775242	109.707	0.842273	-1.25976		AFUA_4G11340	-1.63048	146.305	0.955182	-0.905738	100.756	0.880957	-0.724742
AFUA_8G01260	-2.04609	105.483	0.958376					AFUA_2G16090	-2.43823	56.9458	0.935358	-1.20473	39.5343	0.877814	-1.2335		AFUA_7G03980	-1.53063	80.0359	0.933076	-0.809896	52.5814	0.826861	-0.720734
AFUA_5G11340	-2.00735	22.663	0.839941					AFUA_6G11850	-2.17387	463.447	0.987477	-0.958197	288.946	0.911478	-1.21567		AFUA_5G07780	-1.56104	678.258	0.972977	-0.851817	457.492	0.885774	-0.709219
AFUA_1G12590	-1.9844	29.2257	0.872389					AFUA_1G14220	-2.45623	41.6872	0.91234	-1.24244	29.4307	0.852413	-1.2138		AFUA_2G02150	-1.78185	579.115	0.981647	-1.08911	432.75	0.940986	-0.69274
AFUA_3G02370	-1.96818	20.9832	0.826404					AFUA_7G03800	-2.32565	62.566	0.940124	-1.13273	42.5135	0.875887	-1.19291		AFUA_1G13490	-1.38461	158.144	0.942304	-0.693258	97.7932	0.804451	-0.691349
AFUA_3G03290	-1.93129	27.1533	0.862807					AFUA_3G08160	-2.32848	385.622	0.987122	-1.16835	267.256	0.944281	-1.16013		AFUA_3G06830	-1.50895	77.268	0.929984	-0.829348	52.0832	0.832488	-0.679601
AFUA_4G08010	-1.90383	62.0683	0.933533					AFUA_7G01830	-2.11254	366.783	0.983421	-1.01308	240.708	0.918526	-1.09945		AFUA_3G08380	-1.53243	183.272	0.955232	-0.856293	125.382	0.871882	-0.676139
AFUA_8G02040	-1.88278	20.3426	0.81956					AFUA_4G10460	-2.53376	96.8746	0.960049	-1.44322	74.0341	0.930491	-1.09054		AFUA_1G15860	-1.62463	40.6512	0.896218	-0.958138	29.1948	0.822348	-0.666492
AFUA_3G13100	-1.87759	50.9693	0.920807					AFUA_3G04170	-1.93667	339.219	0.979517	-0.854064	205.141	0.877003	-1.08261		AFUA_6G13980	1.3431	241.018	0.94712	2.00944	474.561	0.986412	-0.666334
AFUA_2G11300	-1.78007	57.2074	0.926181					AFUA_5G04220	-2.02391	216.578	0.974904	-0.962735	139.841	0.899767	-1.06118		AFUA_6G05200	-1.48561	396.994	0.964814	-0.835349	271.425	0.876851	-0.650263
AFUA_4G03650	-1.76825	34.1131	0.885571					AFUA_1G02110	-1.99187	73.7116	0.943368	-0.946634	47.3785	0.857078	-1.04524		AFUA_7G02230	-1.92426	125.774	0.961215	-1.2743	100.168	0.934243	-0.64996
AFUA_5G06190	-1.7634	43.9078	0.905901					AFUA_4G08420	-1.85326	123.235	0.958528	-0.80803	73.0716	0.8406	-1.04523		AFUA_2G16020	-1.57899	49.9295	0.909197	-0.929443	35.6442	0.833249	-0.649543
AFUA_2G14210	-1.76199	84.4637	0.944687					AFUA_2G16340	-3.06182	107.022	0.964764	-2.05552	92.3343	0.952393	-1.0063		AFUA_4G10800	-1.49426	1049.51	0.971507	-0.849154	723.863	0.888157	-0.645107
AFUA_5G11120	-1.73194	21.6028	0.826556					AFUA_2G10380	-1.72854	81.311	0.942202	-0.753698	47.386	0.801916	-0.974844		AFUA_6G14090	-1.55006	212.297	0.959744	-0.920318	152.043	0.891503	-0.629746
AFUA_1G06390	-1.73023	1411.81	0.983675					AFUA_4G09710	-1.67864	158.643	0.959491	-0.714977	90.1591	0.811194	-0.963661		AFUA_2G11260	-2.37886	46.5221	0.920655	-1.75543	40.5366	0.900831	-0.623428
AFUA_7G02310	-1.67155	118.908	0.95214					AFUA_1G13800	-1.99306	45.4052	0.913608	-1.04486	31.247	0.840904	-0.948202		AFUA_5G14230	1.08	53.529	0.868384	1.70147	108.224	0.954168	-0.621474
AFUA_1G07630	-1.65832	79.6624	0.938603					AFUA_3G08470	-1.78933	162.27	0.963648	-0.868673	103.284	0.871172	-0.920658		AFUA_2G13710	-1.50373	175.227	0.952647	-0.887497	124.364	0.8804	-0.61623
AFUA_4G14650	-1.65684	21.9972	0.827925					AFUA_1G15000	-2.05384	57.7339	0.932062	-1.14078	41.5602	0.875532	-0.91306		AFUA_2G05910	-1.52429	95.7799	0.938603	-0.917203	69.0752	0.868992	-0.607085
AFUA_4G14670	-1.65584	23.2165	0.836189					AFUA_6G10650	-1.91598	240.014	0.97465	-1.01145	164.564	0.912036	-0.90453		AFUA_6G07470	-1.74687	152.967	0.961113	-1.14215	119.165	0.925776	-0.604721
AFUA_2G10010	-1.65455	23.379	0.836595					AFUA_3G13480	-1.72312	113.615	0.952849	-0.829104	71.2422	0.845721	-0.894019		AFUA_1G09440	-1.42451	1047.97	0.966335	-0.821874	725.354	0.877408	-0.602636
AFUA_1G12000	-1.65007	20.4014	0.814997					AFUA_4G04550	-1.85086	57.8494	0.928209	-0.962475	38.9645	0.846887	-0.888382		AFUA_7G02190	-1.48613	42.8559	0.89348	-0.895846	30.8286	0.815656	-0.590284
AFUA_6G02620	-1.63684	49.0729	0.910566					AFUA_2G08820	-1.87631	39.8182	0.901085	-0.992824	27.2255	0.819763	-0.883487		AFUA_8G01710	1.28012	162.603	0.934192	1.86637	301.185	0.978655	-0.586251
AFUA_7G01480	-1.63649	49.4116	0.911073					AFUA_7G02140	-1.63822	709.86	0.976932	-0.756927	426.958	0.852109	-0.881289		AFUA_7G06260	1.27975	51.1411	0.892314	1.85254	93.5236	0.950619	-0.572797
AFUA_3G08110	-1.63297	660.494	0.975968					AFUA_3G12690	-2.12613	127.886	0.965119	-1.24624	95.9575	0.930795	-0.87989		AFUA_3G10310	-1.33497	78.4702	0.917917	-0.778318	54.2055	0.818597	-0.556653
AFUA_1G14110	-1.62874	37.2218	0.888461					AFUA_2G09870	-1.74442	102.256	0.950517	-0.866743	65.8268	0.8551	-0.877675		AFUA_6G04010	-1.74141	28.3528	0.86377	-1.18488	22.6581	0.819256	-0.556524
AFUA_5G08770	-1.62141	106.976	0.946917					AFUA_3G01110	-1.91231	39.9329	0.902302	-1.0414	27.9591	0.830105	-0.870907		AFUA_2G12710	2.14539	25.7876	0.859461	2.69898	41.3719	0.908284	-0.553592
AFUA_1G11950	-1.61339	51.1075	0.912746					AFUA_3G11360	-1.69607	172.963	0.961874	-0.856083	111.964	0.86955	-0.839988		AFUA_2G10070	-1.81099	44.1916	0.907575	-1.2582	35.9671	0.873302	-0.552791
AFUA_1G05020	-1.60556	25.3087	0.845265					AFUA_1G05080	-2.1795	497.17	0.988238	-1.34101	386.16	0.964561	-0.838496		AFUA_3G00180	1.68137	154.586	0.958781	2.22765	257.982	0.979619	-0.546283
AFUA_3G10800	-1.60184	23.8254	0.837457					AFUA_2G02780	-1.74912	39.9286	0.898956	-0.91452	26.6836	0.803944	-0.834604		AFUA_5G05450	-1.42034	1444.16	0.967147	-0.877559	1050.68	0.900324	-0.542785
AFUA_6G04300	-1.59002	294.756	0.966335					AFUA_6G08050	-1.63952	192.731	0.961671	-0.80885	121.81	0.854441	-0.830669		AFUA_7G02180	-1.35626	101.394	0.92973	-0.815328	71.8306	0.843287	-0.540935
AFUA_3G03350	-1.58858	35.7398	0.883644					AFUA_1G13570	-1.85234	45.7988	0.911478	-1.02359	32.1839	0.8406	-0.828746		AFUA_2G12720	2.64907	20.7246	0.829294	3.18765	31.8821	0.88405	-0.53858
AFUA_3G08625	-1.58053	22.2406	0.82681					AFUA_4G11720	-2.42153	716.392	0.993156	-1.60394	591.038	0.980683	-0.817582		AFUA_8G02190	1.34964	41.1956	0.882022	1.88606	71.7305	0.938349	-0.53642
AFUA_2G09490	-1.58004	33.9702	0.878219					AFUA_7G04070	-1.65764	78.0636	0.937335	-0.848897	50.8342	0.837254	-0.808747		AFUA_1G15020	-1.30425	1041.25	0.956398	-0.769582	723.39	0.8587	-0.534665
AFUA_3G08620	-1.57692	67.905	0.927246					AFUA_8G02090	-1.61841	107.078	0.946917	-0.811875	68.3397	0.837964	-0.806532		AFUA_6G13990	1.50337	33.9456	0.874924	2.037	57.4181	0.928209	-0.533633
AFUA_8G04790	-1.56539	24.0786	0.836747					AFUA_3G02270	-1.61276	154.534	0.955384	-0.814178	99.0235	0.850183	-0.798584		AFUA_3G06840	-1.37267	1286.58	0.963091	-0.843096	927.592	0.885774	-0.529579
AFUA_7G04140	-1.55847	27.3447	0.852971					AFUA_4G10720	2.23314	87.4542	0.954827	1.43642	40.3178	0.892567	0.796723		AFUA_5G06780	-1.33091	71.1432	0.913354	-0.808828	50.676	0.824985	-0.522086
AFUA_4G12100	-1.5542	21.247	0.818445					AFUA_4G04150	1.76142	78.2207	0.941138	0.924284	29.3778	0.814794	0.837132		AFUA_4G14250	-1.52968	273.919	0.962381	-1.01817	212.155	0.919489	-0.511506
AFUA_2G01440	-1.54659	24.1057	0.836494					AFUA_2G15860	2.2676	209.32	0.977591	1.43024	92.9903	0.940732	0.837364		AFUA_5G08830	-1.6923	994.405	0.980886	-1.19545	811.216	0.958984	-0.496847
AFUA_2G16150	-1.53761	20.0933	0.80866					AFUA_7G06060	2.19213	1056.2	0.99275	1.23001	398.147	0.956398	0.962123		AFUA_7G05980	-1.67674	61.2581	0.926485	-1.18244	49.8646	0.891706	-0.494293
AFUA_7G05810	-1.53278	27.4371	0.852565					AFUA_7G04520	2.33259	308.964	0.98403	1.27712	108.946	0.937437	1.05547		AFUA_4G07710	-1.51946	70.9108	0.926333	-1.02586	55.4148	0.8804	-0.493603
AFUA_5G02700	-1.51457	122.482	0.945346					AFUA_2G02820	2.25166	593.142	0.990063	1.18184	200.009	0.941543	1.06982		AFUA_4G04680	-1.32495	52.4251	0.897181	-0.839502	38.4929	0.818799	-0.485452
AFUA_6G08720	-1.50694	35.1019	0.878118					AFUA_3G03440	1.96873	409.145	0.982559	0.822439	107.879	0.856064	1.14629		AFUA_4G06890	-1.52172	377.691	0.96593	-1.03783	297.26	0.928513	-0.483891
AFUA_4G06580	-1.48932	22.7862	0.827216					AFUA_6G02010	1.86415	627.64	0.983624	0.676185	142.12	0.805922	1.18796		AFUA_5G04333	-1.36558	39.7896	0.880856	-0.884109	29.7926	0.808102	-0.481473
AFUA_7G04500	-1.48115	23.7441	0.832083					AFUA_2G09330	2.52595	1508.03	0.996299	1.33514	482.557	0.967299	1.19081		AFUA_1G03600	1.38578	31.0447	0.858903	1.85893	50.5637	0.918069	-0.473144
AFUA_2G03860	-1.48019	476.079	0.966589					AFUA_6G02535	1.9855	884.704	0.988339	0.790172	217.973	0.857534	1.19532		AFUA_3G06530	-1.48576	37.0476	0.882377	-1.01669	29.1424	0.83117	-0.469076
AFUA_1G10380	-1.4721	46.7355	0.899615					AFUA_2G09340	2.33246	1087.31	0.994322	1.12038	316.239	0.940834	1.21208		AFUA_1G12800	-1.40002	201.622	0.949148	-0.935562	154.902	0.896725	-0.464456
AFUA_7G01790	-1.46911	141.332	0.946461					AFUA_6G11530	2.84669	75.5798	0.951531	1.54582	23.4263	0.837863	1.30087		AFUA_3G14560	1.09491	34.3776	0.838623	1.55822	58.8566	0.922024	-0.463308
AFUA_1G10560	-1.46649	21.2079	0.814794					AFUA_2G14540	2.52866	113.231	0.964916	1.09417	26.9386	0.830866	1.43449		AFUA_1G06830	-1.14741	914.795	0.936169	-0.685196	630.488	0.824579	-0.462219
AFUA_2G15590	-1.46368	41.4092	0.890032					AFUA_5G13840	2.59841	809.143	0.994879	0.847923	128.009	0.869144	1.75049		AFUA_1G02550	-1.17945	521.834	0.937487	-0.717525	366.147	0.834161	-0.461924
AFUA_5G07020	-1.45823	63.4663	0.917917					AFUA_8G06550	2.85355	431.403	0.990925	1.10125	79.343	0.907777	1.7523		AFUA_8G06430	-1.51909	116.545	0.944687	-1.06275	93.3083	0.908538	-0.456342
AFUA_8G03950	-1.45718	68.3697	0.921821					AFUA_1G13550	2.44748	783.285	0.993764	0.685508	106.956	0.806479	1.76197		AFUA_1G14120	-1.61753	65.7838	0.927753	-1.16591	54.094	0.895762	-0.451615
AFUA_4G11480	-1.45628	58.907	0.914267					AFUA_3G00660	3.16885	660.898	0.994677	1.19334	106.395	0.928463	1.97552		AFUA_1G06610	-1.51367	98.1236	0.938501	-1.06311	78.7367	0.901998	-0.450562
AFUA_4G03950	-1.44742	41.49	0.889475					AFUA_8G06554	2.76982	1477.88	0.997313	0.734047	168.426	0.829751	2.03577		AFUA_6G03830	-1.30474	508.866	0.952545	-0.858553	383.436	0.887193	-0.446186
AFUA_8G02070	-1.44303	42.7938	0.890742					AFUA_3G00670	3.57541	243.216	0.984537	1.22812	29.9013	0.853174	2.34729		AFUA_3G11260	-1.70264	1281.36	0.982407	-1.25753	1075.99	0.966893	-0.445108
AFUA_5G12270	-1.44269	21.7157	0.816873					AFUA_7G00340	3.79394	763.938	0.99635	0.897498	51.2144	0.851197	2.89644		AFUA_3G09290	-1.24216	113.875	0.921263	-0.797901	83.8025	0.842324	-0.444259
AFUA_8G04090	-1.43047	40.7161	0.88699														AFUA_5G12530	-1.52018	219.237	0.958781	-1.07944	177.308	0.926232	-0.440742
AFUA_5G06010	-1.43037	54.7536	0.907575														AFUA_2G04310	-1.12636	150.68	0.912442	-0.687162	105.357	0.806175	-0.439202
AFUA_7G05720	-1.42809	312.576	0.957767														AFUA_1G09970	-1.31107	78.1806	0.916193	-0.874585	59.5332	0.851399	-0.436489
AFUA_1G05560	-1.42561	20.4386	0.806581														AFUA_5G01248	1.80716	28.8	0.86742	2.24014	42.9136	0.909349	-0.432981
AFUA_5G05710	-1.42296	66.8578	0.917765														AFUA_6G10290	-1.42341	37.7133	0.879284	-1.00082	30.0833	0.830967	-0.422592
AFUA_3G07890	-1.42136	80.8022	0.926688														AFUA_7G03740	-1.39105	176.15	0.945092	-0.972577	139.62	0.901845	-0.418471
AFUA_1G12150	-1.41774	28.7033	0.851704														AFUA_4G09450	1.27823	22.931	0.815808	1.68611	35.6797	0.887345	-0.407883
AFUA_7G01930	-1.41498	68.0962	0.917917														AFUA_1G12240	1.26033	34.0013	0.858345	1.66668	52.9893	0.918323	-0.406346
AFUA_2G04820	-1.41029	43.1653	0.889069														AFUA_5G10780	-1.28448	81.5966	0.915433	-0.87888	63.1491	0.855962	-0.405601
AFUA_7G01490	-1.40776	54.779	0.906358														AFUA_1G14800	-1.99016	52.8179	0.92537	-1.59538	47.2258	0.908791	-0.394782
AFUA_3G04250	-1.40478	34.3836	0.870158														AFUA_6G10120	0.950845	141.461	0.874721	1.34531	233.621	0.958021	-0.394462
AFUA_5G06060	-1.40339	140.993	0.94129														AFUA_7G05290	-1.1924	496.29	0.938958	-0.803957	376.987	0.86595	-0.388442
AFUA_6G12360	-1.3975	25.4694	0.836088														AFUA_4G06160	-1.27793	62.3057	0.903468	-0.895005	49.0137	0.848509	-0.382922
AFUA_4G01290	-1.39357	473.163	0.959542														AFUA_1G04720	-1.36161	29.3651	0.850842	-0.994929	23.9516	0.806023	-0.366679
AFUA_3G07910	-1.39062	442.059	0.95868														AFUA_4G03880	-1.10112	551.078	0.925319	-0.737116	412.976	0.842882	-0.364005
AFUA_1G12730	-1.37712	41.9911	0.885571														AFUA_5G09980	0.993666	53.4039	0.85069	1.35677	84.1066	0.932367	-0.363107
AFUA_3G09320	-1.37534	280.028	0.952494														AFUA_1G12210	0.970165	30.8952	0.808102	1.33264	48.9212	0.901693	-0.362479
AFUA_2G14270	-1.36813	47.618	0.894697														AFUA_4G08400	-1.19396	46.8445	0.875786	-0.833309	36.5136	0.811651	-0.360655
AFUA_1G13990	-1.36388	149.805	0.939363														AFUA_4G04520	-1.47159	179.144	0.95148	-1.11592	150.899	0.928564	-0.355671
AFUA_7G01460	-1.35384	949.516	0.960049														AFUA_6G14340	-1.52423	53.1999	0.91158	-1.17115	45.3381	0.884202	-0.353077
AFUA_2G13530	-1.34514	550.782	0.957362														AFUA_2G12400	-1.06807	244.946	0.911073	-0.728588	185.688	0.831221	-0.339479
AFUA_1G00990	-1.34209	30.8124	0.854898														AFUA_2G10600	-1.04958	138.341	0.896218	-0.717346	104.858	0.818952	-0.332235
AFUA_2G03260	-1.32422	29.8726	0.850284														AFUA_5G09400	-1.53694	82.2902	0.934395	-1.21043	71.3006	0.913811	-0.32651
AFUA_2G13500	-1.32249	55.2419	0.899868														AFUA_8G04370	-1.23089	319.979	0.938856	-0.90488	259.756	0.895508	-0.326006
AFUA_2G08680	-1.3208	55.6843	0.900324														AFUA_4G07210	-1.29582	154.02	0.9348	-0.970506	127.248	0.900071	-0.325313
AFUA_1G06960	-1.31964	437.412	0.952849														AFUA_4G02850	1.66447	63.8255	0.92755	1.98563	87.073	0.949807	-0.321158
AFUA_5G07210	-1.31549	25.3838	0.830917														AFUA_4G05860	-0.982283	189.307	0.886889	-0.670833	142.551	0.800193	-0.31145
AFUA_4G03760	-1.30742	26.9852	0.837812														AFUA_5G13490	-1.56164	64.5395	0.9239	-1.25098	56.5949	0.905851	-0.310656
AFUA_1G13710	-1.30415	62.3972	0.905293														AFUA_5G02450	-1.57557	95.3245	0.941188	-1.26576	83.7951	0.927297	-0.309807
AFUA_1G13450	-1.30025	26.4559	0.834719														AFUA_2G05950	-1.27719	154.417	0.932924	-0.969676	128.649	0.900274	-0.307513
AFUA_1G09800	-1.28683	72.3997	0.911073														AFUA_7G05920	-1.00746	1339.4	0.909704	-0.700653	1025.26	0.830967	-0.306811
AFUA_3G05430	-1.27836	27.9642	0.83984														AFUA_3G06300	-1.07004	90.3375	0.889272	-0.764952	70.9884	0.821791	-0.305092
AFUA_4G03120	-1.27465	170.602	0.933583														AFUA_3G08270	-1.13521	52.5259	0.877104	-0.831577	42.2425	0.821537	-0.303633
AFUA_4G08380	-1.27379	30.1711	0.84709														AFUA_5G03010	0.964379	318.753	0.890286	1.26632	470.974	0.962685	-0.301946
AFUA_1G10630	-1.26964	638.173	0.950517														AFUA_3G06960	-1.00343	751.146	0.905648	-0.702026	577.448	0.82899	-0.301408
AFUA_2G00180	-1.26898	363.634	0.945194														AFUA_4G00450	1.18367	34.878	0.852058	1.47742	48.9487	0.908031	-0.293753
AFUA_4G13990	-1.26883	69.3613	0.906814														AFUA_2G16820	-1.1449	91.9549	0.901643	-0.854223	75.0096	0.854492	-0.290682
AFUA_6G04730	-1.26843	34.4089	0.860373														AFUA_2G05740	-1.08494	57.8404	0.872541	-0.795506	46.3804	0.817177	-0.289435
AFUA_2G06110	-1.26719	28.0177	0.838826														AFUA_1G15760	-1.37877	36.6365	0.874823	-1.09212	31.6049	0.847648	-0.286652
AFUA_7G05130	-1.26596	41.5076	0.876141														AFUA_6G11840	-1.30017	29.3208	0.846532	-1.01835	24.9961	0.814693	-0.281818
AFUA_2G06230	-1.2645	43.1564	0.8768														AFUA_3G12300	-1.24247	358.684	0.941898	-0.962761	302.507	0.912036	-0.279707
AFUA_2G02760	-1.25616	30.6112	0.847394														AFUA_5G02470	-0.937578	1799.86	0.893227	-0.662177	1386.27	0.810485	-0.275401
AFUA_1G05200	-1.25111	53.7973	0.891858														AFUA_1G03950	-1.28586	147.565	0.933178	-1.01093	126.025	0.906915	-0.274932
AFUA_3G12700	-1.24538	47.9569	0.884608														AFUA_1G17250	-1.77254	98.333	0.949807	-1.506	90.0758	0.941695	-0.266544
AFUA_2G17220	-1.24534	39.1072	0.869803														AFUA_1G15780	-1.1932	62.9708	0.89348	-0.931014	53.2165	0.859055	-0.262189
AFUA_5G05680	-1.24398	84.6702	0.912594														AFUA_5G10610	-1.02116	233.99	0.899564	-0.761906	189.249	0.843439	-0.259254
AFUA_3G11740	-1.24191	52.2347	0.889018														AFUA_8G00300	1.27777	28.6669	0.842578	1.53229	38.0804	0.889678	-0.254525
AFUA_4G13700	-1.23456	61.895	0.897282														AFUA_5G09450	-1.09936	77.129	0.889018	-0.852326	64.5218	0.848256	-0.247034
AFUA_2G07440	-1.2342	29.9541	0.84273														AFUA_5G09670	-1.2633	44.0716	0.878372	-1.01669	38.2051	0.854644	-0.24661
AFUA_7G05220	-1.23003	37.9885	0.864835														AFUA_6G12660	-1.37609	595.802	0.960404	-1.13479	527.824	0.947931	-0.241298
AFUA_2G13850	-1.22485	39.1811	0.866356														AFUA_5G14000	1.16235	112.948	0.910414	1.39923	149.38	0.951683	-0.236879
AFUA_6G07780	-1.22453	53.3632	0.887751														AFUA_3G14540	0.718202	2255.75	0.809268	0.954962	3281.63	0.920655	-0.23676
AFUA_2G01170	-1.21613	119.627	0.919692														AFUA_5G11000	-1.58811	24.6273	0.840955	-1.35226	22.4476	0.827469	-0.235847
AFUA_1G05800	-1.21387	84.9556	0.908589														AFUA_4G06000	-1.10308	49.603	0.867218	-0.867707	41.9468	0.83264	-0.235375
AFUA_4G11050	-1.21253	141.462	0.922227														AFUA_5G01930	1.34649	25.7969	0.834922	1.58049	33.2837	0.878574	-0.234002
AFUA_3G08090	-1.20621	21.9036	0.802373														AFUA_7G05470	-0.949352	83.6267	0.861793	-0.722235	68.3122	0.806682	-0.227117
AFUA_4G11130	-1.20464	26.3271	0.824934														AFUA_4G08760	-1.51475	21.9976	0.822399	-1.29011	20.0023	0.808051	-0.224634
AFUA_4G03330	-1.20148	29.9524	0.839485														AFUA_4G06620	-1.15641	78.0187	0.89855	-0.932057	67.338	0.869905	-0.224352
AFUA_1G06570	-1.1971	46.0149	0.875228														AFUA_5G03330	0.769061	77.4608	0.800193	0.98884	108.309	0.900223	-0.219779
AFUA_5G05490	-1.19531	66.8781	0.897282														AFUA_3G03720	1.10702	31.2552	0.833198	1.32609	40.8215	0.888765	-0.219065
AFUA_8G05610	-1.19506	425.096	0.9384														AFUA_6G07900	-1.32083	119.233	0.930846	-1.10999	106.709	0.919235	-0.210837
AFUA_5G00980	-1.19403	38.1503	0.861032														AFUA_6G05330	-0.973974	59.2648	0.852363	-0.763563	49.6141	0.807341	-0.210411
AFUA_7G05490	-1.1934	2205.55	0.943977														AFUA_6G14000	1.7587	121.163	0.955993	1.96557	147.68	0.965981	-0.206869
AFUA_5G05540	-1.18963	496.983	0.938958														AFUA_4G03630	-1.25321	40.5963	0.872947	-1.04776	36.1062	0.854492	-0.205445
AFUA_1G02030	-1.18724	73.5999	0.900477														AFUA_6G04750	0.854091	202.386	0.851856	1.05298	269.342	0.928919	-0.198886
AFUA_1G05620	-1.18569	45.5857	0.873555														AFUA_1G17020	1.17668	25.3355	0.81814	1.37542	32.0459	0.869043	-0.198738
AFUA_6G12990	-1.18406	491.751	0.937234														AFUA_4G12880	-1.0589	37.902	0.841766	-0.865128	32.8727	0.81525	-0.19377
AFUA_3G08660	-1.18371	99.5837	0.909248														AFUA_1G11480	-0.872009	127.449	0.850436	-0.67943	105.527	0.801207	-0.192579
AFUA_1G05610	-1.18156	37.3926	0.857838														AFUA_3G09600	-1.21534	47.215	0.879639	-1.02299	42.1211	0.861945	-0.192348
AFUA_1G09330	-1.18146	75.0381	0.899767														AFUA_7G00940	1.17709	33.3265	0.848053	1.36348	41.5668	0.891655	-0.186387
AFUA_2G05630	-1.17882	110.471	0.912594														AFUA_4G13770	0.77124	121.324	0.81089	0.95452	161.013	0.900172	-0.183281
AFUA_2G16230	-1.1689	105.843	0.910059														AFUA_6G05140	-1.22443	247.539	0.934597	-1.05115	223.904	0.926688	-0.173285
AFUA_6G09070	-1.16648	24.5486	0.813172														AFUA_6G09730	1.3174	46.8006	0.889221	1.48849	56.6425	0.917765	-0.171095
AFUA_3G10920	-1.16583	264.107	0.928311														AFUA_5G09830	-1.20548	42.587	0.870716	-1.03836	38.5827	0.858903	-0.167119
AFUA_2G07970	-1.16128	422.286	0.932823														AFUA_4G10440	-0.978889	50.7803	0.846025	-0.819238	44.6603	0.821537	-0.159652
AFUA_6G06870	-1.16047	45.625	0.869651														AFUA_6G02910	-1.1101	70.9551	0.88694	-0.951942	63.8594	0.872338	-0.158161
AFUA_1G06810	-1.15816	32.6742	0.843592														AFUA_8G07080	0.877497	44.3697	0.813882	1.03563	55.6495	0.882326	-0.158137
AFUA_3G10730	-1.14996	736.324	0.935206														AFUA_1G05980	1.15994	26.1523	0.819966	1.31699	31.5964	0.865139	-0.157053
AFUA_4G03490	-1.14196	63.5588	0.88694														AFUA_5G06360	-0.933655	1207.58	0.890032	-0.778123	1056.55	0.86448	-0.155532
AFUA_4G14240	-1.14173	195.424	0.919844														AFUA_7G04210	-1.01889	138.326	0.889525	-0.864848	123.139	0.871426	-0.154042
AFUA_3G10420	-1.13756	29.8088	0.832387														AFUA_4G10050	-0.971763	192.165	0.885672	-0.819366	169.892	0.863466	-0.152397
AFUA_2G04270	-1.13519	57.082	0.881667														AFUA_8G07050	1.0537	25.5407	0.802018	1.20478	30.981	0.854745	-0.151071
AFUA_2G11850	-1.1321	707.653	0.931708														AFUA_1G07380	-1.42872	66.1211	0.917917	-1.28046	61.8916	0.912999	-0.148264
AFUA_4G07690	-1.13198	67.4666	0.888157														AFUA_6G00180	1.77249	97.0509	0.949605	1.9183	111.643	0.958376	-0.145804
AFUA_4G11730	-1.13022	284.068	0.923697														AFUA_1G14550	-1.45558	27.4789	0.849422	-1.31103	25.8172	0.842071	-0.14455
AFUA_6G09190	-1.12634	33.0244	0.841057														AFUA_6G10470	1.01289	203.766	0.895305	1.157	246.199	0.942	-0.144111
AFUA_3G04220	-1.12308	116.301	0.904989														AFUA_1G05720	-1.06112	77.9935	0.882174	-0.935478	71.4621	0.87462	-0.125639
AFUA_3G14680	-1.12231	163.432	0.912847														AFUA_7G06280	0.902515	65.57	0.839536	1.02783	78.3651	0.896522	-0.125317
AFUA_1G02570	-1.11918	138.565	0.909146														AFUA_5G14845	1.40543	80.3459	0.925826	1.52871	91.8597	0.943014	-0.123276
AFUA_4G08060	-1.11539	27.6009	0.821284														AFUA_6G13440	1.24506	33.1304	0.85505	1.36811	38.2325	0.88476	-0.123043
AFUA_6G13380	-1.1151	336.03	0.923697														AFUA_2G10300	-0.940722	478.144	0.888664	-0.818843	432.304	0.87462	-0.121879
AFUA_2G09790	-1.1135	145.277	0.908487														AFUA_8G04580	1.16072	50.3774	0.876952	1.28068	58.2804	0.909907	-0.119963
AFUA_1G09470	-1.11275	193.203	0.914672														AFUA_3G13400	-1.41178	44.2822	0.890945	-1.29468	42.0277	0.889069	-0.117092
AFUA_5G11040	-1.10892	64.8948	0.883137														AFUA_6G07620	-1.06175	56.5581	0.868079	-0.948507	52.311	0.862756	-0.113246
AFUA_4G07660	-1.10745	37.6177	0.849016														AFUA_4G07740	-1.13852	44.6958	0.865747	-1.02568	41.6695	0.863212	-0.112838
AFUA_8G00410	-1.10685	35.3686	0.844251														AFUA_5G04330	-0.845211	65.3663	0.824478	-0.73623	58.9271	0.808051	-0.108981
AFUA_1G14930	-1.10343	4560.78	0.929882														AFUA_2G05400	0.856317	47.7384	0.812918	0.962176	55.8578	0.868333	-0.105859
AFUA_4G07580	-1.10327	72.2052	0.886129														AFUA_2G15760	-0.986747	37.5221	0.827672	-0.884668	34.7198	0.821689	-0.10208
AFUA_1G03390	-1.10207	471.339	0.924204														AFUA_5G14790	0.861017	46.8811	0.811651	0.960922	54.3605	0.866812	-0.0999055
AFUA_6G06430	-1.09911	25.3244	0.80871														AFUA_2G04080	-1.11331	87.3648	0.895457	-1.02712	82.7417	0.898702	-0.0861906
AFUA_5G04230	-1.09711	273.346	0.917714														AFUA_1G14000	1.62288	48.7312	0.909653	1.70805	53.1195	0.919844	-0.085171
AFUA_7G01230	-1.09653	34.3847	0.84055														AFUA_1G09660	-0.91542	51.1786	0.832843	-0.831746	47.7298	0.827773	-0.0836738
AFUA_1G10310	-1.09353	27.3103	0.815403														AFUA_1G04470	-0.777817	82.2656	0.806378	-0.707905	76.5491	0.806277	-0.0699116
AFUA_3G10110	-1.09299	31.1799	0.8297														AFUA_4G10740	-0.932927	35.4046	0.81084	-0.872918	33.7506	0.817684	-0.0600085
AFUA_7G04420	-1.09164	46.2806	0.860373														AFUA_6G13970	1.56926	26.7522	0.85069	1.6278	28.4231	0.862655	-0.0585403
AFUA_1G04530	-1.09064	600.229	0.923444														AFUA_5G07330	1.38112	25.4772	0.834973	1.4387	27.1611	0.852667	-0.0575829
AFUA_2G11030	-1.09055	46.0789	0.86012														AFUA_6G06345	-0.900633	90.4761	0.851146	-0.843266	86.2424	0.85652	-0.0573673
AFUA_6G12630	-1.0903	67.0211	0.881059														AFUA_3G05740	1.40439	111.477	0.935561	1.45896	118.384	0.949199	-0.0545766
AFUA_8G00550	-1.0894	57.7236	0.874011														AFUA_8G00430	-1.00836	28.2016	0.805922	-0.953875	27.1286	0.812918	-0.0544885
AFUA_1G13090	-1.08363	41.7877	0.852363														AFUA_7G01720	1.31474	22.3039	0.814034	1.36845	23.7186	0.833959	-0.0537099
AFUA_4G11080	-1.08145	49.7596	0.863719														AFUA_6G10090	0.908813	47.8294	0.825999	0.959465	51.4861	0.863973	-0.0506524
AFUA_3G13110	-1.07825	431.367	0.919388														AFUA_7G01780	1.33297	182.536	0.940681	1.38328	193.278	0.956195	-0.05031
AFUA_1G12530	-1.07743	106.506	0.895863														AFUA_3G08740	1.10935	49.3504	0.868485	1.15646	52.4034	0.892821	-0.0471053
AFUA_6G07360	-1.07259	30.887	0.825542														AFUA_2G09540	0.937902	44.5506	0.82823	0.984213	47.591	0.863162	-0.0463116
AFUA_2G02590	-1.07142	56.9784	0.870107														AFUA_1G06340	-0.829865	363.37	0.850892	-0.784911	348.578	0.858041	-0.0449545
AFUA_7G05260	-1.06991	56.1716	0.869144														AFUA_7G06120	0.942646	48.9315	0.834516	0.983964	51.8949	0.868282	-0.0413177
AFUA_4G06900	-1.06872	61.2511	0.873606														AFUA_6G05110	-0.969568	75.8434	0.862604	-0.930872	73.6918	0.873859	-0.0386958
AFUA_2G13260	-1.06857	27.7646	0.814389														AFUA_3G02253	0.779664	69.5181	0.800446	0.81786	73.9854	0.844606	-0.0381952
AFUA_6G12820	-1.06777	52.7363	0.865849														AFUA_1G11960	-1.54267	66.9265	0.924812	-1.50535	66.0098	0.925826	-0.0373217
AFUA_3G12900	-1.0673	132.933	0.89926														AFUA_8G00290	1.64773	30.5322	0.868992	1.68475	31.6978	0.875887	-0.0370178
AFUA_8G05330	-1.06693	25.5443	0.805263														AFUA_2G05980	1.43859	19.5275	0.800041	1.47106	20.2318	0.815656	-0.0324692
AFUA_5G03140	-1.06594	44.0441	0.853326														AFUA_2G05550	-1.48996	23.0867	0.829142	-1.4606	22.8243	0.832742	-0.029355
AFUA_3G11860	-1.06271	72.222	0.879132														AFUA_5G14830	0.985135	182.311	0.888157	1.01248	189.363	0.914825	-0.0273491
AFUA_4G09030	-1.06041	25.7756	0.804806														AFUA_3G07160	1.25705	50.925	0.889475	1.2843	52.5942	0.904026	-0.0272438
AFUA_4G12470	-1.06032	371.794	0.913861														AFUA_5G06490	-1.1106	41.326	0.856621	-1.08387	40.6594	0.867725	-0.026732
AFUA_6G04680	-1.05888	44.0389	0.851754														AFUA_6G14280	-1.18627	100.303	0.911326	-1.16016	98.8672	0.92243	-0.0261095
AFUA_5G09610	-1.05871	27.2883	0.811093														AFUA_4G00580	1.25129	22.7728	0.812259	1.27557	23.4391	0.829649	-0.0242768
AFUA_4G14230	-1.05704	108.327	0.89272														AFUA_4G02840	1.53988	413.404	0.96811	1.56298	423.571	0.976222	-0.0230935
AFUA_8G04000	-1.05564	123.312	0.895964														AFUA_6G09740	1.25846	116.787	0.923951	1.27816	119.546	0.940022	-0.019705
AFUA_4G12160	-1.05021	45.4223	0.852008														AFUA_6G12200	0.911057	38.6592	0.812918	0.92572	39.5026	0.841614	-0.0146631
AFUA_4G14070	-1.04992	69.2688	0.875177														AFUA_8G05975	1.07544	43.884	0.854898	1.08929	44.6895	0.875076	-0.0138495
AFUA_4G06870	-1.04882	29.0064	0.815859														AFUA_8G04960	-1.34189	68.3915	0.912746	-1.33056	68.0401	0.919996	-0.0113322
AFUA_3G10300	-1.04741	27.2351	0.809014														AFUA_5G06130	-0.934198	125.235	0.866863	-0.933592	125.177	0.890235	-0.000605903
AFUA_7G01220	-1.04365	26.9273	0.805922														AFUA_3G08710	1.30385	80.2075	0.916802	1.30176	80.0121	0.927043	0.00209317
AFUA_3G08010	-1.0409	122.786	0.8913														AFUA_1G04410	0.889248	49.3557	0.823616	0.886073	49.1199	0.845873	0.00317457
AFUA_6G00690	-1.0398	390.261	0.910059														AFUA_2G03920	-0.933529	44.9965	0.82681	-0.95117	45.5975	0.854492	0.0176411
AFUA_2G14030	-1.03963	32.6631	0.82534														AFUA_4G10130	1.41184	43.8751	0.890337	1.39021	42.829	0.895204	0.021632
AFUA_4G10410	-1.03686	238.182	0.904533														AFUA_1G17390	0.867755	41.9161	0.808153	0.843061	40.3424	0.821639	0.0246932
AFUA_2G07350	-1.03471	59.7413	0.864784														AFUA_4G07845	-0.819876	266.729	0.844555	-0.845451	272.854	0.880247	0.0255753
AFUA_8G00962	-1.02667	45.6956	0.848611														AFUA_1G17130	1.3574	20.9513	0.806885	1.33109	20.3303	0.812107	0.0263093
AFUA_5G13480	-1.02452	28.7523	0.809623														AFUA_6G06800	1.03305	57.2616	0.862604	1.00631	55.2053	0.875887	0.0267377
AFUA_2G14670	-1.02347	71.231	0.870057														AFUA_8G04860	1.40957	28.8543	0.851906	1.37905	27.8857	0.853884	0.0305195
AFUA_5G02860	-1.02138	33.2939	0.823768														AFUA_5G11930	-1.03074	28.4052	0.809876	-1.06205	28.9899	0.836392	0.0313132
AFUA_1G02070	-1.01763	220.603	0.899057														AFUA_2G05810	1.02593	125.481	0.889931	0.994192	120.115	0.902505	0.031741
AFUA_6G00520	-1.01752	52.8941	0.856469														AFUA_6G13550	-0.79644	954.812	0.8442	-0.828354	983.162	0.882123	0.0319134
AFUA_2G02320	-1.01616	37.3349	0.832894														AFUA_6G03690	1.2705	58.018	0.898398	1.2355	55.643	0.903975	0.0349993
AFUA_5G05960	-1.01607	110.284	0.884354														AFUA_5G11260	0.825743	57.124	0.812411	0.783226	53.3175	0.817988	0.0425168
AFUA_5G11380	-1.01455	142.468	0.888106														AFUA_6G00750	0.978154	48.4219	0.843135	0.933846	45.4476	0.849676	0.0443073
AFUA_6G07640	-1.01206	45.9569	0.845214														AFUA_3G00500	0.910599	353.772	0.877104	0.865174	330.344	0.88912	0.0454251
AFUA_3G08650	-1.01081	45.0068	0.843896														AFUA_3G12170	1.42502	23.3539	0.826911	1.37473	22.0789	0.825289	0.0502974
AFUA_2G09290	-1.00441	185.814	0.891046														AFUA_2G02740	1.03936	73.4281	0.875482	0.983842	68.0295	0.881261	0.0555171
AFUA_4G11980	-1.00275	54.6256	0.854188														AFUA_1G17030	1.1546	66.3152	0.890489	1.09897	61.7615	0.895812	0.0556248
AFUA_3G05420	-0.999111	39.9841	0.834567														AFUA_3G03580	0.807802	199.544	0.836595	0.750562	181.44	0.838572	0.0572401
AFUA_3G09980	-0.99817	91.5808	0.875279														AFUA_3G05575	1.76445	20.7208	0.820777	1.68809	19.2072	0.81307	0.0763533
AFUA_2G05650	-0.996946	51.5841	0.850892														AFUA_1G02700	1.59944	29.4189	0.863314	1.52216	27.1288	0.854391	0.0772778
AFUA_2G15170	-0.996601	98.5515	0.877053														AFUA_4G00590	1.2989	26.0486	0.832793	1.2187	23.6754	0.826607	0.0802063
AFUA_2G13250	-0.995451	53.9032	0.853326														AFUA_7G06780	0.875258	73.1845	0.83842	0.794356	64.41	0.829598	0.0809027
AFUA_1G13320	-0.994122	79.2826	0.867978														AFUA_1G17040	0.77288	303.143	0.824579	0.689485	262.091	0.817988	0.0833951
AFUA_2G03580	-0.991875	43.567	0.837558														AFUA_1G12640	1.20287	32.3264	0.846988	1.11816	29.0672	0.841614	0.0847078
AFUA_6G03670	-0.989545	51.5878	0.848611														AFUA_8G00830	1.15179	66.3361	0.890489	1.06614	59.3829	0.890083	0.0856542
AFUA_2G11780	-0.988102	68.1166	0.861996														AFUA_2G03850	0.921196	64.5108	0.843744	0.835445	56.6227	0.840195	0.0857505
AFUA_1G03510	-0.983696	251.062	0.891655														AFUA_2G09180	-1.16705	52.0257	0.880045	-1.25389	54.4658	0.903366	0.0868406
AFUA_3G06280	-0.975206	48.9496	0.843642														AFUA_2G15165	-0.799908	165.407	0.829142	-0.888939	178.766	0.886838	0.0890311
AFUA_6G12930	-0.974475	259.736	0.890134														AFUA_1G10510	-1.15795	345.24	0.930389	-1.25073	362.702	0.956956	0.09278
AFUA_4G11510	-0.972193	148.228	0.88045														AFUA_6G14200	1.24321	95.7067	0.916346	1.15032	85.3732	0.916396	0.0928953
AFUA_2G10590	-0.97138	32.7878	0.813577														AFUA_3G10370	-1.70079	97.9103	0.947323	-1.79522	100.666	0.953255	0.0944238
AFUA_1G09850	-0.968579	34.1207	0.817076														AFUA_1G16450	0.898973	137.156	0.860728	0.803054	118.131	0.850487	0.0959192
AFUA_3G10530	-0.967397	126.915	0.87751														AFUA_3G11690	-0.798978	334.94	0.838217	-0.896757	364.605	0.899158	0.0977796
AFUA_6G08580	-0.960973	35.4659	0.818495														AFUA_6G06470	1.25606	2319.9	0.953103	1.15536	2050.83	0.956855	0.100706
AFUA_2G01660	-0.959689	54.5619	0.846228														AFUA_5G10270	1.5537	301.932	0.964814	1.44354	268.269	0.965271	0.110157
AFUA_5G01950	-0.957489	74.2037	0.859714														AFUA_5G13850	1.2939	29.8004	0.84785	1.18345	26.0913	0.835175	0.110451
AFUA_3G03060	-0.954697	63.7079	0.850791														AFUA_8G06620	2.1074	31.0167	0.881363	1.99331	27.9455	0.865291	0.114097
AFUA_6G12690	-0.953568	30.2898	0.802119														AFUA_4G11680	1.04248	45.268	0.849625	0.920509	38.1352	0.836494	0.121975
AFUA_2G08670	-0.952777	61.8297	0.849777														AFUA_6G13390	0.971103	84.6714	0.866812	0.847479	70.4777	0.851856	0.123624
AFUA_6G04970	-0.951426	43.591	0.829649														AFUA_1G10620	1.29246	59.8521	0.902099	1.16356	51.2071	0.891351	0.1289
AFUA_2G10420	-0.94917	31.8782	0.807088														AFUA_4G07650	-0.846991	54.1655	0.816315	-0.977438	60.0281	0.875837	0.130447
AFUA_1G12040	-0.948594	72.3745	0.856114														AFUA_5G11750	0.88059	114.102	0.851247	0.747562	92.1028	0.826404	0.133027
AFUA_1G06420	-0.948348	33.5946	0.811955														AFUA_5G03230	0.987372	132.342	0.88187	0.851546	108.349	0.865697	0.135826
AFUA_5G02480	-0.945598	34.4522	0.813679														AFUA_2G17680	1.20996	29.3525	0.838268	1.07186	24.6327	0.818749	0.138104
AFUA_2G13140	-0.943105	48.6118	0.834161														AFUA_1G07040	0.912557	51.4062	0.830055	0.774004	41.3642	0.801714	0.138553
AFUA_6G12740	-0.940688	129.338	0.870158														AFUA_3G10410	1.05569	57.4252	0.86884	0.91307	47.0092	0.848205	0.142617
AFUA_2G10660	-0.934925	937.487	0.889272														AFUA_6G07990	1.0815	46.5553	0.859511	0.938721	38.2384	0.840803	0.142782
AFUA_5G01030	-0.933552	168.521	0.872389														AFUA_1G13410	1.18106	70.0812	0.896573	1.02768	57.4365	0.882833	0.153374
AFUA_5G10660	-0.933288	233.948	0.87827														AFUA_4G03740	1.11355	78.1919	0.890996	0.959407	63.4602	0.874214	0.154139
AFUA_5G01650	-0.929923	162.883	0.871882														AFUA_8G05970	1.69574	212.153	0.966488	1.53386	179.579	0.961215	0.161886
AFUA_4G13170	-0.928713	526.504	0.886585														AFUA_4G07750	-0.865558	90.5734	0.842375	-1.03775	102.97	0.908487	0.172196
AFUA_7G04190	-0.92668	140.241	0.868992														AFUA_2G16440	1.16196	289.02	0.928513	0.989573	230.166	0.914622	0.172389
AFUA_2G05850	-0.924953	46.658	0.826962														AFUA_6G10350	1.08052	35.3441	0.839536	0.900078	27.4615	0.805263	0.180438
AFUA_5G13130	-0.922675	35.3041	0.808457														AFUA_5G00600	1.64407	94.2262	0.943622	1.45727	77.398	0.933026	0.186807
AFUA_2G04620	-0.921606	66.5809	0.845163														AFUA_1G11180	0.918884	378.695	0.881008	0.731593	280.825	0.835885	0.187291
AFUA_3G13390	-0.921457	46.0417	0.825999														AFUA_3G03760	1.19921	113.963	0.915686	1.00705	88.7871	0.89708	0.192155
AFUA_3G13030	-0.919447	48.5969	0.829598														AFUA_6G14120	1.15211	1088.79	0.93693	0.959018	840.811	0.920351	0.193097
AFUA_6G04560	-0.918876	47.0454	0.827723														AFUA_2G00220	1.0994	42.0706	0.856114	0.904735	32.1131	0.819864	0.19466
AFUA_1G14200	-0.916978	294.482	0.878524														AFUA_2G03820	1.48112	72.3828	0.925522	1.28318	57.9234	0.909603	0.197939
AFUA_6G03640	-0.916461	45.4401	0.825035														AFUA_8G00580	-1.02617	26.346	0.801967	-1.22732	29.6536	0.852515	0.201146
AFUA_4G03322	-0.91469	60.6915	0.838369														AFUA_5G14520	1.02757	44.1341	0.845873	0.820994	32.577	0.801511	0.20658
AFUA_3G09960	-0.912783	110.003	0.858294														AFUA_5G06820	1.71219	42.3168	0.90215	1.50171	34.049	0.878574	0.210479
AFUA_6G02460	-0.905013	50.9809	0.829801														AFUA_6G07410	1.09741	39.9879	0.852616	0.87395	29.2154	0.804908	0.223459
AFUA_2G04010	-0.904464	37.9658	0.809319														AFUA_3G15050	1.72625	111.054	0.952494	1.5007	88.0181	0.940529	0.225557
AFUA_2G02100	-0.902464	179.466	0.865494														AFUA_4G04640	1.72379	172.969	0.962634	1.49546	136.656	0.954522	0.228334
AFUA_1G06980	-0.902083	36.8218	0.807291														AFUA_2G04540	1.28472	39.5104	0.873606	1.05046	29.4658	0.836291	0.23426
AFUA_5G01970	-0.894174	3538.69	0.880197														AFUA_5G10010	1.073	336.845	0.914622	0.828298	236.683	0.871628	0.244707
AFUA_6G12790	-0.892195	157.257	0.860982														AFUA_2G09200	-1.14108	491.257	0.931353	-1.38795	555.35	0.971253	0.246864
AFUA_6G02110	-0.891212	95.8577	0.850183														AFUA_4G03400	0.992295	107.324	0.877408	0.74181	72.9281	0.815301	0.250485
AFUA_6G02750	-0.890639	216.332	0.867116														AFUA_4G04170	1.41764	33.8929	0.870209	1.15987	25.0295	0.828077	0.257772
AFUA_6G03820	-0.888472	236.801	0.867978														AFUA_7G04690	1.04388	270.009	0.905749	0.784216	183.645	0.85069	0.259666
AFUA_1G09830	-0.888258	83.7843	0.846431														AFUA_5G07620	1.7053	27.7261	0.860475	1.44514	21.1278	0.822247	0.260156
AFUA_2G06100	-0.883072	36.6658	0.802373														AFUA_5G13000	-1.40593	26.7598	0.843085	-1.66843	29.458	0.866863	0.262499
AFUA_5G05500	-0.881856	59.5741	0.83041														AFUA_3G12760	1.3133	60.6759	0.90438	1.04669	43.5444	0.868992	0.266608
AFUA_1G11190	-0.870412	345.59	0.865088														AFUA_3G02080	1.19888	47.9776	0.878676	0.922906	33.1771	0.825948	0.275973
AFUA_3G09990	-0.868529	313.903	0.864074														AFUA_7G04120	1.28854	48.5366	0.889525	1.00636	33.9377	0.843135	0.282178
AFUA_4G10220	-0.867095	38.365	0.803083														AFUA_6G12220	1.09485	1783.77	0.927145	0.810633	1184.02	0.875431	0.284212
AFUA_5G08270	-0.864102	77.5274	0.834212														AFUA_4G13570	1.26635	88.2184	0.916954	0.977118	60.7903	0.876344	0.289232
AFUA_1G16710	-0.862046	60.3834	0.824934														AFUA_2G16830	1.36016	31.7153	0.859765	1.06965	22.2398	0.808051	0.29051
AFUA_4G09110	-0.861238	82.4407	0.836494														AFUA_2G09530	1.01259	204.486	0.895508	0.719139	129.862	0.822602	0.293455
AFUA_1G05630	-0.861136	470.212	0.864581														AFUA_6G00730	1.737	107.976	0.952038	1.43908	79.1967	0.93404	0.297921
AFUA_6G07540	-0.860739	44.073	0.807544														AFUA_1G07210	1.37521	110.479	0.933736	1.07335	76.5365	0.901693	0.301864
AFUA_1G09100	-0.855534	1004.91	0.867978														AFUA_2G15500	-0.820825	119.183	0.831576	-1.12467	148.715	0.928057	0.303844
AFUA_5G06680	-0.854292	225.944	0.853731														AFUA_7G03850	1.21645	57.4167	0.891807	0.888762	36.9372	0.827925	0.327686
AFUA_1G09010	-0.85019	44.2468	0.80435														AFUA_2G14110	1.11135	138.919	0.907575	0.780211	85.8766	0.836088	0.331139
AFUA_7G05420	-0.848762	56.3497	0.818191														AFUA_4G12500	1.54975	189.467	0.957159	1.21748	130.272	0.936575	0.332271
AFUA_3G07810	-0.844335	166.683	0.844555														AFUA_7G06070	1.79821	38.9438	0.898094	1.46272	27.6025	0.8551	0.335492
AFUA_1G09280	-0.841707	53.8614	0.812715														AFUA_6G00720	1.64009	71.03	0.931708	1.29802	48.9533	0.900375	0.342066
AFUA_8G07200	-0.84142	113.232	0.837254														AFUA_5G01710	2.0309	72.6407	0.943521	1.68111	51.9344	0.917207	0.349784
AFUA_1G15160	-0.841166	110.411	0.837001														AFUA_3G15000	1.52833	32.4322	0.871121	1.17206	21.5697	0.811397	0.356264
AFUA_6G07390	-0.840789	49.7748	0.808355														AFUA_1G14300	1.23105	218.194	0.934293	0.873866	134.826	0.876597	0.357186
AFUA_5G11240	-0.838077	52.5072	0.811499														AFUA_5G14210	1.42241	3621.4	0.96811	1.05366	2318.5	0.942253	0.368755
AFUA_6G05320	-0.837231	55.4148	0.813831														AFUA_4G09250	1.13889	1877.34	0.93622	0.767072	1096.02	0.860322	0.371818
AFUA_5G06660	-0.831417	130.714	0.836849														AFUA_1G12650	1.2261	50.4495	0.88552	0.853044	30.3715	0.803235	0.373058
AFUA_2G07810	-0.830193	55.2574	0.810434														AFUA_3G00650	2.38632	57.2197	0.935358	2.00371	40.7376	0.90362	0.382616
AFUA_3G07860	-0.828997	45.968	0.800294														AFUA_3G15055	2.43205	31.9762	0.887751	2.04833	22.8101	0.840752	0.383714
AFUA_4G08030	-0.822222	86.0292	0.824275														AFUA_6G06450	1.21244	841.23	0.944332	0.827099	494.353	0.878828	0.385342
AFUA_6G05080	-0.818626	47.926	0.800294														AFUA_5G03800	1.31617	674.645	0.956043	0.930144	409.968	0.907727	0.386025
AFUA_1G08960	-0.811381	80.7995	0.81809														AFUA_1G12025	1.41078	85.4989	0.928412	1.02291	53.1927	0.876394	0.387865
AFUA_2G14570	-0.809543	73.8747	0.814845														AFUA_1G07400	1.52576	92.4414	0.937994	1.13551	58.8752	0.897587	0.390248
AFUA_5G08540	-0.806779	97.4916	0.823109														AFUA_4G03370	1.29327	174.591	0.936676	0.893897	103.273	0.876597	0.399374
AFUA_1G10910	-0.805375	232.154	0.838876														AFUA_1G13120	2.12639	27.7358	0.868282	1.72388	18.9774	0.812056	0.402504
AFUA_5G00650	-0.804636	189.432	0.83117														AFUA_6G00740	1.51002	314.747	0.962888	1.10374	195.697	0.931758	0.406287
AFUA_3G05450	-0.803146	61.8322	0.804553														AFUA_4G14620	1.52126	1020.73	0.97318	1.10306	626.551	0.945447	0.418193
AFUA_3G11710	-0.800624	95.4059	0.818445														AFUA_8G01870	1.53094	38.2851	0.887193	1.10664	23.368	0.816873	0.424299
AFUA_1G11130	-0.800132	554.046	0.842223														AFUA_5G07340	1.50729	914.095	0.971912	1.08266	554.555	0.941391	0.424623
AFUA_3G05600	-0.796574	597.863	0.842476														AFUA_1G05850	1.964	82.7354	0.94854	1.53885	54.3395	0.916396	0.425157
AFUA_2G09130	-0.789191	99.3858	0.815605														AFUA_4G03390	1.6131	220.102	0.96304	1.18502	136.146	0.934547	0.428078
AFUA_6G12400	-0.788871	104.901	0.817278														AFUA_5G08160	1.2598	90.7328	0.916751	0.813392	49.2715	0.823515	0.446409
AFUA_1G04320	-0.786104	371.797	0.835175														AFUA_4G10010	1.35233	333.156	0.951785	0.902506	186.459	0.890844	0.449823
AFUA_5G03080	-0.783734	70.9427	0.801257														AFUA_3G14550	1.6719	102.586	0.947931	1.21284	61.8394	0.90722	0.459057
AFUA_5G10370	-0.772884	168.708	0.816771														AFUA_6G04470	1.86964	462.864	0.981748	1.40617	287.774	0.965017	0.463476
AFUA_1G05990	-0.770544	749.358	0.830511														AFUA_3G08850	1.33567	199.229	0.943825	0.871778	108.498	0.872186	0.463897
AFUA_3G11830	-0.768575	124.542	0.811752														AFUA_3G00370	1.16921	150.016	0.91812	0.695141	74.3595	0.801562	0.474069
AFUA_6G08810	-0.764183	96.5048	0.801967														AFUA_4G03450	1.61052	130.133	0.951886	1.12511	74.8492	0.908183	0.485404
AFUA_2G12910	-0.756199	94.3685	0.801359														AFUA_3G07010	1.9327	68.0174	0.938552	1.44323	41.5029	0.895457	0.489465
AFUA_1G05340	-0.746519	203.33	0.810485														AFUA_5G11250	1.62265	100.147	0.944636	1.12308	56.74	0.893581	0.499563
AFUA_3G06760	-0.743638	234.679	0.807595														AFUA_4G03010	1.19791	1633.39	0.944687	0.670469	746.707	0.813932	0.527445
AFUA_5G10550	-0.727691	649.762	0.811093														AFUA_3G12630	1.378	146.248	0.940428	0.846883	73.0385	0.853579	0.531122
AFUA_5G03020	-0.715094	423.421	0.804857														AFUA_1G13430	1.38406	280.395	0.952494	0.846346	138.966	0.870513	0.537714
AFUA_2G10090	-0.706139	1149.05	0.80435														AFUA_2G01940	1.6975	221.223	0.967502	1.15856	121.524	0.92826	0.538935
AFUA_2G11520	0.710383	822.641	0.803691														AFUA_5G04060	1.37487	176.151	0.943723	0.832271	86.281	0.852971	0.542594
AFUA_3G11610	0.732242	535.756	0.810383														AFUA_5G09970	1.43103	377.804	0.960049	0.874788	185.683	0.881819	0.556238
AFUA_6G01940	0.746335	388.534	0.817076														AFUA_8G02200	1.85408	110.151	0.955232	1.28375	60.429	0.911631	0.570332
AFUA_4G11310	0.751518	119.299	0.80146														AFUA_4G07440	1.60105	46.1686	0.904431	1.01607	23.2108	0.806733	0.584988
AFUA_7G02220	0.757655	98.8693	0.802271														AFUA_1G17270	2.35545	41.3404	0.911124	1.76739	24.14	0.844606	0.588065
AFUA_4G03960	0.758279	129.915	0.808														AFUA_6G00650	1.33411	311.419	0.9493	0.725065	133.676	0.826556	0.609049
AFUA_3G11060	0.765213	132.843	0.812715														AFUA_2G00860	1.53905	77.8905	0.931809	0.917865	36.3422	0.832793	0.621184
AFUA_5G03240	0.765601	128.645	0.812259														AFUA_1G17120	1.55114	132.383	0.949452	0.926828	61.7927	0.866457	0.624308
AFUA_5G14200	0.771619	160.242	0.816214														AFUA_5G07600	1.60265	73.59	0.932012	0.966791	34.4825	0.838674	0.635855
AFUA_1G13300	0.779726	89.406	0.808761														AFUA_5G13550	1.77607	69.4674	0.936118	1.1277	33.9501	0.857331	0.648366
AFUA_4G00660	0.781892	96.6233	0.810586														AFUA_3G09830	1.56712	203.599	0.959592	0.918207	92.2787	0.879893	0.648916
AFUA_1G12180	0.785788	63.9879	0.801916														AFUA_1G04100	1.61863	68.2834	0.929578	0.953896	30.8997	0.825238	0.664735
AFUA_2G02630	0.788924	101.546	0.816315														AFUA_4G07680	1.66791	264.033	0.968363	1.00285	121.733	0.904735	0.665054
AFUA_7G01695	0.789992	110.078	0.817938														AFUA_5G13740	1.43393	353.17	0.959085	0.759486	143.791	0.839282	0.674446
AFUA_2G09510	0.79083	133.227	0.821537														AFUA_5G01910	1.56985	213.158	0.960556	0.881047	91.1334	0.869854	0.688799
AFUA_1G06950	0.793408	98.992	0.815403														AFUA_3G02380	1.51073	296.391	0.962381	0.811006	120.899	0.854391	0.699725
AFUA_6G13330	0.795656	2988.74	0.845569														AFUA_2G13690	2.06315	995.795	0.990316	1.36156	491.678	0.968617	0.701588
AFUA_2G15680	0.797701	103.266	0.820422														AFUA_2G12080	1.55231	133.899	0.949655	0.845779	55.2285	0.84131	0.706528
AFUA_2G01590	0.798687	94.0667	0.818191														AFUA_3G07000	1.9024	306.89	0.977388	1.18795	143.259	0.935764	0.714454
AFUA_4G07150	0.806851	675.658	0.84709														AFUA_2G09480	1.64217	120.767	0.951075	0.922603	50.982	0.854745	0.71957
AFUA_2G02490	0.809832	55.4104	0.803387														AFUA_3G12200	1.80828	67.0113	0.935155	1.06975	29.4336	0.838167	0.738529
AFUA_7G05070	0.810309	720.675	0.847394														AFUA_8G06830	2.57932	181.39	0.976374	1.83913	93.9625	0.950821	0.740192
AFUA_1G07470	0.814524	646.288	0.846938														AFUA_3G01260	2.00311	42.5099	0.908436	1.26227	19.763	0.804756	0.740842
AFUA_4G08240	0.815478	47.7932	0.800193														AFUA_4G11260	1.52722	124.2	0.94712	0.776534	47.0466	0.811701	0.750688
AFUA_8G04650	0.816026	142.688	0.835074														AFUA_1G17170	2.30655	156.797	0.971811	1.53853	75.6768	0.934547	0.768022
AFUA_5G12550	0.822658	97.256	0.827368
AFUA_1G13420	0.826211	51.5546	0.807088
AFUA_1G05220	0.828741	106.592	0.832793
AFUA_5G05790	0.833431	278.402	0.848357
AFUA_4G06410	0.83485	79.1384	0.824478
AFUA_2G05050	0.836127	56.2223	0.814845
AFUA_8G07190	0.843069	43.3827	0.800041
AFUA_3G13450	0.844877	109.098	0.836595
AFUA_2G05150	0.849699	43.5024	0.803387
AFUA_5G05800	0.850507	93.0559	0.836189
AFUA_1G01360	0.858605	41.3883	0.804857
AFUA_3G06670	0.858806	100.485	0.841766
AFUA_2G11100	0.859465	105.484	0.843186
AFUA_6G08230	0.861336	54.6488	0.82027
AFUA_1G02980	0.865775	674.566	0.869854
AFUA_6G02290	0.870252	78.4105	0.837508
AFUA_2G01320	0.872272	48.4428	0.816721
AFUA_1G12660	0.874034	92.1188	0.842628
AFUA_5G11320	0.876677	1199.47	0.876039
AFUA_1G13760	0.878527	46.6165	0.817329
AFUA_3G05960	0.881555	84.4384	0.843642
AFUA_5G09310	0.882081	265.99	0.866102
AFUA_3G13360	0.887214	37.0195	0.80582
AFUA_8G02750	0.888259	55.3589	0.829548
AFUA_1G04860	0.889137	45.1557	0.817735
AFUA_1G11200	0.897201	48.196	0.824478
AFUA_2G10170	0.907372	44.1285	0.820118
AFUA_3G11580	0.909985	35.0401	0.805364
AFUA_3G08860	0.911004	60.5433	0.838319
AFUA_5G10590	0.91655	380.719	0.88116
AFUA_5G12590	0.917464	35.4723	0.808964
AFUA_2G11860	0.917578	76.7041	0.85069
AFUA_7G01520	0.92135	106.047	0.860627
AFUA_2G01250	0.921791	56.2686	0.837761
AFUA_5G10650	0.922426	262.713	0.877003
AFUA_1G04310	0.923814	64.6971	0.843946
AFUA_2G16430	0.929866	246.045	0.879031
AFUA_4G04660	0.932462	188.063	0.874468
AFUA_1G06590	0.933283	112.485	0.864125
AFUA_1G11535	0.939378	30.4295	0.800041
AFUA_7G05730	0.941838	637.488	0.890235
AFUA_3G13080	0.942171	67.6788	0.850588
AFUA_2G03470	0.942737	42.6569	0.825593
AFUA_5G01245	0.955709	92.299	0.867167
AFUA_3G12520	0.959146	422.927	0.893581
AFUA_2G09780	0.960091	29.9201	0.803742
AFUA_1G06780	0.965971	486.32	0.896776
AFUA_2G02430	0.966672	255.656	0.889982
AFUA_3G06260	0.971707	662.758	0.898499
AFUA_8G02480	0.971806	164.675	0.882681
AFUA_3G13430	0.974112	63.7448	0.855405
AFUA_2G10960	0.97663	240.398	0.890996
AFUA_2G10030	0.979332	507.406	0.898905
AFUA_2G13400	0.979652	84.1362	0.868485
AFUA_5G13750	0.984374	830.161	0.90144
AFUA_3G07390	0.98476	29.0076	0.803843
AFUA_6G13450	0.985392	60.6785	0.856976
AFUA_4G03730	0.993599	325.201	0.896623
AFUA_4G07070	0.996962	53.6105	0.853072
AFUA_5G01990	1.0004	243.598	0.895863
AFUA_7G00760	1.00195	31.1445	0.814236
AFUA_8G06440	1.00509	45.6551	0.844758
AFUA_2G05200	1.00716	27.5166	0.803488
AFUA_5G08100	1.01203	109.865	0.882326
AFUA_5G13100	1.01357	114.613	0.883188
AFUA_1G13530	1.01415	34.8142	0.826049
AFUA_2G16630	1.02083	38.4602	0.835429
AFUA_6G14040	1.02182	38.198	0.834719
AFUA_6G08650	1.02222	39.0682	0.836747
AFUA_8G05850	1.02829	63.8322	0.867573
AFUA_7G01270	1.03153	88.2943	0.880247
AFUA_8G01730	1.03225	64.4732	0.868029
AFUA_5G02500	1.03428	203.034	0.899817
AFUA_5G13995	1.03958	48.0129	0.854289
AFUA_6G03790	1.04469	257.368	0.905394
AFUA_7G05900	1.04903	29.257	0.816771
AFUA_7G06320	1.04922	29.3309	0.816873
AFUA_5G14320	1.05058	393.326	0.91229
AFUA_5G01920	1.05406	254.723	0.907524
AFUA_3G09390	1.05413	179.176	0.901491
AFUA_6G10080	1.05424	629.363	0.915889
AFUA_4G07080	1.05589	37.161	0.840397
AFUA_2G00210	1.05824	255.334	0.909805
AFUA_7G00700	1.06658	24.4857	0.800395
AFUA_8G07225	1.07151	38.858	0.845721
AFUA_2G07670	1.07314	55.2766	0.868029
AFUA_3G03420	1.07928	24.225	0.800142
AFUA_2G11340	1.09047	424.666	0.92101
AFUA_2G07700	1.0959	29.3752	0.82539
AFUA_2G05390	1.0972	49.1795	0.866812
AFUA_2G17500	1.09953	25.7716	0.81084
AFUA_1G12560	1.10794	76.5375	0.890235
AFUA_5G11100	1.10966	272.133	0.919438
AFUA_2G17100	1.11178	54.0379	0.87391
AFUA_4G10190	1.11398	91.9619	0.896776
AFUA_2G13870	1.11474	69.1541	0.885875
AFUA_4G14100	1.11965	35.4922	0.846228
AFUA_4G06210	1.12041	71.1792	0.888765
AFUA_1G01610	1.12165	107.029	0.903062
AFUA_6G02180	1.12182	86.09	0.896776
AFUA_2G00750	1.12239	62.8139	0.88334
AFUA_1G07500	1.12354	193.723	0.916396
AFUA_3G03430	1.12469	25.4073	0.811549
AFUA_8G05980	1.1251	37.3054	0.851501
AFUA_1G02040	1.12664	68.8275	0.889069
AFUA_3G13440	1.13016	474.502	0.929375
AFUA_2G08890	1.1352	40.8036	0.860322
AFUA_3G13340	1.13532	31.4496	0.838065
AFUA_2G14380	1.15418	26.204	0.819306
AFUA_6G09160	1.16612	1011.77	0.939262
AFUA_1G10090	1.17771	88.9584	0.906307
AFUA_3G11955	1.1821	28.1957	0.830612
AFUA_3G00870	1.18291	43.9922	0.869347
AFUA_1G01410	1.18326	23.7984	0.810687
AFUA_4G06200	1.18782	38.5622	0.862198
AFUA_5G14180	1.18921	35.3867	0.854644
AFUA_6G08320	1.19616	93.5692	0.91016
AFUA_3G11620	1.19636	27.8684	0.831424
AFUA_6G06510	1.20185	35.3552	0.855354
AFUA_2G12510	1.20646	23.0836	0.81018
AFUA_2G15420	1.20813	25.6101	0.822906
AFUA_1G14350	1.20907	42.8038	0.870969
AFUA_6G08400	1.21511	38.0602	0.863618
AFUA_6G10940	1.2168	42.6958	0.871882
AFUA_1G04315	1.21984	220.825	0.933026
AFUA_1G16990	1.22093	36.1154	0.859714
AFUA_2G00590	1.22137	22.9898	0.810586
AFUA_2G04870	1.22293	49.1709	0.882326
AFUA_5G13030	1.22418	35.4148	0.857635
AFUA_1G15210	1.22511	22.805	0.810535
AFUA_1G05780	1.23277	22.2244	0.806885
AFUA_3G07310	1.23376	459.042	0.943368
AFUA_1G05870	1.23506	35.8953	0.861894
AFUA_1G09890	1.23694	1513.05	0.950466
AFUA_6G11390	1.23765	170.139	0.930491
AFUA_2G02090	1.24924	25.5457	0.826506
AFUA_7G05880	1.25085	89.381	0.915534
AFUA_1G00910	1.25358	28.4481	0.838572
AFUA_2G15930	1.25525	40.5936	0.873656
AFUA_3G08440	1.257	57.6146	0.896522
AFUA_2G08250	1.25779	34.3922	0.859258
AFUA_5G12770	1.26433	75.9386	0.909856
AFUA_4G12050	1.2645	30.5478	0.847141
AFUA_2G11250	1.26647	58.2693	0.898651
AFUA_3G11550	1.27389	731.394	0.951278
AFUA_5G00870	1.27457	46.9617	0.885064
AFUA_1G14430	1.28344	52.3889	0.893581
AFUA_1G10100	1.29551	25.1232	0.828584
AFUA_3G12580	1.29988	20.5228	0.800243
AFUA_2G09580	1.30132	21.3635	0.806175
AFUA_3G09260	1.31335	104.369	0.926435
AFUA_1G06000	1.31834	36.2284	0.869702
AFUA_3G01650	1.32833	20.7346	0.803387
AFUA_3G12960	1.33466	24.5901	0.82752
AFUA_5G02390	1.33713	22.2182	0.815098
AFUA_1G16300	1.33929	35.5939	0.869347
AFUA_6G14210	1.33949	336.726	0.951075
AFUA_3G03410	1.34453	108.013	0.92968
AFUA_2G01405	1.3447	28.3208	0.845315
AFUA_4G12510	1.35347	33.503	0.86448
AFUA_3G12190	1.36365	968.711	0.961265
AFUA_3G00680	1.36707	26.0735	0.837457
AFUA_2G17290	1.37022	25.8191	0.83624
AFUA_3G12270	1.37772	328.094	0.95432
AFUA_5G12830	1.38486	34.6945	0.870006
AFUA_1G09910	1.38589	28.8594	0.850639
AFUA_5G00740	1.38764	26.694	0.841361
AFUA_6G14442	1.38794	24.5547	0.830967
AFUA_2G15810	1.39044	131.539	0.938907
AFUA_4G08750	1.39313	21.8719	0.815048
AFUA_5G14390	1.40508	43.2641	0.889221
AFUA_7G01730	1.40688	23.7894	0.828331
AFUA_3G14260	1.40945	662.654	0.963547
AFUA_1G13560	1.41668	32.1873	0.864632
AFUA_4G12940	1.42114	78.6212	0.925269
AFUA_4G01220	1.43326	53.5537	0.906358
AFUA_2G17690	1.44152	39.3183	0.884861
AFUA_2G15950	1.44281	216.626	0.954066
AFUA_1G11910	1.44432	24.9442	0.836189
AFUA_3G12180	1.44686	144.602	0.94565
AFUA_5G00770	1.45838	44.9098	0.895812
AFUA_8G05130	1.4604	78.7446	0.928412
AFUA_7G01410	1.47605	88.677	0.934496
AFUA_4G00350	1.4867	45.0934	0.897587
AFUA_2G10020	1.48999	95.0186	0.936828
AFUA_6G14370	1.50571	29.5268	0.859866
AFUA_5G00750	1.53379	47.3003	0.903569
AFUA_6G12450	1.53965	209.667	0.958781
AFUA_2G16960	1.56814	55.5981	0.915686
AFUA_2G11120	1.57182	62.3993	0.922835
AFUA_5G03830	1.57313	40.3263	0.892618
AFUA_4G09330	1.57529	47.0908	0.905192
AFUA_6G13840	1.58379	24.1751	0.837812
AFUA_7G06570	1.584	36.58	0.885115
AFUA_2G02500	1.59575	35.0205	0.881921
AFUA_1G03170	1.63448	31.9524	0.874011
AFUA_7G00350	1.64033	407.674	0.97247
AFUA_4G09910	1.66816	83.1409	0.940935
AFUA_5G06910	1.69943	806.354	0.980785
AFUA_2G12680	1.70728	20.3784	0.816771
AFUA_4G01560	1.71961	28.0248	0.861996
AFUA_3G01090	1.72147	41.7644	0.901541
AFUA_2G07680	1.73288	695.95	0.980836
AFUA_3G12140	1.74439	143.787	0.959542
AFUA_6G03420	1.74771	227.626	0.969732
AFUA_7G06590	1.77226	32.7688	0.881109
AFUA_8G07160	1.77266	73.8895	0.939008
AFUA_5G10250	1.77569	193.119	0.967451
AFUA_3G03400	1.78388	65.8961	0.933837
AFUA_2G13930	1.79157	34.0336	0.885622
AFUA_7G06040	1.80725	67.1068	0.935206
AFUA_4G03245	1.81114	18.2672	0.801511
AFUA_7G04820	1.81994	42.7703	0.905293
AFUA_3G12910	1.82192	23.7067	0.842882
AFUA_3G03640	1.83889	107.752	0.954421
AFUA_4G05900	1.84419	515.112	0.9819
AFUA_1G17180	1.86833	116.736	0.957514
AFUA_5G09960	1.87341	45.4746	0.911428
AFUA_3G03445	1.90575	198.444	0.97105
AFUA_4G00770	1.9118	27.323	0.862908
AFUA_4G00340	1.97495	25.3605	0.854543
AFUA_8G05960	2.13004	46.1381	0.917309
AFUA_2G05720	2.14321	148.726	0.968465
AFUA_5G02300	2.15671	23.3847	0.846279
AFUA_2G00760	2.29603	234.007	0.980075
AFUA_5G07610	2.35368	40.773	0.910262
AFUA_7G00970	2.36918	23.8215	0.850487
AFUA_8G01630	2.37877	31.7156	0.886737
AFUA_7G08280	2.44381	30.7155	0.883036
AFUA_4G00750	2.45537	103.037	0.962026
AFUA_5G13830	2.4963	56.5953	0.935257
AFUA_8G05950	2.91301	74.0558	0.950517
AFUA_7G06330	3.03143	46.711	0.922784
AFUA_4G14160	3.17894	57.6615	0.938096
AFUA_2G17240	3.3243	28.738	0.877053
AFUA_8G04380	3.383	192.557	0.979872
AFUA_4G14170	3.74611	40.4706	0.91229
AFUA_3G03050	3.88122	42.6486	0.915991
AFUA_8G05910	3.90997	45.7738	0.921821
AFUA_5G14410	7.05156	1098.61	0.998175
