# Supplementary material for: RNAseq analysis of Aspergillus fumigatus in blood reveals a just wait and see resting stage behavior
Source: BMC Genomics. 2015 Aug 27;16(1):640. doi: 10.1186/s12864-015-1853-1 (PMC4551469; doi:10.1186/s12864-015-1853-1)
Supplement: Additional file 2: Table S1. — List of differential expressed genes at different comparisons. Positive values show up-regulation within the first condition compared to the second condition. Down-regulation accordingly is represented by negative values. The value represents the log2-ratio or fold change (M). (XLS 326 kb) [file 12864_2015_1853_MOESM2_ESM.xls]

## Sheet: Blatt1
	M30-pre	B30-pre	M180-pre	B180-pre	B30-M30	B180-B30	B180-M180	M180-M30
AFUA_1G00910				1.25		1.19
AFUA_1G00920		1.31			0.82
AFUA_1G00990				-1.34			-1.68
AFUA_1G01000							-1.34	1.05
AFUA_1G01040			0.79			1.02		0.9
AFUA_1G01350					-0.89
AFUA_1G01360				0.86		1.01
AFUA_1G01410				1.18
AFUA_1G01430								1.23
AFUA_1G01440						1.62		2.19
AFUA_1G01610				1.12		1.61	0.85	0.76
AFUA_1G01770						1.12
AFUA_1G01780						1.06
AFUA_1G01790								0.78
AFUA_1G01950	0.8
AFUA_1G01990		1.41				-2.18		-2.05
AFUA_1G02030		0.76		-1.19		-1.94		-1.07
AFUA_1G02040				1.13
AFUA_1G02070				-1.02		-0.77
AFUA_1G02080			0.93			1.12		1.06
AFUA_1G02090								0.81
AFUA_1G02110			-0.95	-1.99		-2.02		-1.15
AFUA_1G02120			0.93			1.05		1.22
AFUA_1G02150			-0.84			-1.33		-0.97
AFUA_1G02160						-1.1
AFUA_1G02190						-0.91
AFUA_1G02210		1.87			1.09	-3.17		-1.67
AFUA_1G02290		-0.81			-0.93	0.76
AFUA_1G02410						-0.92
AFUA_1G02460		1.17				-2.22		-1.7
AFUA_1G02540		-0.89
AFUA_1G02550			-0.72	-1.18
AFUA_1G02570		-1.42		-1.12	-1.14
AFUA_1G02590		1.98				-2.73
AFUA_1G02600		0.83				-0.87
AFUA_1G02610		1.46				-2.55		-1.47
AFUA_1G02630	1.31	2.04				-3.49		-2.79
AFUA_1G02700			1.52	1.6		1.7		1.72
AFUA_1G02820			1.28					0.72
AFUA_1G02890							0.98
AFUA_1G02980		-0.72		0.87	-0.67	1.58
AFUA_1G03040			0.75			0.81		0.68
AFUA_1G03050								1.01
AFUA_1G03090			0.78
AFUA_1G03110		0.74				-0.96		-0.76
AFUA_1G03150		-1.34			-1.3	0.95
AFUA_1G03170				1.63
AFUA_1G03200		-1.45			-1.6		-1.02
AFUA_1G03380			0.86				-1.19	0.79
AFUA_1G03390		0.97		-1.1	0.71	-2.08		-0.87
AFUA_1G03490		1.15			1.37	-2.06
AFUA_1G03510				-0.98		-1.09
AFUA_1G03550	1.06				-1.19
AFUA_1G03600			1.86	1.39		1.66		1.91
AFUA_1G03610						0.81
AFUA_1G03630			0.69
AFUA_1G03640		1.71				-2.04
AFUA_1G03650		-1.34						0.88
AFUA_1G03660	-1.06	-2.22	-1.19	-2.91	-1.17		-1.73
AFUA_1G03680						0.95
AFUA_1G03790		-0.92
AFUA_1G03800	0.91				-0.87			-1.27
AFUA_1G03830		0.96				-0.86
AFUA_1G03920						-1.52
AFUA_1G03950			-1.01	-1.29				-1.03
AFUA_1G04040		0.67				-1.04		-0.75
AFUA_1G04100			0.95	1.62		1.32		1.08
AFUA_1G04190	0.96	1.11				-1.67		-1.14
AFUA_1G04230						-1.25		-1.13
AFUA_1G04310				0.92			0.97
AFUA_1G04315				1.22		1.42		0.79
AFUA_1G04320				-0.79		-1.3
AFUA_1G04370	1.55	2.93			1.38	-4.65		-2.48
AFUA_1G04410			0.89	0.89		0.97		1.02
AFUA_1G04450		-0.72
AFUA_1G04470			-0.71	-0.78		-1.07
AFUA_1G04530				-1.09		-1.53
AFUA_1G04590						-1.61		-1.11
AFUA_1G04620		-0.89	-0.87
AFUA_1G04630		-0.79				1.4
AFUA_1G04660		0.7				-0.81
AFUA_1G04690	0.84	1.45				-1.03
AFUA_1G04720			-0.99	-1.36		-1.46		-1.16
AFUA_1G04790						-1.06		-1.34
AFUA_1G04820						-1.13
AFUA_1G04840		1.35				-2.26		-1.41
AFUA_1G04860		1.07		0.89	1.07		0.9
AFUA_1G04880						-1.17
AFUA_1G04900			-0.82
AFUA_1G04930					-0.91
AFUA_1G04950						-0.84
AFUA_1G04990								-0.99
AFUA_1G05020	1.03			-1.61	-1.91			-1.39
AFUA_1G05070						-1.24
AFUA_1G05080		0.97	-1.34	-2.18	0.67	-3.15	-0.84	-1.65
AFUA_1G05150						-1.83		-1.99
AFUA_1G05160		1.08	-1.06			-1.88		-1.73
AFUA_1G05170								0.97
AFUA_1G05180								-1.48
AFUA_1G05200				-1.25		-1.58	-1.12
AFUA_1G05220				0.83
AFUA_1G05240						1.04		1.01
AFUA_1G05310		1.49				-2.87		-1.82
AFUA_1G05340				-0.75		-1.24		-0.69
AFUA_1G05380						1.18
AFUA_1G05390			-0.77					-0.65
AFUA_1G05410		1.87				-3.48
AFUA_1G05520						1.3	1.03
AFUA_1G05560		1.86		-1.43	1.17	-3.28
AFUA_1G05610				-1.18		-1.7
AFUA_1G05620				-1.19		-1.85
AFUA_1G05630				-0.86		-1.38
AFUA_1G05700						-1.27		-1.3
AFUA_1G05720		-1.46	-0.94	-1.06	-1.01
AFUA_1G05745						1.04
AFUA_1G05770						1.52		1.28
AFUA_1G05780				1.23		1.43
AFUA_1G05800				-1.21			-1.12
AFUA_1G05830			0.77
AFUA_1G05840	-0.75	-0.91				1.3		1.18
AFUA_1G05850			1.54	1.96		2.04		2.12
AFUA_1G05870	0.91			1.24
AFUA_1G05980			1.32	1.16		1.26		1.76
AFUA_1G05990		0.68		-0.77		-1.45		-0.79
AFUA_1G06000				1.32		1.99		1.41
AFUA_1G06020		-1.37			-0.8	1.17
AFUA_1G06071		-0.94				1.16		0.84
AFUA_1G06110		-0.85				1.21
AFUA_1G06190	1.01	2.45			1.44	-4.23		-1.33
AFUA_1G06220		1.75				-3.1
AFUA_1G06230		2.07			0.98	-3.74		-1.73
AFUA_1G06290		1.08
AFUA_1G06300						-1.02
AFUA_1G06320		-0.79				0.81
AFUA_1G06340			-0.78	-0.83		-1.37		-0.93
AFUA_1G06350	1.2				-0.76			-0.79
AFUA_1G06380						-1.21		-1.26
AFUA_1G06390		1.04		-1.73		-2.77	-1.37	-0.87
AFUA_1G06420				-0.95		-0.95
AFUA_1G06450						1.58		1.44
AFUA_1G06480			1.38					1
AFUA_1G06510							0.97
AFUA_1G06530						-1.06		-0.77
AFUA_1G06570				-1.2		-1.44		-0.81
AFUA_1G06590		-0.84		0.93		1.77		0.81
AFUA_1G06600						-2.34
AFUA_1G06610			-1.06	-1.51		-1.8		-1.18
AFUA_1G06670					-1.22
AFUA_1G06740								-0.99
AFUA_1G06770						-1.08
AFUA_1G06780		-1.02		0.97	-0.7	1.99
AFUA_1G06790						-1.06
AFUA_1G06810				-1.16		-1.09
AFUA_1G06830		0.87	-0.69	-1.15		-2.02		-0.94
AFUA_1G06940			0.87			1.15		0.94
AFUA_1G06950				0.79		1.37		0.84
AFUA_1G06960				-1.32		-1.01	-0.89
AFUA_1G06980				-0.9		-1.1
AFUA_1G07010						-1.27
AFUA_1G07040			0.77	0.91		1.3		1
AFUA_1G07195						1.21		1.09
AFUA_1G07200		-0.98					-0.9
AFUA_1G07210			1.07	1.38		1.85		1.37
AFUA_1G07220	-0.68	-1.2				1.59		1.15
AFUA_1G07300						0.91
AFUA_1G07380	-0.92	-1.46	-1.28	-1.43
AFUA_1G07400			1.14	1.53		1.56		1.23
AFUA_1G07430		1.16			0.9	-1.64
AFUA_1G07440		-0.69			-0.74
AFUA_1G07470				0.81		1.15		0.76
AFUA_1G07480		-0.94			-0.7	0.8
AFUA_1G07500				1.12			0.81
AFUA_1G07530			-0.8		0.75	-1.27
AFUA_1G07560		1.67			0.91	-1.98		-1.24
AFUA_1G07570		1.41			1	-1.81
AFUA_1G07630		1.11		-1.66	0.84	-2.77	-1.26
AFUA_1G07680		0.88				-1
AFUA_1G07710		2.08				-2.71
AFUA_1G07750			0.97
AFUA_1G08760						-0.98
AFUA_1G08810								-0.86
AFUA_1G08850			-0.88	-1.61		-1.69
AFUA_1G08890								0.86
AFUA_1G08950						-1.58
AFUA_1G08960				-0.81		-0.81
AFUA_1G08970						-2.76
AFUA_1G09010				-0.85		-1.06
AFUA_1G09030		-1.14			-0.77	1.4		0.65
AFUA_1G09050						-0.86
AFUA_1G09100				-0.86	0.66	-1.47
AFUA_1G09130					-1.07
AFUA_1G09170		0.96				-1.85		-1.18
AFUA_1G09200		1.36				-2.71		-1.34
AFUA_1G09210		0.94
AFUA_1G09250						0.98
AFUA_1G09280				-0.84		-1.06
AFUA_1G09320		1.2				-1.74
AFUA_1G09330		0.84		-1.18	0.74	-2.02		-0.74
AFUA_1G09350		1.59				-2.32
AFUA_1G09360							1.07
AFUA_1G09380						-1.8
AFUA_1G09440		0.69	-0.82	-1.42	0.67	-2.12		-0.85
AFUA_1G09470				-1.11		-1.12	-1.22
AFUA_1G09490						-0.97
AFUA_1G09510	-0.71	-0.88	-0.74
AFUA_1G09540		0.72
AFUA_1G09580						-1.31
AFUA_1G09590			-0.97		-0.71			-1.22
AFUA_1G09610						1.04
AFUA_1G09660			-0.83	-0.92
AFUA_1G09700		1.38				-2.29		-1.15
AFUA_1G09710		1.76			1.02	-2.11
AFUA_1G09757							1.01
AFUA_1G09770						-1.39		-1.26
AFUA_1G09800		0.99		-1.29	0.83	-2.28
AFUA_1G09830				-0.89
AFUA_1G09840		0.82	-1.01			-1.55		-1.47
AFUA_1G09850				-0.97		-1.37		-0.93
AFUA_1G09890				1.24		0.78
AFUA_1G09910				1.39
AFUA_1G09940						0.89
AFUA_1G09950						-1.19
AFUA_1G09970			-0.87	-1.31		-1.84		-1.08
AFUA_1G10030	1.25				-1.27		-1.21
AFUA_1G10090				1.18		1.18
AFUA_1G10100				1.3		1.51
AFUA_1G10130				-2.09		-1.79	-1.64
AFUA_1G10220		-1.04			-0.83
AFUA_1G10310		0.92		-1.09		-2.01
AFUA_1G10330		1.35				-1.55
AFUA_1G10350		-0.85				1.06
AFUA_1G10355			-0.84					-0.71
AFUA_1G10370		-1.05	0.94		-1.17	1.71		0.82
AFUA_1G10380		-1.74		-1.47	-1.57		-1.6
AFUA_1G10390		-0.92			-1.33
AFUA_1G10410						0.95
AFUA_1G10440		1.56				-2.61
AFUA_1G10510		0.71	-1.25	-1.16		-1.87		-1.53
AFUA_1G10560		1.7		-1.47	0.99	-3.17		-1.15
AFUA_1G10570					1.07	-1.64
AFUA_1G10610						1.06
AFUA_1G10620			1.16	1.29		1.62		1.5
AFUA_1G10630		-0.8		-1.27			-1.13
AFUA_1G10760						-2.74
AFUA_1G10770	1.63		1.41
AFUA_1G10820			-0.77
AFUA_1G10850						-0.98
AFUA_1G10910				-0.81
AFUA_1G10950								-0.96
AFUA_1G10990		1.5			0.98	-2.35
AFUA_1G11090						1.1
AFUA_1G11130		0.79		-0.8		-1.59
AFUA_1G11160		1.14				-2.57
AFUA_1G11180		-0.8	0.73	0.92	-0.69	1.72		0.84
AFUA_1G11190		1.04		-0.87		-1.91		-0.9
AFUA_1G11200				0.9		1.12		0.89
AFUA_1G11460			0.79					0.83
AFUA_1G11470			-0.84			-1.19		-0.88
AFUA_1G11480			-0.68	-0.87
AFUA_1G11510		-0.99
AFUA_1G11535				0.94
AFUA_1G11540								0.83
AFUA_1G11550						-0.91
AFUA_1G11670								-1.03
AFUA_1G11710		0.94			0.85	-1.51
AFUA_1G11740		-1.1	0.95			1.85		1.72
AFUA_1G11780						-1.4
AFUA_1G11860								-0.89
AFUA_1G11900	-0.74	-1.29
AFUA_1G11910				1.44
AFUA_1G11930		-0.89
AFUA_1G11950				-1.61			-1.4
AFUA_1G11960			-1.51	-1.54		-1.25		-1.56
AFUA_1G12000				-1.65		-2.43		-1.45
AFUA_1G12025			1.02	1.41		1.09		0.98
AFUA_1G12040				-0.95		-0.87
AFUA_1G12060						1.47
AFUA_1G12065								-0.73
AFUA_1G12110						-0.96
AFUA_1G12150				-1.42		-2.04
AFUA_1G12180				0.79		1.22
AFUA_1G12210			1.33	0.97		1.93		2.43
AFUA_1G12240			1.67	1.26		1.68		2.49
AFUA_1G12250		-1.26			-1.12	1.11
AFUA_1G12280						-1.94		-1.41
AFUA_1G12332		-1.02
AFUA_1G12380		0.99				-1.56		-1.21
AFUA_1G12390		1.11				-2.19		-1.25
AFUA_1G12460			1.49			1.29		1.56
AFUA_1G12530				-1.08		-1.11		-0.95
AFUA_1G12560		1.18		1.11	1.25
AFUA_1G12590		1.47		-1.98	0.83	-3.45		-1.46
AFUA_1G12610			0.72
AFUA_1G12620		1.25	0.94		1.15
AFUA_1G12630		1.86			1.21	-1.6
AFUA_1G12640			1.12	1.2		1.77		1.67
AFUA_1G12650			0.85	1.23		0.9
AFUA_1G12660				0.87		1.17
AFUA_1G12730		0.81		-1.38		-2.18		-0.93
AFUA_1G12740								-0.85
AFUA_1G12770		-1.07
AFUA_1G12780								-0.88
AFUA_1G12800			-0.94	-1.4		-1.55
AFUA_1G12830						1.17
AFUA_1G12840		-0.89				1.29		0.84
AFUA_1G12920						-1.01
AFUA_1G12940		0.74				-1.06		-1.19
AFUA_1G12990			-1.07				1.09	-1.08
AFUA_1G13050								0.7
AFUA_1G13070		2.21				-3.64		-2.4
AFUA_1G13090				-1.08		-1.09
AFUA_1G13120	2.27	4.03	1.72	2.13	1.76	-1.9
AFUA_1G13140		0.86	-0.8			-1.67		-1.19
AFUA_1G13150			-1.04		1.17	-1.17
AFUA_1G13170								-1.74
AFUA_1G13220						1.24
AFUA_1G13230					-1.03
AFUA_1G13280			-0.77
AFUA_1G13290						1.02
AFUA_1G13300				0.78		1.38
AFUA_1G13310								-0.96
AFUA_1G13320				-0.99	-0.69
AFUA_1G13340								-0.89
AFUA_1G13350						0.93
AFUA_1G13370						1.16		1.29
AFUA_1G13400						1.06
AFUA_1G13410			1.03	1.18
AFUA_1G13420				0.83
AFUA_1G13430			0.85	1.38		1.4
AFUA_1G13450				-1.3		-1.38	-1.37
AFUA_1G13490			-0.69	-1.38		-2		-0.78
AFUA_1G13500			-0.96	-2.34		-1.87	-1.38	-0.73
AFUA_1G13530				1.01
AFUA_1G13540							1.3
AFUA_1G13550	1.23	1.67	0.69	2.45		0.78	1.76
AFUA_1G13560	1.65	1.81		1.42			1.63	-1.86
AFUA_1G13570		1.47	-1.02	-1.85	0.81	-3.32		-1.68
AFUA_1G13670								1.42
AFUA_1G13690						1.21
AFUA_1G13710				-1.3		-1.35
AFUA_1G13740		-0.93
AFUA_1G13750		-1.85			-1.28	1.75		0.92
AFUA_1G13760				0.88		1.33
AFUA_1G13780		-1.02			-0.86	1.03
AFUA_1G13790		-1.01	-0.73		-0.65
AFUA_1G13800		-1.45	-1.04	-1.99	-1.78			-1.37
AFUA_1G13900						-1.94		-1.48
AFUA_1G13980							-0.94
AFUA_1G13990				-1.36		-1.68	-1	-0.83
AFUA_1G14000			1.71	1.62		1.31		1.61
AFUA_1G14010						-1.04		-1.1
AFUA_1G14100			-0.93					-0.93
AFUA_1G14110		1.48		-1.63	0.77	-3.11		-1.51
AFUA_1G14120			-1.17	-1.62		-2.14		-1.24
AFUA_1G14160						1.47
AFUA_1G14180						-1.7		-1.18
AFUA_1G14200				-0.92		-0.82
AFUA_1G14220	0.81	1.34	-1.24	-2.46		-3.8		-2.06
AFUA_1G14300		-0.79	0.87	1.23		2.02		1.29
AFUA_1G14340		1.36
AFUA_1G14350				1.21
AFUA_1G14410						-0.82
AFUA_1G14430		0.9		1.28	1.19			0.92
AFUA_1G14500							-0.88
AFUA_1G14550	-1.82	-1.92	-1.31	-1.46
AFUA_1G14780						-0.94
AFUA_1G14800		-1.94	-1.6	-1.99	-1.45			-1.1
AFUA_1G14930				-1.1		-0.92	-0.83
AFUA_1G15000			-1.14	-2.05		-1.89		-1.36
AFUA_1G15020		0.96	-0.77	-1.3	0.71	-2.26		-1.01
AFUA_1G15030		1.48				-2.28		-1.52
AFUA_1G15140			-1.04			-0.98		-1.32
AFUA_1G15160				-0.84
AFUA_1G15210				1.23			1.23
AFUA_1G15220						1.12
AFUA_1G15230		-1.08			-0.98
AFUA_1G15270		-1.13			-0.93	1.42
AFUA_1G15280					1.23
AFUA_1G15290		1.6			1.36
AFUA_1G15340			0.82					0.94
AFUA_1G15350			0.89
AFUA_1G15390						-1.06
AFUA_1G15440		-1.22			-1.06		-0.96
AFUA_1G15450		0.91			0.82	-1.35
AFUA_1G15490	2.32	1.58			-0.74	-1.37		-2.32
AFUA_1G15550					-0.99
AFUA_1G15620						-2.1
AFUA_1G15630								-1.37
AFUA_1G15720						-1.26
AFUA_1G15730						-0.98
AFUA_1G15760			-1.09	-1.38		-1.95		-1.25
AFUA_1G15780	-0.73	-1.55	-0.93	-1.19
AFUA_1G15820		-0.94			-0.79	1
AFUA_1G15860			-0.96	-1.62		-1.38
AFUA_1G15880						-2.1
AFUA_1G15900						-1.99		-1.56
AFUA_1G16000		1.48			0.96	-1.54
AFUA_1G16220			0.84			1.16		1.26
AFUA_1G16250						1.66
AFUA_1G16300				1.34		1.16	1.04
AFUA_1G16330		1.39				-2.07
AFUA_1G16440							-1.57
AFUA_1G16450			0.8	0.9		0.89		0.99
AFUA_1G16460		-0.95
AFUA_1G16480		-0.74				1.17
AFUA_1G16630						1.45
AFUA_1G16710				-0.86	-0.96		-0.92
AFUA_1G16745						-1.37
AFUA_1G16840	0.61	0.67
AFUA_1G16850		-1.33			-0.85	1.77
AFUA_1G16990				1.22		1.57	1.23
AFUA_1G17000						1.13		0.81
AFUA_1G17020			1.38	1.18		1.53		1.45
AFUA_1G17030			1.1	1.15		1.65		1.22
AFUA_1G17040			0.69	0.77		1.28		0.8
AFUA_1G17070		1.1				-1.76		-1.2
AFUA_1G17120			0.93	1.55		2.32		1.18
AFUA_1G17130			1.33	1.36		2.03		1.8
AFUA_1G17140						1.67		1.16
AFUA_1G17170			1.54	2.31		3.08		2.43
AFUA_1G17180	-1.26	-1.07		1.87		2.94	2.51
AFUA_1G17250	-1.12	-1.98	-1.51	-1.77	-0.85
AFUA_1G17270			1.77	2.36		2.38		2.12
AFUA_1G17350					-1.07	0.86
AFUA_1G17360	1.14				-1.22			-1.83
AFUA_1G17390			0.84	0.87		1.46		1.2
AFUA_1G17400		-0.91				1.34		0.97
AFUA_1G17550			0.92			1.52		1.49
AFUA_2G00180		-0.73		-1.27	-0.87		-1.44
AFUA_2G00210		-0.94		1.06	-0.7	1.99		0.91
AFUA_2G00220			0.9	1.1		1.3		1.01
AFUA_2G00320		-0.69				0.93
AFUA_2G00440			0.75			0.86		1.19
AFUA_2G00450			1.47				-0.97	1.8
AFUA_2G00500							-0.91
AFUA_2G00580	2.3	2.29	2.97				-1.42
AFUA_2G00590				1.22		1.7		1.31
AFUA_2G00660			0.89
AFUA_2G00710			1.29					1.24
AFUA_2G00720			0.78			0.98		0.98
AFUA_2G00740		1.12			0.77
AFUA_2G00750				1.12		1.35		1.17
AFUA_2G00760		1.64		2.3	1.76		1.76
AFUA_2G00770			-1.19
AFUA_2G00860			0.92	1.54		1.7		1.17
AFUA_2G01010	-0.78	-1.41				0.95		0.7
AFUA_2G01050			-0.73			-1.29		-1.09
AFUA_2G01170		-0.78		-1.22
AFUA_2G01210						-1.19
AFUA_2G01220		-0.8				1.31		0.89
AFUA_2G01250				0.92		0.89
AFUA_2G01320				0.87	1.03
AFUA_2G01330		0.91				-0.99
AFUA_2G01400						1.08		0.97
AFUA_2G01405				1.34		1.84		1.44
AFUA_2G01410						1.64		1.11
AFUA_2G01430		-1.09			-0.9
AFUA_2G01440				-1.55	-1.39			-0.93
AFUA_2G01480		1.86			0.88	-3.98		-3.72
AFUA_2G01550						1.06
AFUA_2G01590				0.8		1.19
AFUA_2G01610						-1.26
AFUA_2G01640						-1.06
AFUA_2G01660				-0.96
AFUA_2G01700		-1.04
AFUA_2G01710						-1.3
AFUA_2G01720		-1.03		-2.05	-1.07	-1.02	-1.73
AFUA_2G01750						-0.94
AFUA_2G01790		-1.12
AFUA_2G01810						1.2
AFUA_2G01890		-1.06			-0.72	1.25
AFUA_2G01940		-0.78	1.16	1.7		2.48		1.68
AFUA_2G02010								-0.91
AFUA_2G02050								0.86
AFUA_2G02080	-0.97
AFUA_2G02090				1.25		1.43
AFUA_2G02100				-0.9
AFUA_2G02120		-0.9
AFUA_2G02150		0.7	-1.09	-1.78		-2.48		-1.28
AFUA_2G02165						-1.59
AFUA_2G02210		2.1			0.92	-3.44		-2.07
AFUA_2G02275							0.96
AFUA_2G02310						0.91
AFUA_2G02320		1.2		-1.02	0.81	-2.22		-0.92
AFUA_2G02340		1.44			0.92	-1.97
AFUA_2G02380	1.17	1.09				-1.51		-1.5
AFUA_2G02410						-1.57
AFUA_2G02430				0.97		0.96	0.79
AFUA_2G02440		0.84
AFUA_2G02450						1.13
AFUA_2G02470		-0.81
AFUA_2G02490				0.81				0.78
AFUA_2G02500		2.26		1.6	2.6		1.52
AFUA_2G02530			0.73					0.94
AFUA_2G02580			-1.19					-1.34
AFUA_2G02590				-1.07		-1.15
AFUA_2G02630				0.79		1.3
AFUA_2G02700								-0.74
AFUA_2G02710		1.55			0.85	-2.25		-1.33
AFUA_2G02730		-0.97			-0.85	1.41
AFUA_2G02740			0.98	1.04		1.07
AFUA_2G02760				-1.26		-1.38
AFUA_2G02780			-0.91	-1.75		-1.78
AFUA_2G02820			1.18	2.25		2.24	1.07	1.28
AFUA_2G02840						1
AFUA_2G02910		-0.86				1.46
AFUA_2G02970		2.34			1.85	-1.98
AFUA_2G03000		1.07
AFUA_2G03040		0.86				-1.48
AFUA_2G03060			0.74			0.96		1.11
AFUA_2G03090	1.11
AFUA_2G03120							-1.1
AFUA_2G03155						-1.7
AFUA_2G03190						1.16		1.01
AFUA_2G03210		0.97	0.82
AFUA_2G03260		1.03		-1.32	1.09	-2.35
AFUA_2G03340		1.3				-2.18		-1.57
AFUA_2G03380						-0.89
AFUA_2G03420						-1.23
AFUA_2G03470				0.94		1.04
AFUA_2G03500	1.51	2.52	1.43		1.01	-1.71
AFUA_2G03580				-0.99		-1.06
AFUA_2G03590						-0.9
AFUA_2G03610	1.63	3.02	-1.31	-2.94	1.38	-5.96	-1.64	-2.94
AFUA_2G03670								1.58
AFUA_2G03680						0.99
AFUA_2G03700						-1.63		-1.18
AFUA_2G03730	-0.95	-1.44	-0.75			1
AFUA_2G03760		1.07				-1.13
AFUA_2G03790						-1.39
AFUA_2G03800		0.89				-1.54
AFUA_2G03820			1.28	1.48		1.27		1.13
AFUA_2G03830			1.05					0.71
AFUA_2G03850		-1.1	0.84	0.92		2.03		1.22
AFUA_2G03860	-1.24	-2.17		-1.48	-0.93		-1.29	1.05
AFUA_2G03890								1.48
AFUA_2G03900			1.09				-0.97	1.29
AFUA_2G03920			-0.95	-0.93		-1.18		-1.01
AFUA_2G03930		1.93				-2.43
AFUA_2G04010				-0.9
AFUA_2G04020	-0.99	-1.23				0.97		1
AFUA_2G04060			1.39					2.18
AFUA_2G04080			-1.03	-1.11	-0.69			-1.24
AFUA_2G04130						-1.05
AFUA_2G04170		-1.21			-1		-1.15	0.84
AFUA_2G04180			1.8					1.69
AFUA_2G04190		-0.84	1.1		-0.9	1.52		1.04
AFUA_2G04270				-1.14		-1.81		-0.96
AFUA_2G04310			-0.69	-1.13		-1.13		-0.79
AFUA_2G04350						1.3
AFUA_2G04360						1.25
AFUA_2G04440		1.17				-1.9
AFUA_2G04460			-1.02	-1.75		-1.75
AFUA_2G04470		-1.39
AFUA_2G04480								1.62
AFUA_2G04540		1	1.05	1.28
AFUA_2G04550			1.85					2.61
AFUA_2G04620				-0.92
AFUA_2G04670		-0.81
AFUA_2G04780		1.24				-2.21		-1.88
AFUA_2G04800		1.67				-3.43
AFUA_2G04820				-1.41		-1.72		-0.83
AFUA_2G04870				1.22				0.96
AFUA_2G04880	1.28	1.39
AFUA_2G04890	2.59	1.9				-1.11		-2.06
AFUA_2G04930		0.76	-1.02			-1.26		-1.63
AFUA_2G05050				0.84		1.37
AFUA_2G05060		-1.28			-1.25	1.58
AFUA_2G05120						1.14
AFUA_2G05150		-1.02		0.85		1.87		1
AFUA_2G05190						1.43		1.1
AFUA_2G05200	0.94	0.96		1.01
AFUA_2G05340		-0.82					-0.85	1.19
AFUA_2G05380			1.33			1.67		1.66
AFUA_2G05390				1.1		1.95		1.37
AFUA_2G05400			0.96	0.86		1.48		1.63
AFUA_2G05430		1.56			1.02	-2.64		-1.08
AFUA_2G05440	1.06	2.25			1.2	-3.44
AFUA_2G05480		1.29				-1.35
AFUA_2G05490		1.31				-1.92
AFUA_2G05550		1.69	-1.46	-1.49	0.94	-3.18		-2.21
AFUA_2G05560		2.19			1.16	-2.71		-2.41
AFUA_2G05630				-1.18	-0.8
AFUA_2G05650				-1		-1.38
AFUA_2G05680						1		0.9
AFUA_2G05720				2.14		1.46	1.47
AFUA_2G05730						0.99
AFUA_2G05740			-0.8	-1.08		-1.65
AFUA_2G05810			0.99	1.03		1.71		1.3
AFUA_2G05850				-0.92
AFUA_2G05910			-0.92	-1.52		-1.15
AFUA_2G05950		1.07	-0.97	-1.28	0.68	-2.35		-1.36
AFUA_2G05980			1.47	1.44				1.36
AFUA_2G05990					-0.86	1.2
AFUA_2G06000	0.65		0.82	-0.75	-0.94		-1.57
AFUA_2G06090						-0.99
AFUA_2G06100	0.72	0.73		-0.88		-1.61		-0.9
AFUA_2G06110				-1.27		-1.6
AFUA_2G06230		0.84		-1.26		-2.1		-1.01
AFUA_2G06310	1.07	1.87			0.8	-2.32		-1.15
AFUA_2G06330						-1.09
AFUA_2G07350				-1.03		-1.53
AFUA_2G07380			-0.84			-1.16		-0.75
AFUA_2G07420		0.66
AFUA_2G07440	0.78	2.08		-1.23	1.3	-3.32		-1.18
AFUA_2G07570		1.04				-2.05		-1.31
AFUA_2G07630		0.93
AFUA_2G07670				1.07		1.42	1.02
AFUA_2G07680				1.73		1.99	1.89
AFUA_2G07700				1.1
AFUA_2G07800								0.65
AFUA_2G07810				-0.83
AFUA_2G07900					-0.95
AFUA_2G07970		0.68		-1.16		-1.84		-0.89
AFUA_2G08060								0.99
AFUA_2G08080		-0.82	0.98		-0.76	0.85	-0.95	1.04
AFUA_2G08100			0.83					1.02
AFUA_2G08150						-0.94		-0.74
AFUA_2G08180		3.55			4.1	-2.08
AFUA_2G08250				1.26		1.48
AFUA_2G08290		-0.77				1.51		0.91
AFUA_2G08320		1.41				-2.55		-1.37
AFUA_2G08360						-1.32
AFUA_2G08460						-1.34
AFUA_2G08470		-0.96
AFUA_2G08540								-0.8
AFUA_2G08600		1.3				-1.67
AFUA_2G08670		-1.11		-0.95	-1.18		-1.01
AFUA_2G08680		-0.96		-1.32	-1.08		-1.6
AFUA_2G08775								1.46
AFUA_2G08820		-1.56	-0.99	-1.88
AFUA_2G08860		1.13			0.94	-2.31
AFUA_2G08890				1.14		1.46		1.42
AFUA_2G08900	-0.87	-0.92				1.38		1
AFUA_2G08990		1.16			0.76	-1.57
AFUA_2G09030	0.75						-1.02
AFUA_2G09070								-1.59
AFUA_2G09080						-2.12
AFUA_2G09130				-0.79		-0.99
AFUA_2G09140						0.86
AFUA_2G09160								-1.81
AFUA_2G09180			-1.25	-1.17		-1.43		-1.22
AFUA_2G09200		0.65	-1.39	-1.14		-1.79		-1.61
AFUA_2G09210						-0.77
AFUA_2G09220	-0.62	-1.44			-0.82	1.22		0.74
AFUA_2G09230								1.32
AFUA_2G09240								-1.59
AFUA_2G09290				-1			-0.91
AFUA_2G09310							0.89
AFUA_2G09330		0.75	1.34	2.53	0.7	1.78	1.19	1.29
AFUA_2G09340		0.89	1.12	2.33	0.83	1.45	1.21	1.06
AFUA_2G09350	-1.01	-2.17			-1.16	2.34		0.95
AFUA_2G09460								0.85
AFUA_2G09480		1.31	0.92	1.64	1.37			0.98
AFUA_2G09490				-1.58		-2.18		-1.17
AFUA_2G09510		-1.21		0.79	-1.01	2
AFUA_2G09520			1.39				-1.43	1.42
AFUA_2G09530			0.72	1.01		1.63		0.85
AFUA_2G09540			0.98	0.94		1.05		1.27
AFUA_2G09580				1.3
AFUA_2G09650	-0.7	-1.7			-1	1.76		0.74
AFUA_2G09690						1.23
AFUA_2G09780				0.96		1.26
AFUA_2G09790				-1.11
AFUA_2G09850						1.1
AFUA_2G09870		0.77	-0.87	-1.74		-2.52		-1.03
AFUA_2G09940		1.85			0.86	-3.04		-1.53
AFUA_2G09990						0.92
AFUA_2G10010				-1.65		-2.42		-1.31
AFUA_2G10020		0.91		1.49			1.21
AFUA_2G10030				0.98			0.89
AFUA_2G10070			-1.26	-1.81		-1.79		-1.45
AFUA_2G10090		1.03		-0.71	0.81	-1.73
AFUA_2G10100		0.72			0.66	-1.18
AFUA_2G10110						0.85
AFUA_2G10130						1.01
AFUA_2G10140			-1.27			-1.32		-1.11
AFUA_2G10170				0.91
AFUA_2G10180		1.65			1.69
AFUA_2G10240			0.81			1.02		1.04
AFUA_2G10280			0.99			1.02		1.41
AFUA_2G10300			-0.82	-0.94		-1.15		-0.81
AFUA_2G10380		0.95	-0.75	-1.73	0.84	-2.68	-0.97	-0.86
AFUA_2G10420				-0.95		-1.61		-0.84
AFUA_2G10440						-0.98
AFUA_2G10450						-1.57
AFUA_2G10500						-1.01
AFUA_2G10550					-0.8		-1.05
AFUA_2G10590				-0.97		-1.08
AFUA_2G10600			-0.72	-1.05		-1.21
AFUA_2G10620						-0.99
AFUA_2G10660		-1.12		-0.93	-0.72
AFUA_2G10690	1				-1.6		-1.21
AFUA_2G10750	1.08	1.24				-1.52	-0.86
AFUA_2G10770						-1.03	-0.95
AFUA_2G10855						-1.01
AFUA_2G10860						0.84
AFUA_2G10910								0.83
AFUA_2G10930		1.07				-1.19		-1.15
AFUA_2G10960				0.98		1.28
AFUA_2G10990						1.05
AFUA_2G11030				-1.09
AFUA_2G11040								0.71
AFUA_2G11060								0.67
AFUA_2G11100				0.86		1.37
AFUA_2G11120				1.57		1.97	1.09	1.31
AFUA_2G11250				1.27		1.93		1.06
AFUA_2G11260		-2.05	-1.76	-2.38	-1.52			-1.23
AFUA_2G11290		1.36			1.02	-2.35		-1.09
AFUA_2G11300		-1.39		-1.78	-0.92		-1.24
AFUA_2G11340				1.09		1.57
AFUA_2G11380		1.35				-3.41		-1.41
AFUA_2G11440			-0.8			-0.84
AFUA_2G11450						-1.42
AFUA_2G11460		-1.41
AFUA_2G11510		1.36				-1.27
AFUA_2G11520		-0.75		0.71		1.47		1
AFUA_2G11780		-0.8		-0.99
AFUA_2G11790					-0.83	1.09
AFUA_2G11810						-1.65		-1.48
AFUA_2G11850				-1.13		-1.67
AFUA_2G11860				0.92
AFUA_2G11890		-1				1.16
AFUA_2G11900	-0.68	-1.59			-0.91	1.26
AFUA_2G11910						-1.47
AFUA_2G12000		1.2
AFUA_2G12050						-1.14
AFUA_2G12080			0.85	1.55		1.04		0.75
AFUA_2G12120						-1.66		-1.45
AFUA_2G12180		-0.81				1.02
AFUA_2G12190			-1.05					-1.06
AFUA_2G12230							0.85
AFUA_2G12400			-0.73	-1.07		-1.11		-0.7
AFUA_2G12410								-1.02
AFUA_2G12500	0.75				-1.36			-0.83
AFUA_2G12510				1.21		2.02		1.49
AFUA_2G12530						1.32
AFUA_2G12560						0.9
AFUA_2G12580						0.85
AFUA_2G12600		-0.97
AFUA_2G12630			1.09			0.98		0.93
AFUA_2G12640			1.61					1.7
AFUA_2G12680				1.71		1.94		2.27
AFUA_2G12710			2.7	2.15		1.77		2.03
AFUA_2G12720			3.19	2.65				2.01
AFUA_2G12880	1.13	1.26				-2.16		-1.58
AFUA_2G12890						-1.63
AFUA_2G12910	-0.69	-1.61		-0.76	-0.92	0.85
AFUA_2G12930		-1.01				1.47		1.04
AFUA_2G12970						1.09		0.93
AFUA_2G12990		1.1				-1.46		-0.85
AFUA_2G13020		1.14				-1.15
AFUA_2G13080		1.19				-1.76		-1.06
AFUA_2G13130						-1.59
AFUA_2G13140		-0.9		-0.94	-0.82		-0.97
AFUA_2G13250				-1
AFUA_2G13260		-1.1		-1.07	-0.99
AFUA_2G13400				0.98		1.51
AFUA_2G13430					-0.96
AFUA_2G13440					-1.01
AFUA_2G13470								-1.18
AFUA_2G13490					-0.81
AFUA_2G13500				-1.32				-0.83
AFUA_2G13530				-1.35		-1.3	-1.09
AFUA_2G13570		1.09				-2.28
AFUA_2G13590			-0.78					-1
AFUA_2G13615	0.94
AFUA_2G13680		0.99			0.88	-1.71
AFUA_2G13690			1.36	2.06		2.62		1.6
AFUA_2G13710			-0.89	-1.5		-1.41		-0.75
AFUA_2G13720		0.99				-1.81		-1.58
AFUA_2G13760						-1.57
AFUA_2G13850				-1.22		-1.52		-0.81
AFUA_2G13870				1.11		1.34		0.78
AFUA_2G13910		1.24				-1.94
AFUA_2G13930				1.79		1.89
AFUA_2G13980		1.3				-1.63		-1.39
AFUA_2G14030				-1.04		-1.77
AFUA_2G14090						-2.35
AFUA_2G14100			1.41			1.33		1.56
AFUA_2G14110		-1.2	0.78	1.11	-0.89	2.31		1.09
AFUA_2G14140	-0.81	-1.26	0.87			1.76		1.68
AFUA_2G14190			-1.12			-1.48		-1.55
AFUA_2G14210	1.01			-1.76	-1.19	-1.58	-1.71	-1.06
AFUA_2G14250		0.98				-1.07
AFUA_2G14270				-1.37
AFUA_2G14360			1.08
AFUA_2G14370						0.86
AFUA_2G14380				1.15		1.28
AFUA_2G14460			0.97			1.7		1.66
AFUA_2G14490	0.65	1.99			1.34	-1.54
AFUA_2G14520								1.78
AFUA_2G14540	1.8	4.5	1.09	2.53	2.7	-1.97	1.43
AFUA_2G14570		-1.27		-0.81	-0.95
AFUA_2G14590			-1.12	-1.9		-2.09		-1.18
AFUA_2G14630		-1.04				0.98
AFUA_2G14670		0.8		-1.02		-1.82	-0.86
AFUA_2G14680		-0.93
AFUA_2G14820						1
AFUA_2G14830						1.03
AFUA_2G14990		-0.79				0.92
AFUA_2G15010		-1.13
AFUA_2G15040						1.19		1.02
AFUA_2G15165			-0.89	-0.8				-0.74
AFUA_2G15170	-0.73	-1.6		-1	-0.87
AFUA_2G15200		-1.25			-1.14
AFUA_2G15210						-1.04		-0.87
AFUA_2G15350			1.96					2.07
AFUA_2G15360			2.5					2.45
AFUA_2G15420				1.21		1.13
AFUA_2G15430		1.02			0.71
AFUA_2G15490		-0.79				1.39		1.07
AFUA_2G15500		0.76	-1.12	-0.82		-1.58		-1.36
AFUA_2G15560								-0.76
AFUA_2G15570						-0.94
AFUA_2G15580		-0.76			-0.77
AFUA_2G15590	0.93	-1.41		-1.46	-2.34		-1.11	-1.29
AFUA_2G15600						-2.14
AFUA_2G15650						1.11
AFUA_2G15680				0.8
AFUA_2G15710						1.21
AFUA_2G15740						1.28		1.17
AFUA_2G15760			-0.88	-0.99		-0.95
AFUA_2G15780						-2.28		-1.18
AFUA_2G15800						-1.06	-0.93
AFUA_2G15810	0.87	1.38		1.39			0.92
AFUA_2G15850		-1.01	0.87		-0.68	1.53		1.21
AFUA_2G15860	1.06	1.26	1.43	2.27		1	0.84
AFUA_2G15910						-1.19		-1.24
AFUA_2G15915						-1.35		-1.16
AFUA_2G15930				1.26		1.77		1.85
AFUA_2G15940						-1.12
AFUA_2G15950	0.86	2.51		1.44	1.65	-1.07	0.98
AFUA_2G15960						0.9		0.78
AFUA_2G15970							-1.05	0.76
AFUA_2G16020			-0.93	-1.58		-2.01
AFUA_2G16040		1.17				-2.11
AFUA_2G16070		1.25				-1.55
AFUA_2G16090		1.15	-1.2	-2.44		-3.58		-1.85
AFUA_2G16120		0.74
AFUA_2G16150				-1.54
AFUA_2G16180						-1.19
AFUA_2G16230		-0.89		-1.17	-0.72		-1.13
AFUA_2G16290		0.83				-1.16		-0.95
AFUA_2G16330					-1.44
AFUA_2G16340			-2.06	-3.06		-2.52		-1.97
AFUA_2G16370						-0.86
AFUA_2G16400		1.06		-2.07		-3.13		-1.56
AFUA_2G16430		-0.96		0.93	-1.02	1.89
AFUA_2G16440		-0.83	0.99	1.16	-0.92	1.99		0.9
AFUA_2G16480		-0.82
AFUA_2G16500					-0.68			-0.78
AFUA_2G16510					-0.84
AFUA_2G16520	-0.77	-0.85
AFUA_2G16630				1.02		1.55		1.3
AFUA_2G16750	1.15	1.37				-3.22		-1.58
AFUA_2G16760						-2.55
AFUA_2G16820			-0.85	-1.14		-1.68		-1.06
AFUA_2G16830			1.07	1.36		1.48		1.32
AFUA_2G16880						-1
AFUA_2G16910								0.88
AFUA_2G16950						1.22
AFUA_2G16960				1.57		2.09	1.02	1.15
AFUA_2G16970						-1.05
AFUA_2G16985	0.89	1.98			1.09	-1.76		-0.91
AFUA_2G17000	-1.03	-1.57				1.5
AFUA_2G17050						-1.83
AFUA_2G17060	1.1	2.2			1.1	-4.26		-3.23
AFUA_2G17080			-0.87
AFUA_2G17100				1.11		1.58
AFUA_2G17200						-1.67		-1.73
AFUA_2G17220		-1.04		-1.25			-1.04
AFUA_2G17240		3.25		3.32	3.67		2.01
AFUA_2G17290				1.37		1.66
AFUA_2G17500				1.1		1.32		1.17
AFUA_2G17511			0.99			1.28		1.15
AFUA_2G17560								1.52
AFUA_2G17580								1.68
AFUA_2G17600								1.59
AFUA_2G17610							-1.05
AFUA_2G17660	-1.13	-1.49				1.76		1.44
AFUA_2G17680			1.07	1.21		1.61		1.63
AFUA_2G17690				1.44		1.68		1.24
AFUA_2G17700			1.12			1.57		1.83
AFUA_2G17770			1.58					1.44
AFUA_2G17820						-0.89
AFUA_2G17840			0.77
AFUA_2G17850			1.54			1.42		1.91
AFUA_2G17900								1.26
AFUA_2G17930		1.93				-2.37
AFUA_3G00130			1.28					1.07
AFUA_3G00180			2.23	1.68		2.3		2.27
AFUA_3G00200			2.26					2.49
AFUA_3G00320		1.61
AFUA_3G00340		1.46			0.78	-1.88		-0.87
AFUA_3G00370			0.7	1.17		1.37		0.84
AFUA_3G00440					-1.29		-1.04
AFUA_3G00450					-1.26
AFUA_3G00500	-0.64	-1.26	0.87	0.91		2.17		1.5
AFUA_3G00510		-1.22				1.09		0.8
AFUA_3G00590		-0.73						0.69
AFUA_3G00650			2	2.39		2.67		2.36
AFUA_3G00660			1.19	3.17		3.34	1.98	1.15
AFUA_3G00670			1.23	3.58		4.19	2.35	2.38
AFUA_3G00680				1.37		1.28	1.93
AFUA_3G00710	-0.76	-1.19						0.74
AFUA_3G00770						-2.04		-2.33
AFUA_3G00810		-0.91			-1.09		-0.9
AFUA_3G00840		0.99
AFUA_3G00850		1.02			0.81
AFUA_3G00870				1.18
AFUA_3G00900								0.69
AFUA_3G00910	0.68						-0.88
AFUA_3G00960						1.44
AFUA_3G01090				1.72		1.24		1.55
AFUA_3G01110			-1.04	-1.91		-2.68		-1.3
AFUA_3G01196	-1.98	3.78	-0.99	2.54	5.77	-1.24	3.53	0.99
AFUA_3G01260			1.26	2		2.31		1.54
AFUA_3G01440					-0.75
AFUA_3G01500		-1.16	-0.97
AFUA_3G01560	0.96					-1.39
AFUA_3G01580		-0.71
AFUA_3G01590						0.99
AFUA_3G01650				1.33
AFUA_3G01670			1.74					1.93
AFUA_3G01690			1.2			1.8		2.01
AFUA_3G01850	-0.86	-1.24				1.04
AFUA_3G01900		-0.92			-0.93	0.99
AFUA_3G01990						1.46
AFUA_3G02000		-1.05				1.72
AFUA_3G02050			1.61					1.55
AFUA_3G02080			0.92	1.2		2.07		1.18
AFUA_3G02250						1.1
AFUA_3G02253			0.82	0.78		0.86
AFUA_3G02257			1			1
AFUA_3G02270		-1.16	-0.81	-1.61	-0.8
AFUA_3G02280		-0.97				1.25		1.02
AFUA_3G02370				-1.97		-1.86
AFUA_3G02380			0.81	1.51		1.26
AFUA_3G02570			1.36			1.39		1.88
AFUA_3G02585						1.41		0.98
AFUA_3G02600	-0.84	-1.8				1.35	-0.98	1.37
AFUA_3G02610		-1.71				1.67		1.66
AFUA_3G02780			1.11					0.83
AFUA_3G02830			0.94			1.22		1.04
AFUA_3G03010			1.67					2.09
AFUA_3G03040			1.96					2.11
AFUA_3G03050		3.68		3.88	3.87		3.29
AFUA_3G03060	1.1			-0.95	-1.57		-0.97	-1.08
AFUA_3G03140			1.28					1.45
AFUA_3G03280		-1.98			-1.58	2.58		0.67
AFUA_3G03290		-1.15		-1.93	-1.26		-2.15
AFUA_3G03320	-0.73	-1.68	0.72		-0.95	1.43	-0.97	1.45
AFUA_3G03330	-0.73	-1.32						0.75
AFUA_3G03350	-1.21	-2.08		-1.59
AFUA_3G03370			1.1					0.75
AFUA_3G03390							1.32
AFUA_3G03400				1.78		2.18	1.31
AFUA_3G03410	-0.87	-0.95		1.34		2.29	1.29	0.92
AFUA_3G03420				1.08		2.32	1.44
AFUA_3G03430				1.12		1.25
AFUA_3G03440			0.82	1.97		2.01	1.15
AFUA_3G03445				1.91		2.06	1.22
AFUA_3G03550			0.86				-1.42
AFUA_3G03560			0.98			1.15		1.43
AFUA_3G03570								0.7
AFUA_3G03580			0.75	0.81		1.05		0.78
AFUA_3G03640				1.84		2.81	1.88
AFUA_3G03670	-1.67	-1.59
AFUA_3G03720			1.33	1.11		1.5		2.1
AFUA_3G03760			1.01	1.2		1.12		0.74
AFUA_3G04030			1.27					1.33
AFUA_3G04110		1.4				-3.8
AFUA_3G04170			-0.85	-1.94		-2.15	-1.08	-0.78
AFUA_3G04210					-0.83
AFUA_3G04220		-0.86		-1.12	-0.83
AFUA_3G04250				-1.4		-2.03
AFUA_3G04260	0.89	1.76			0.87	-2.5		-1.2
AFUA_3G04300						-2.81
AFUA_3G04310		1.36				-2.28
AFUA_3G05320						-1.55
AFUA_3G05340						1.04	1.21
AFUA_3G05350		-0.94				0.97
AFUA_3G05360		-0.93			-0.75
AFUA_3G05420				-1		-1.13
AFUA_3G05430				-1.28		-1.67
AFUA_3G05450				-0.8		-1.21
AFUA_3G05460		1.32			0.78	-1.23
AFUA_3G05575			1.69	1.76		1.88		2.06
AFUA_3G05600		0.72		-0.8	0.64	-1.51
AFUA_3G05740			1.46	1.4		1.95		1.41
AFUA_3G05760		-1.27	0.94		-1.26	1.66		0.95
AFUA_3G05810						1.29
AFUA_3G05820	-0.73	-1
AFUA_3G05840		1.64				-2.35
AFUA_3G05960				0.88		0.9
AFUA_3G05970		1.16				-1.73
AFUA_3G06010		1.12			0.76	-2.05
AFUA_3G06020		-1.22			-0.77	0.91
AFUA_3G06040						1.05
AFUA_3G06070	-0.76	-1.56			-0.8	1.63
AFUA_3G06110								0.66
AFUA_3G06180		-0.82
AFUA_3G06250		-0.98				1.25
AFUA_3G06255	-0.85
AFUA_3G06260				0.97
AFUA_3G06280		-1.19		-0.98
AFUA_3G06300			-0.76	-1.07		-0.84
AFUA_3G06310		1.85				-3.16
AFUA_3G06320						-3.89
AFUA_3G06340		-0.8
AFUA_3G06350						1.05
AFUA_3G06360		-0.73				0.92
AFUA_3G06380		2.24			1.41	-1.97
AFUA_3G06400						-1.58
AFUA_3G06492		0.8			0.78	-1.02
AFUA_3G06530	0.8		-1.02	-1.49	-1.29			-1.82
AFUA_3G06540	1.71				-2.6			-1.81
AFUA_3G06640		0.65				-1.04
AFUA_3G06650		0.89				-2.23
AFUA_3G06670				0.86
AFUA_3G06760		0.84		-0.74		-1.58
AFUA_3G06820	1.67				-1.23	-1.24	-1.19	-1.28
AFUA_3G06830			-0.83	-1.51		-1.15
AFUA_3G06840			-0.84	-1.37		-1.91		-0.76
AFUA_3G06850	1.86	2.22				-2.18		-1.31
AFUA_3G06922								1.59
AFUA_3G06950		1.86				-3.63		-2.54
AFUA_3G06960			-0.7	-1		-1.15
AFUA_3G07000		-0.83	1.19	1.9		2.74		1.54
AFUA_3G07010			1.44	1.93		2.4		1.87
AFUA_3G07015					1.1
AFUA_3G07080						-3.1		-2.23
AFUA_3G07140		1.43			1.55
AFUA_3G07155								1.55
AFUA_3G07160			1.28	1.26		1.98		1.94
AFUA_3G07310				1.23		1.78	0.96
AFUA_3G07390				0.98		1.65		1.46
AFUA_3G07510		-1.32				1.16
AFUA_3G07640		-1.05			-1.24
AFUA_3G07680		1.59				-2.3
AFUA_3G07710	0.87	1.68			0.81	-2.17		-1
AFUA_3G07790			-1.14	-1.9		-1.67		-1.45
AFUA_3G07810				-0.84
AFUA_3G07860				-0.83			-1.36
AFUA_3G07890				-1.42		-0.96
AFUA_3G07900	0.64	0.81
AFUA_3G07910	0.62			-1.39		-1.57	-1.08	-0.93
AFUA_3G07920						-0.92
AFUA_3G07940		1			0.91
AFUA_3G07980		-1.19			-0.88	0.82
AFUA_3G08010				-1.04				-0.79
AFUA_3G08020					-0.84
AFUA_3G08040						-1.25
AFUA_3G08080						-1.11		-0.9
AFUA_3G08090		1.35		-1.21	0.8	-2.55		-1.47
AFUA_3G08110	-0.63	-1.54		-1.63	-0.91		-1.62
AFUA_3G08160		0.84	-1.17	-2.33		-3.17	-1.16	-1.71
AFUA_3G08200						1.21
AFUA_3G08240						1.04
AFUA_3G08265			-0.82
AFUA_3G08270			-0.83	-1.14				-0.81
AFUA_3G08370								-0.99
AFUA_3G08380			-0.86	-1.53		-1.53		-0.71
AFUA_3G08440				1.26		1.31	1.14
AFUA_3G08450		-0.79
AFUA_3G08460		0.79				-1.26		-0.68
AFUA_3G08470			-0.87	-1.79		-1.73	-0.92	-0.88
AFUA_3G08480			-1.13					-1.31
AFUA_3G08580		0.97				-1.39		-0.94
AFUA_3G08590		0.69
AFUA_3G08600		0.75				-1.16
AFUA_3G08620				-1.58		-1.42
AFUA_3G08630			0.87					1.19
AFUA_3G08640		0.81	-1.15	-2.56	0.72	-3.37	-1.4	-1.24
AFUA_3G08650				-1.01	-0.85
AFUA_3G08660				-1.18		-0.87
AFUA_3G08710			1.3	1.3		1.74		1.23
AFUA_3G08740			1.16	1.11		0.92		1.04
AFUA_3G08770								-0.84
AFUA_3G08830						1.26
AFUA_3G08850		-0.78	0.87	1.34		2.12		1.22
AFUA_3G08860	-0.78	-0.97		0.91		1.88		1.28
AFUA_3G08900						1.12
AFUA_3G09040						-1.08
AFUA_3G09060		-0.79				0.89
AFUA_3G09110	-0.85	-1.32				1.7
AFUA_3G09160								1.09
AFUA_3G09240		-1.34	1.22			1.98		1.7
AFUA_3G09250		0.78			0.95
AFUA_3G09260				1.31		1.77
AFUA_3G09280						-1.22		-0.87
AFUA_3G09290			-0.8	-1.24				-0.78
AFUA_3G09300						1.14
AFUA_3G09320				-1.38		-1.06	-1
AFUA_3G09340		1.76				-2.09		-1.49
AFUA_3G09390		-1.08		1.05		2.14		1.03
AFUA_3G09590						-1.14
AFUA_3G09600		1.22	-1.02	-1.22		-2.44		-1.6
AFUA_3G09620		-1.2
AFUA_3G09660			1.25					1.74
AFUA_3G09690	0.93	1.44	2.27	1.16			-1.11	1.33
AFUA_3G09730			1.27			1.69		1.95
AFUA_3G09750		1.36				-2.08
AFUA_3G09830		0.94	0.92	1.57
AFUA_3G09960		-1.23		-0.91	-0.75
AFUA_3G09980		-0.83		-1
AFUA_3G09990		-0.86		-0.87	-0.65
AFUA_3G10040							-1.51
AFUA_3G10085						-1.76
AFUA_3G10110				-1.09
AFUA_3G10120	1.43	1.6				-1.96		-1.2
AFUA_3G10150	1.13	1.04				-1.76		-1.99
AFUA_3G10300				-1.05		-1.08
AFUA_3G10310		-0.81	-0.78	-1.33
AFUA_3G10370	-0.67	-1.62	-1.8	-1.7	-0.95			-1.13
AFUA_3G10410			0.91	1.06		1.48		0.98
AFUA_3G10420				-1.14
AFUA_3G10510		1.03	-1		0.67	-1.1	0.93	-1.36
AFUA_3G10520						1.03		0.8
AFUA_3G10530				-0.97			-0.96
AFUA_3G10600								-0.93
AFUA_3G10660							-0.84
AFUA_3G10690		2.19			2.74
AFUA_3G10730				-1.15		-1.73
AFUA_3G10750		-0.98				1.34
AFUA_3G10760						1.06
AFUA_3G10800				-1.6		-1.75		-1.14
AFUA_3G10820		1.78			1.4	-1.5
AFUA_3G10850	1.29		1.23		-2.45		-1.54
AFUA_3G10890		1.7				-2.53
AFUA_3G10910								1.12
AFUA_3G10920				-1.17		-1.79	-0.81
AFUA_3G11010								1.23
AFUA_3G11060				0.77
AFUA_3G11100						-1.04
AFUA_3G11120								-0.98
AFUA_3G11170	0.8				-0.8			-0.96
AFUA_3G11250		-0.96						0.7
AFUA_3G11260			-1.26	-1.7	0.85	-2.34		-1.05
AFUA_3G11310		1.37				-2.15
AFUA_3G11355								0.73
AFUA_3G11360			-0.86	-1.7		-2.25	-0.84	-1.13
AFUA_3G11430		1.02
AFUA_3G11510						-2.39
AFUA_3G11550				1.27		1.02	0.76
AFUA_3G11580				0.91		1.41
AFUA_3G11590		-1.06				1.73		1.2
AFUA_3G11610				0.73		1.28
AFUA_3G11620				1.2		1.64
AFUA_3G11650	0.89
AFUA_3G11690			-0.9	-0.8				-1.07
AFUA_3G11710				-0.8
AFUA_3G11740				-1.24		-1.11
AFUA_3G11830		-0.8		-0.77
AFUA_3G11860				-1.06		-1.44
AFUA_3G11880		1.86			0.91	-2.19		-1.81
AFUA_3G11955				1.18		1.06		1.04
AFUA_3G11970						-1.24
AFUA_3G12100		-0.89				1.58
AFUA_3G12140		-1.24		1.74		2.99	1.23	1.14
AFUA_3G12170			1.37	1.43		1.74		1.83
AFUA_3G12180				1.45		2.01	1.18	0.87
AFUA_3G12190	-0.71	-0.83		1.36		2.19	1.02	1.05
AFUA_3G12200			1.07	1.81		2.46		1.95
AFUA_3G12270		-0.7		1.38		2.07	1.12
AFUA_3G12290		-0.8				1.3
AFUA_3G12300		0.94	-0.96	-1.24	0.75	-2.18		-1.15
AFUA_3G12330	1.22	1.92			0.7	-1.93		-1.62
AFUA_3G12350					-0.69	0.82
AFUA_3G12360		-1.07	-1.17
AFUA_3G12400						-1.07
AFUA_3G12490		1.2				-1.66
AFUA_3G12500						1
AFUA_3G12520	-0.71	-1.62		0.96	-0.91	2.58		1.27
AFUA_3G12570						1.14
AFUA_3G12580				1.3		1.71
AFUA_3G12630			0.85	1.38		2.12		1.25
AFUA_3G12690			-1.25	-2.13		-2.33		-1.48
AFUA_3G12700		0.89		-1.25		-2.14		-0.94
AFUA_3G12720								1.59
AFUA_3G12740			2.41				-1.3	1.81
AFUA_3G12760			1.05	1.31		1.04		0.84
AFUA_3G12790					0.7
AFUA_3G12890		-0.92			-0.9
AFUA_3G12900		-1.57		-1.07	-1.22		-1
AFUA_3G12910		1.7		1.82
AFUA_3G12930		0.86
AFUA_3G12940		-0.95				1.21		0.93
AFUA_3G12960	1.92	1.84		1.33				-0.88
AFUA_3G13030				-0.92		-1.48
AFUA_3G13080				0.94		1.16		1.35
AFUA_3G13100		0.79		-1.88		-2.67	-1.83
AFUA_3G13110		-0.93		-1.08			-1.29	0.76
AFUA_3G13140			2.17	1.05		1.58	-1.12	2.1
AFUA_3G13170		1.14				-1.46
AFUA_3G13310						-1.26
AFUA_3G13320		1.14	-1.01	-2.55	0.71	-3.69	-1.53	-1.44
AFUA_3G13340				1.14		1.5
AFUA_3G13360				0.89		0.9		0.94
AFUA_3G13380						-1.39		-1.02
AFUA_3G13390				-0.92
AFUA_3G13400	0.92	1.47	-1.29	-1.41		-2.88		-2.22
AFUA_3G13430				0.97		1.39	1.35
AFUA_3G13440				1.13		1.41	1.4
AFUA_3G13450				0.84			0.82
AFUA_3G13470		1.26
AFUA_3G13480		1.09	-0.83	-1.72	0.77	-2.81	-0.89	-1.14
AFUA_3G13510					-0.97
AFUA_3G13810			1.31
AFUA_3G13820			-0.82
AFUA_3G14020		1.17			1.2	-1.77
AFUA_3G14090					-1.19
AFUA_3G14120						0.9
AFUA_3G14140		-1.03
AFUA_3G14170						1.37		1.22
AFUA_3G14250		-1.43				1.35		0.82
AFUA_3G14260				1.41		0.98	0.97
AFUA_3G14420	1.05	1.42				-2.34		-1.69
AFUA_3G14445		-0.9				1.1
AFUA_3G14470						1.01		0.81
AFUA_3G14490	0.69	-0.9	0.72		-1.58	0.86	-0.75
AFUA_3G14540		-0.74	0.95	0.72	-0.81	1.46		0.88
AFUA_3G14550			1.21	1.67		1.24		0.73
AFUA_3G14560			1.56	1.09		1.79		2.04
AFUA_3G14570		-1.33	1			1.67		1.77
AFUA_3G14590		-1.13	1.03				-1.13	1.25
AFUA_3G14600			1.35			1.39		1.81
AFUA_3G14610			1.71			1.38		1.87
AFUA_3G14620	1.33		1.6
AFUA_3G14665		-0.96	0.87		-0.87	1.39		0.96
AFUA_3G14680		-1.23		-1.12	-0.97		-1.01
AFUA_3G14940	1.26		1.64		-0.69		-1.4
AFUA_3G14950			1.51					1.31
AFUA_3G14970						1.26
AFUA_3G14980	0.86		0.93		-0.93
AFUA_3G14990						1.14		0.89
AFUA_3G15000			1.17	1.53		1.89		1.7
AFUA_3G15010			2			1.63		2.14
AFUA_3G15050			1.5	1.73		2.57		2.37
AFUA_3G15055			2.05	2.43		2.54		3.22
AFUA_3G15080		2.2			1.88
AFUA_3G15250								1.84
AFUA_4G00280			1.08					1.36
AFUA_4G00290			1.23					1.69
AFUA_4G00320								-1.18
AFUA_4G00340				1.97		1.64
AFUA_4G00350				1.49		1.42		1.17
AFUA_4G00390					-1.47
AFUA_4G00440								1.48
AFUA_4G00450			1.48	1.18		1.4		2.11
AFUA_4G00460			2.74	1.57		1.57	-1.17	2.79
AFUA_4G00580			1.28	1.25		1.9		2.21
AFUA_4G00590			1.22	1.3		1.71		1.48
AFUA_4G00600			1.3			1.26		1.09
AFUA_4G00610			0.88					0.84
AFUA_4G00660				0.78		1.06
AFUA_4G00750	2.32	5.17		2.46	2.85	-2.72	1.64	-1.51
AFUA_4G00770				1.91			1.83
AFUA_4G00800		1.37
AFUA_4G00930		1.59			1.07	-1.33
AFUA_4G00940			1.52					1.16
AFUA_4G00960		-0.86
AFUA_4G01220		0.99		1.43	1.51		1.15
AFUA_4G01290		-0.8		-1.39	-1.14		-1.34
AFUA_4G01350								1.25
AFUA_4G01360			1.77				-1.31	1.97
AFUA_4G01560	2.69	3.26		1.72		-1.54	1.25	-2.22
AFUA_4G02805						1.38
AFUA_4G02840		-1.12	1.56	1.54	-0.76	2.66		1.92
AFUA_4G02850			1.99	1.66		2.11		2.69
AFUA_4G02940			0.86			1.18		1.12
AFUA_4G02980						-1.29
AFUA_4G03000						1.16		0.87
AFUA_4G03010		-1.41	0.67	1.2	-0.9	2.61		1.18
AFUA_4G03020						0.97
AFUA_4G03040						-2.01
AFUA_4G03120	0.89			-1.27	-1.1	-1.06	-1.25	-0.91
AFUA_4G03322		-1.25		-0.91	-0.86
AFUA_4G03325		-1.3		-2.09	-1.22		-1.29
AFUA_4G03330		-1.58		-1.2	-1.12
AFUA_4G03370			0.89	1.29		1.59		0.93
AFUA_4G03390			1.19	1.61		1.62		1.33
AFUA_4G03400			0.74	0.99		1.52		1.08
AFUA_4G03410		-1.08				1.55		0.93
AFUA_4G03430			1.16					1.63
AFUA_4G03450			1.13	1.61		1.44		1.32
AFUA_4G03460		-1.27			-1.1	0.99
AFUA_4G03490		-1.78		-1.14	-1.1		-0.97
AFUA_4G03595	-0.61	-1.63			-1.01	2.25		1.1
AFUA_4G03600								1.42
AFUA_4G03630			-1.05	-1.25		-1.35		-1.01
AFUA_4G03650		1.41		-1.77	0.94	-3.18		-1.34
AFUA_4G03730				0.99		0.98
AFUA_4G03740			0.96	1.11		1.45		1.02
AFUA_4G03760				-1.31	-1.66		-1.23	-0.82
AFUA_4G03830			0.95			0.84		0.79
AFUA_4G03860						-1.04
AFUA_4G03880			-0.74	-1.1		-1.72		-0.92
AFUA_4G03890	0.81						-1.22
AFUA_4G03900						1.24
AFUA_4G03940	-1.23	-1.56
AFUA_4G03945						1.39
AFUA_4G03950				-1.45		-1.23		-1.01
AFUA_4G03960		-1.17		0.76		1.93		1.11
AFUA_4G03990						1.02
AFUA_4G04000						1.11		1.05
AFUA_4G04060						1.33
AFUA_4G04110		1.27
AFUA_4G04150			0.92	1.76		1.83		1.04
AFUA_4G04160						1.75		1.33
AFUA_4G04170			1.16	1.42		2.19		1.5
AFUA_4G04190		-1.2			-0.83	1.05
AFUA_4G04200						-1.28		-1.37
AFUA_4G04280						1.29		0.74
AFUA_4G04318			-0.86		-1.1			-1.4
AFUA_4G04355							1.05
AFUA_4G04502						1.11		0.93
AFUA_4G04520			-1.12	-1.47		-1.42		-0.73
AFUA_4G04550	1.01	2.23	-0.96	-1.85	1.22	-4.08		-1.97
AFUA_4G04590		-0.91
AFUA_4G04640			1.5	1.72		2.05		1.62
AFUA_4G04650		-1.12
AFUA_4G04660				0.93		0.81
AFUA_4G04670		-0.78				1.01
AFUA_4G04680			-0.84	-1.32
AFUA_4G04690						-1.34
AFUA_4G04720						-1.44
AFUA_4G04750			-0.75			-0.92
AFUA_4G04800		1.98				-2.37
AFUA_4G04810						-1.41		-0.88
AFUA_4G04820		-0.79	-0.67		-0.64
AFUA_4G05830						-0.9
AFUA_4G05850		1.48				-1.09
AFUA_4G05860			-0.67	-0.98		-1.29		-0.69
AFUA_4G05880		1.62				-2.76
AFUA_4G05900	0.85	1.62		1.84	0.77		1.53
AFUA_4G05920		0.94	-0.83			-1.7		-1.18
AFUA_4G05990						-1.3		-0.86
AFUA_4G06000			-0.87	-1.1		-1.71		-0.91
AFUA_4G06160			-0.9	-1.28		-1.09		-1.28
AFUA_4G06200				1.19		1.4
AFUA_4G06210				1.12		1.09	1.03
AFUA_4G06220						1.18		0.9
AFUA_4G06240								-0.77
AFUA_4G06250		1.12				-1.96
AFUA_4G06350		1.28				-2.16
AFUA_4G06400						0.94
AFUA_4G06410				0.83		1.5		0.72
AFUA_4G06530						0.9
AFUA_4G06570	1.35				-1.43		-1.46
AFUA_4G06580	1.61			-1.49	-0.93	-2.17	-2.21	-0.9
AFUA_4G06610		1.19				-1.89
AFUA_4G06620	-1.13	-2.78	-0.93	-1.16	-1.65	1.62
AFUA_4G06670	0.71					-0.94	-0.95
AFUA_4G06770		0.92				-0.9
AFUA_4G06810			0.71
AFUA_4G06830								0.9
AFUA_4G06870				-1.05		-1.66		-0.84
AFUA_4G06890		-1.61	-1.04	-1.52	-1.07
AFUA_4G06900	0.85	0.75		-1.07		-1.82	-1.04	-0.87
AFUA_4G06910						0.79
AFUA_4G06940		-0.78
AFUA_4G07030		-0.9				1.45	0.81
AFUA_4G07040	0.84
AFUA_4G07050						1.04
AFUA_4G07060		-1.07				1.83
AFUA_4G07070				1		0.89
AFUA_4G07080				1.06		0.95
AFUA_4G07150				0.81		0.84		0.69
AFUA_4G07160						-1.65
AFUA_4G07210		-1.01	-0.97	-1.3
AFUA_4G07220						-1.51
AFUA_4G07250						-1.89		-1.48
AFUA_4G07280						1.43		1.25
AFUA_4G07300		0.99			0.68	-1.34
AFUA_4G07360		-1.02		-2.26	-1	-1.23	-1.66
AFUA_4G07440			1.02	1.6		1.92		1.87
AFUA_4G07500		1.17				-1.63		-1.35
AFUA_4G07510			-1.07					-1
AFUA_4G07540		0.98				-1.77		-1.17
AFUA_4G07570		1.66				-2.5
AFUA_4G07580				-1.1		-1.7
AFUA_4G07600		1.24			0.87	-2.51
AFUA_4G07605								-1.06
AFUA_4G07630						-1.98		-1.41
AFUA_4G07640								-0.88
AFUA_4G07650			-0.98	-0.85		-1.15		-0.99
AFUA_4G07660	1.43	1.46		-1.11		-2.56	-1.03	-1.5
AFUA_4G07680			1	1.67		1.98		1.07
AFUA_4G07690				-1.13				-0.79
AFUA_4G07700		-0.82
AFUA_4G07710		-1.53	-1.03	-1.52	-1.04
AFUA_4G07730						-0.98
AFUA_4G07740			-1.03	-1.14		-1.52		-1.16
AFUA_4G07750			-1.04	-0.87
AFUA_4G07780								-1.57
AFUA_4G07845			-0.85	-0.82		-1.21		-0.68
AFUA_4G07860						1.31
AFUA_4G07990						-2.32
AFUA_4G08010		0.91		-1.9		-2.81	-1.15	-1.11
AFUA_4G08030				-0.82
AFUA_4G08060				-1.12		-1.16		-1.1
AFUA_4G08110						-1.64		-1.27
AFUA_4G08130						0.91
AFUA_4G08170	1.48	1.78				-1.34		-1.13
AFUA_4G08190		1.84			0.92	-3.32		-1.3
AFUA_4G08240				0.82
AFUA_4G08250						1.16
AFUA_4G08310								1.51
AFUA_4G08360						1.1		0.99
AFUA_4G08370		-0.79			-0.8
AFUA_4G08380				-1.27		-1.13
AFUA_4G08400		-1.13	-0.83	-1.19	-1.23			-0.93
AFUA_4G08420		-2.25	-0.81	-1.85	-1.82		-1.05
AFUA_4G08580		-1.05			-0.65
AFUA_4G08590						-1.53
AFUA_4G08710		-2			-1.48	1.31
AFUA_4G08720						-1.09
AFUA_4G08750				1.39		1.36
AFUA_4G08760			-1.29	-1.51		-1.71		-1.77
AFUA_4G08810		0.91	1.02		0.73			0.84
AFUA_4G08880		-0.72
AFUA_4G08930	1.03	1.76				-2.47		-1.19
AFUA_4G08960		-0.9	0.78				-1.02	1.15
AFUA_4G09030				-1.06
AFUA_4G09040	1.98		1.03		-1.49		-0.86	-0.95
AFUA_4G09060		-0.78			-0.92	0.92
AFUA_4G09110				-0.86
AFUA_4G09140	1.04	2			0.96	-2.24
AFUA_4G09190		-2.15			-1.83	2.02
AFUA_4G09210								1.59
AFUA_4G09250		-0.73	0.77	1.14		1.87		1.11
AFUA_4G09330		1.66		1.58	2.31		1.6
AFUA_4G09440	1.77	2.99			1.23	-1.75		-1.07
AFUA_4G09450			1.69	1.28				1.73
AFUA_4G09510						-1.07
AFUA_4G09560		-1.03			-1.14
AFUA_4G09580		-0.9			-1.2
AFUA_4G09590		-0.86			-1.04
AFUA_4G09660			0.9					1.2
AFUA_4G09710		-1.69	-0.71	-1.68	-1.4		-0.96
AFUA_4G09810		-1.02	-0.73			1.16	0.87
AFUA_4G09900						0.87
AFUA_4G09910				1.67		2.22	0.99	1.34
AFUA_4G09960		-1.18			-0.82	1.66		0.72
AFUA_4G10010			0.9	1.35		1.83		1.27
AFUA_4G10050			-0.82	-0.97		-1.37		-0.77
AFUA_4G10070		0.99				-1.09
AFUA_4G10100		-1.19			-0.75	1.52
AFUA_4G10110	1.71	1.14				-1.4		-1
AFUA_4G10120			0.82
AFUA_4G10130			1.39	1.41		1.63		1.97
AFUA_4G10190				1.11		0.81
AFUA_4G10220				-0.87
AFUA_4G10280	0.84	1.22				-1.94		-1.5
AFUA_4G10330						1.14
AFUA_4G10410		-0.82		-1.04
AFUA_4G10430						-1.31
AFUA_4G10440			-0.82	-0.98		-1.14		-0.79
AFUA_4G10460		0.81	-1.44	-2.53		-3.35		-1.93
AFUA_4G10480		0.77				-0.99
AFUA_4G10510						0.85
AFUA_4G10520		1.36				-1.38
AFUA_4G10550	1.06	1.34				-2.18		-1.3
AFUA_4G10620							1.11
AFUA_4G10690		-1.1			-0.92
AFUA_4G10720			1.44	2.23		2.18		1.76
AFUA_4G10730			-0.88					-0.98
AFUA_4G10740			-0.87	-0.93		-1.64		-0.96
AFUA_4G10750		0.86				-1.28		-1.37
AFUA_4G10760						-1.29
AFUA_4G10770	3.2	4.17			0.97	-2.92		-2.26
AFUA_4G10790		0.85				-1.64		-1.59
AFUA_4G10800			-0.85	-1.49		-1.85		-0.84
AFUA_4G11050				-1.21		-0.95	-0.87
AFUA_4G11080				-1.08
AFUA_4G11130				-1.2		-1.27		-0.97
AFUA_4G11160						1.05
AFUA_4G11240						1.01
AFUA_4G11250		-0.67	0.72			1.3		1.16
AFUA_4G11260			0.78	1.53		0.86		0.84
AFUA_4G11270		-1.61			-1.58	0.93	-0.94
AFUA_4G11280		-1.04	1.18		-1.17	1.39	-0.82	1.05
AFUA_4G11310		-1.42		0.75	-1.2	2.18
AFUA_4G11340		-1.06	-0.91	-1.63
AFUA_4G11467						1
AFUA_4G11480	1.15			-1.46	-0.71	-1.9		-1.77
AFUA_4G11510				-0.97
AFUA_4G11550						0.81
AFUA_4G11560		-1.15				1.51		0.97
AFUA_4G11620			0.92					1.14
AFUA_4G11650	-0.7	-0.75						0.86
AFUA_4G11680			0.92	1.04		1.56		1.28
AFUA_4G11700		-0.86			-1.01		-1.12
AFUA_4G11710			1.3			1.51		1.48
AFUA_4G11720			-1.6	-2.42		-2.01	-0.82	-1.6
AFUA_4G11730				-1.13		-1.26
AFUA_4G11800						1.17		0.98
AFUA_4G11810						1.26
AFUA_4G11970		1.23			0.85	-0.91
AFUA_4G11980				-1		-1.02
AFUA_4G11990						-1.08
AFUA_4G12050				1.26		1.5		1.04
AFUA_4G12100		1.05		-1.55	0.84	-2.61
AFUA_4G12110		1.44				-2.99		-1.79
AFUA_4G12160				-1.05
AFUA_4G12170						-1.27		-0.76
AFUA_4G12220		0.72				-0.98
AFUA_4G12350	0.81	0.93
AFUA_4G12360		1.2				-1.9
AFUA_4G12440						1.34
AFUA_4G12450	0.76		-0.78	-2.03		-2.36	-1.26	-1.53
AFUA_4G12470				-1.06		-1.39	-1.11
AFUA_4G12500	0.8	1.59	1.22	1.55	0.79
AFUA_4G12510		2.03		1.35	2.2		1.26
AFUA_4G12530			-1.48		-1.47			-2.11
AFUA_4G12550								-1.27
AFUA_4G12590	0.82							-1.1
AFUA_4G12600						-2.08
AFUA_4G12640						-1.18
AFUA_4G12710		-0.91				1.07
AFUA_4G12720						-1.74
AFUA_4G12730						-1.49		-0.89
AFUA_4G12770						1.34		0.86
AFUA_4G12850		-1.07
AFUA_4G12870	0.95	1.31				-1.05
AFUA_4G12880			-0.87	-1.06
AFUA_4G12920						-0.89
AFUA_4G12930		-0.74				1.23
AFUA_4G12940		2.78		1.42	2.36	-1.36	0.93
AFUA_4G12990		0.83			0.81
AFUA_4G13010						-1.88
AFUA_4G13170				-0.93		-1.06
AFUA_4G13200		-0.94
AFUA_4G13210						-0.97
AFUA_4G13270								-0.84
AFUA_4G13300						1.38
AFUA_4G13330	0.78	1.22				-1.7		-1.17
AFUA_4G13350						-1.32
AFUA_4G13380					-0.85
AFUA_4G13400		0.82
AFUA_4G13470						1
AFUA_4G13480						-0.96		-1.05
AFUA_4G13540	-0.96					1.51		1.72
AFUA_4G13570			0.98	1.27		1.38		1.15
AFUA_4G13630		-1.52			-1.01	1.12		0.76
AFUA_4G13680	0.81	0.85						-1.1
AFUA_4G13690		1.12				-1.24		-0.89
AFUA_4G13700				-1.23		-1.3
AFUA_4G13760						1.49		1.52
AFUA_4G13765			1.24			1.72		1.82
AFUA_4G13770	-0.89	-1.4	0.95	0.77		2.17		1.84
AFUA_4G13780			1.5					2.21
AFUA_4G13800			1.83					2.44
AFUA_4G13990		-0.84		-1.27	-1.22		-1.38
AFUA_4G14070		-1.25		-1.05	-1.22
AFUA_4G14080						-1.04
AFUA_4G14090					-0.75
AFUA_4G14100				1.12
AFUA_4G14160		3.06		3.18	3.75		4.22
AFUA_4G14170		4.89		3.75	5.22	-1.14	4.38
AFUA_4G14175		2.07			2.48	-1.1
AFUA_4G14180		2.25			2.56	-1.12
AFUA_4G14190		2.46			2.52	-2.08
AFUA_4G14205								1.1
AFUA_4G14230				-1.06
AFUA_4G14240				-1.14		-0.91
AFUA_4G14250		-1.03	-1.02	-1.53	-0.73			-0.71
AFUA_4G14300	1	1.24				-1.44
AFUA_4G14380			0.79				-1.49	0.65
AFUA_4G14620			1.1	1.52		1.18		0.89
AFUA_4G14650		-1.4		-1.66
AFUA_4G14670		-1.66		-1.66
AFUA_4G14712			2.13					2.33
AFUA_4G14800		-1.47
AFUA_5G00410			2.52			1.99	-1.2	2.97
AFUA_5G00580						1.54
AFUA_5G00600			1.46	1.64		2.61		2.34
AFUA_5G00650				-0.8			-0.82
AFUA_5G00740				1.39
AFUA_5G00750				1.53		1.13
AFUA_5G00770		1.57		1.46	1.24		1.02
AFUA_5G00790	0.99		1.28		-2.18		-2.35
AFUA_5G00840		-0.95				1.52		0.99
AFUA_5G00860						1.24
AFUA_5G00870				1.27		1.08
AFUA_5G00910			1.15					1.5
AFUA_5G00920			1.29		-1.03		-1.45
AFUA_5G00980		-1.92		-1.19	-1.29		-1.41	0.84
AFUA_5G00990		-1.43					-1.07	1.09
AFUA_5G01000		-1.46						1.05
AFUA_5G01030				-0.93	-0.77		-1.38
AFUA_5G01245				0.96		1.19
AFUA_5G01248			2.24	1.81		2.37		3.58
AFUA_5G01380	-1.01
AFUA_5G01400								1.54
AFUA_5G01430		-1.4				2.14		1.09
AFUA_5G01450			1.39					1.66
AFUA_5G01490			0.99			1.16		1.31
AFUA_5G01500								1.17
AFUA_5G01620			1.05		-0.76
AFUA_5G01630			1.61					1.57
AFUA_5G01650	0.82	1.17		-0.93		-2.1	-0.79	-0.96
AFUA_5G01710			1.68	2.03		2.45		2.29
AFUA_5G01740		1.55				-2.03
AFUA_5G01760		1.72				-3.05
AFUA_5G01870		1.15			1	-1.9
AFUA_5G01910			0.88	1.57		1.27		0.78
AFUA_5G01920				1.05
AFUA_5G01930			1.58	1.35		1.31		1.71
AFUA_5G01940						-1.33
AFUA_5G01950				-0.96		-1.55		-0.86
AFUA_5G01970				-0.89		-0.92
AFUA_5G01990				1		1.02
AFUA_5G02020			1.1					1.25
AFUA_5G02070						-1.55
AFUA_5G02120						-1.45
AFUA_5G02130	-0.91	-0.93				1.7		1.55
AFUA_5G02180		-0.96				0.89
AFUA_5G02200		1.35				-1.84		-2.65
AFUA_5G02290								-0.93
AFUA_5G02300				2.16		1.98	1.97
AFUA_5G02330	0.68				-0.85		-0.93
AFUA_5G02390				1.34
AFUA_5G02450			-1.27	-1.58		-1.46		-0.92
AFUA_5G02470		-0.66	-0.66	-0.94
AFUA_5G02480				-0.95		-1.07		-0.89
AFUA_5G02500	1.2	0.89		1.03				-0.92
AFUA_5G02520		1.13				-1.29
AFUA_5G02650	-0.68					0.82	0.91
AFUA_5G02700		-2.17		-1.51	-2.3		-1.84
AFUA_5G02720						-1.81
AFUA_5G02760								-0.99
AFUA_5G02850								-0.7
AFUA_5G02860	1.3	1.09		-1.02		-2.11	-1.03	-1.29
AFUA_5G02870		-0.95				1.33
AFUA_5G02910		1.16				-1.6		-1.37
AFUA_5G02930						-2.01
AFUA_5G02950		1.08			1.19	-1.14
AFUA_5G02960		1.15			1.25
AFUA_5G03010	0.77	1.74	1.27	0.96	0.96	-0.77
AFUA_5G03020				-0.72		-0.96
AFUA_5G03080				-0.78
AFUA_5G03140				-1.07
AFUA_5G03170		1.35				-2.31		-1.75
AFUA_5G03180						-1.54		-1.46
AFUA_5G03210								1.32
AFUA_5G03230			0.85	0.99		0.79		0.86
AFUA_5G03240				0.77		1.3
AFUA_5G03300		-1.44			-0.93	1.34
AFUA_5G03310		1.67			1.39	-1.05
AFUA_5G03320		1.22
AFUA_5G03330			0.99	0.77		1.19		1.24
AFUA_5G03340			0.81			1.26		0.89
AFUA_5G03400								1.24
AFUA_5G03560						-0.81
AFUA_5G03570						-1.14
AFUA_5G03640						-1.22
AFUA_5G03670						-1.03
AFUA_5G03690		-0.95			-0.82	0.88
AFUA_5G03710					-0.93
AFUA_5G03730		-0.98			-0.86
AFUA_5G03740						1.09		1.15
AFUA_5G03760			1.14				-1.48	0.89
AFUA_5G03770						1.37		0.94
AFUA_5G03780		-1.17			-1.28	1.43
AFUA_5G03790		-1.74			-1.5	1.48
AFUA_5G03800		-1.09	0.93	1.32	-1.18	2.41		0.84
AFUA_5G03830				1.57		1.23
AFUA_5G03860						1.25
AFUA_5G03900								-1.09
AFUA_5G04000		1.85				-3.62
AFUA_5G04010		2.32			1	-2.69
AFUA_5G04040		1.15
AFUA_5G04060			0.83	1.37		1.31		0.95
AFUA_5G04160						-1.39		-0.99
AFUA_5G04170								0.65
AFUA_5G04180						0.91
AFUA_5G04200						-1.16
AFUA_5G04220		-1.28	-0.96	-2.02	-0.98		-1.06
AFUA_5G04230				-1.1
AFUA_5G04250		-1.77			-1.12	1.09
AFUA_5G04290		1.16			1.03
AFUA_5G04330			-0.74	-0.85
AFUA_5G04333			-0.88	-1.37		-1.23
AFUA_5G04336		0.9				-1.6
AFUA_5G04370			-1.02	-1.76		-1.79		-0.79
AFUA_5G04420						-1.03
AFUA_5G05450		0.94	-0.88	-1.42	0.88	-2.36		-0.93
AFUA_5G05460		0.78				-1.59		-0.81
AFUA_5G05480	0.68	1.42			0.74	-1.19
AFUA_5G05490		0.75		-1.2		-1.94
AFUA_5G05500				-0.88		-1.21		-0.83
AFUA_5G05510						0.82
AFUA_5G05540				-1.19		-0.95	-1.11
AFUA_5G05560					0.81	-1.14
AFUA_5G05570						-1.18
AFUA_5G05590				-2.37		-2.88
AFUA_5G05610		1.01
AFUA_5G05630						-1.06
AFUA_5G05640		-0.93	0.74			1.4		1.35
AFUA_5G05680		1.05		-1.24	0.99	-2.3	-0.99
AFUA_5G05690						-1.3
AFUA_5G05700						-2.9
AFUA_5G05710	0.83	1.56		-1.42	0.73	-2.99		-1.44
AFUA_5G05740		0.98				-2.21		-1.2
AFUA_5G05760		1.09				-3.03
AFUA_5G05790				0.83			0.76
AFUA_5G05800				0.85			0.92
AFUA_5G05830						-1.24		-0.85
AFUA_5G05900						-1.12
AFUA_5G05910						1.07
AFUA_5G05960				-1.02
AFUA_5G06010		1.46		-1.43	0.9	-2.89		-1.33
AFUA_5G06060		0.86		-1.4	0.78	-2.26		-0.69
AFUA_5G06130			-0.93	-0.93		-1.04		-0.81
AFUA_5G06150							0.92
AFUA_5G06160		1.07
AFUA_5G06170		1.62			1.24	-1.61
AFUA_5G06190		1.17		-1.76		-2.94		-1.24
AFUA_5G06270		-1.12
AFUA_5G06280		1.57				-2.36
AFUA_5G06340		1.31				-2.51	-1.3
AFUA_5G06360			-0.78	-0.93		-1.44		-0.79
AFUA_5G06430						-0.83		-0.71
AFUA_5G06470	-1.13	-2.09			-0.96	1.57		0.8
AFUA_5G06490			-1.08	-1.11		-1.48
AFUA_5G06510						-2.02
AFUA_5G06520		1.39				-2.83		-1.82
AFUA_5G06580			0.99
AFUA_5G06660		0.73		-0.83		-1.56
AFUA_5G06680	1.54	2.47		-0.85	0.93	-3.32	-1.15	-1.25
AFUA_5G06700			-1.17			-1.48
AFUA_5G06780		0.73	-0.81	-1.33		-2.06		-1.34
AFUA_5G06820			1.5	1.71		2.3		1.57
AFUA_5G06910		-0.88		1.7		2.58	1.33	0.83
AFUA_5G06960						-1.86
AFUA_5G07020	0.69	1.21		-1.46		-2.67		-1.44
AFUA_5G07050						-0.87
AFUA_5G07070								-0.94
AFUA_5G07090		-0.98			-0.85	0.98
AFUA_5G07170			1.16			1.05		1.26
AFUA_5G07210				-1.32
AFUA_5G07270		1.02				-1.31		-1.02
AFUA_5G07310			1.29			1.08		1.16
AFUA_5G07330			1.44	1.38		1.58		1.95
AFUA_5G07340		-0.96	1.08	1.51	-0.69	2.47		1.35
AFUA_5G07390						-1.43
AFUA_5G07480		-0.77				0.96
AFUA_5G07600			0.97	1.6		1.26		1.04
AFUA_5G07620			1.45	1.71
AFUA_5G07710		-0.96
AFUA_5G07720						1.13		0.86
AFUA_5G07780		-1.22	-0.85	-1.56	-0.79
AFUA_5G07800						-1
AFUA_5G07810	1.5	2.28			0.78	-3.2		-2.17
AFUA_5G08050						-1.23
AFUA_5G08090	0.64	0.76
AFUA_5G08100				1.01
AFUA_5G08160			0.81	1.26		1.57		1.44
AFUA_5G08170		-0.93	0.72			1.28		1.3
AFUA_5G08220	-0.7	-1.88			-1.19	1.58		0.92
AFUA_5G08230						0.83
AFUA_5G08235						1.05
AFUA_5G08270	0.65	1.15		-0.86		-2.02		-1.05
AFUA_5G08290								-0.81
AFUA_5G08300						-1.9
AFUA_5G08320						-1.48
AFUA_5G08350		0.94				-1.46		-1.27
AFUA_5G08390			0.86			1.09		0.96
AFUA_5G08420						-1.12
AFUA_5G08490		-1.44
AFUA_5G08540				-0.81
AFUA_5G08560			-0.88					-1.16
AFUA_5G08600					-1.67			-1.3
AFUA_5G08610			-0.94			-1.42		-1.15
AFUA_5G08630			1.23			0.93		1.12
AFUA_5G08640						0.82
AFUA_5G08680		2.93			1.79	-4.35
AFUA_5G08770				-1.62		-1.2	-1.69
AFUA_5G08830		-0.7	-1.2	-1.69		-0.99		-0.79
AFUA_5G08890								-1.28
AFUA_5G08900		-1.13				1.31		1.19
AFUA_5G08950		0.8				-0.9
AFUA_5G08960						0.97
AFUA_5G08965						0.93	1.03
AFUA_5G08980		0.74	-0.74			-1.22		-1.21
AFUA_5G09020						-0.88
AFUA_5G09100			1.11			1.02		1.24
AFUA_5G09150			1.05			1.19		1.03
AFUA_5G09200						1.11
AFUA_5G09210		-0.82				0.95
AFUA_5G09240						-0.82
AFUA_5G09310		-0.87		0.88		1.75		0.79
AFUA_5G09330			0.78		-0.7		-0.99
AFUA_5G09340								1.29
AFUA_5G09400	-1.04	-1.26	-1.21	-1.54
AFUA_5G09450			-0.85	-1.1				-0.79
AFUA_5G09500						-1		-0.91
AFUA_5G09560								-0.99
AFUA_5G09610				-1.06
AFUA_5G09620						-1.66
AFUA_5G09640	1.42	1.7				-2.14	-1.11	-0.74
AFUA_5G09660						-1.7
AFUA_5G09670			-1.02	-1.26		-1.88		-1.08
AFUA_5G09800						1.76
AFUA_5G09830			-1.04	-1.21	-0.9			-1.18
AFUA_5G09850						-1.75		-1.58
AFUA_5G09860		-0.93
AFUA_5G09910		-1.22	0.81		-0.97	1.13	-0.91	1.06
AFUA_5G09930						1.28
AFUA_5G09960				1.87		1.87	1.25
AFUA_5G09970			0.87	1.43		2.11		1.38
AFUA_5G09980			1.36	0.99		1.63		1.87
AFUA_5G10010		0.71	0.83	1.07
AFUA_5G10120								0.94
AFUA_5G10240						0.91		0.85
AFUA_5G10250		2.07		1.78	2.13		1.13
AFUA_5G10270			1.44	1.55		1.37		1.14
AFUA_5G10370				-0.77
AFUA_5G10540	0.83				-1.02
AFUA_5G10550				-0.73
AFUA_5G10590				0.92		1.35	1.09
AFUA_5G10610			-0.76	-1.02		-1.09		-0.76
AFUA_5G10640						-1.11
AFUA_5G10650				0.92		1.09
AFUA_5G10660		-1.23		-0.93	-0.86
AFUA_5G10760						-1.16		-1.21
AFUA_5G10780			-0.88	-1.28		-1.12
AFUA_5G10790						1.15		0.93
AFUA_5G10890						-1.77
AFUA_5G10940						1.1		0.96
AFUA_5G10950						1.02
AFUA_5G11000			-1.35	-1.59		-2.2		-1.42
AFUA_5G11010		-0.89			-0.77
AFUA_5G11020						1.26		1.07
AFUA_5G11030		-1.16
AFUA_5G11040				-1.11
AFUA_5G11100	-0.73	-0.86		1.11		1.97		1.11
AFUA_5G11110	-0.87	-0.84				0.94
AFUA_5G11120		1.39		-1.73		-3.12		-1.69
AFUA_5G11130						-1.53
AFUA_5G11230		0.83			0.78	-1
AFUA_5G11240				-0.84
AFUA_5G11250	-1	-1.18	1.12	1.62		2.81		2.12
AFUA_5G11260			0.78	0.83	-0.8	1.6		0.76
AFUA_5G11270			-0.74					-1.06
AFUA_5G11320				0.88		1.01		0.64
AFUA_5G11340				-2.01		-2.72
AFUA_5G11360						1.09
AFUA_5G11380				-1.01		-1.03
AFUA_5G11430			0.83					0.8
AFUA_5G11540						-1.06
AFUA_5G11620		1.14				-2.16		-1.5
AFUA_5G11690		-1.26
AFUA_5G11730		1.26				-1.88		-1.47
AFUA_5G11750		-0.77	0.75	0.88		1.65		1.24
AFUA_5G11820		-1				1.24
AFUA_5G11930			-1.06	-1.03		-1.14
AFUA_5G11985		1.72			0.85	-1.36
AFUA_5G12000								-1.21
AFUA_5G12080		-0.84				1.23		0.86
AFUA_5G12100	1.03	1.52				-2.1
AFUA_5G12180						-0.93
AFUA_5G12190						0.89
AFUA_5G12200		0.8	-0.98			-1.24		-1.26
AFUA_5G12210						-1.32		-0.91
AFUA_5G12230			0.74
AFUA_5G12270		1.96		-1.44	1.42	-3.4
AFUA_5G12310						-3.27
AFUA_5G12340						-1.08
AFUA_5G12350			-0.98
AFUA_5G12360			-1.33
AFUA_5G12530			-1.08	-1.52	-1.02	-1.02		-1.6
AFUA_5G12550				0.82	-0.74	1.31
AFUA_5G12570		0.92				-1.41		-1
AFUA_5G12590				0.92
AFUA_5G12620						1.29
AFUA_5G12730								1.75
AFUA_5G12770				1.26		1.26		0.8
AFUA_5G12780	-0.8	-1.26				0.88		0.74
AFUA_5G12800								-0.73
AFUA_5G12830				1.38
AFUA_5G12860						-1.83
AFUA_5G12910		0.96	-0.78			-1.4		-1.29
AFUA_5G12940						1.44
AFUA_5G12950						1.55
AFUA_5G13000			-1.67	-1.41		-1.5		-1.78
AFUA_5G13030				1.22		1.23
AFUA_5G13060					-1.05
AFUA_5G13070		1.19				-1.69
AFUA_5G13100	0.87	1.34		1.01			0.82
AFUA_5G13120		1.16				-1.62
AFUA_5G13130				-0.92
AFUA_5G13330						-0.84
AFUA_5G13392						0.86		0.71
AFUA_5G13410						0.99
AFUA_5G13470	0.94	1.91			0.97	-3.27		-1.91
AFUA_5G13480				-1.02		-1.01
AFUA_5G13490			-1.25	-1.56		-2.18		-1.33
AFUA_5G13530						-1.65
AFUA_5G13540		-0.85
AFUA_5G13550			1.13	1.78		1.88		1.44
AFUA_5G13610		1.26			0.92	-1.48
AFUA_5G13710						0.94		0.72
AFUA_5G13730			0.81					0.77
AFUA_5G13740			0.76	1.43		1.92		1.35
AFUA_5G13750		-0.74		0.98		1.72		1.01
AFUA_5G13830				2.5		2.55	1.22	1.97
AFUA_5G13840			0.85	2.6		1.93	1.75	0.81
AFUA_5G13850			1.18	1.29		1.44		1.49
AFUA_5G13870						-1.01		-0.87
AFUA_5G13930		1.17			0.78	-1.54
AFUA_5G13970			1			1.3		1.61
AFUA_5G13990		-0.78				1.04		0.81
AFUA_5G13995	-1.07			1.04		1.77		1.63
AFUA_5G14000			1.4	1.16		1.21		1.35
AFUA_5G14060		-0.84
AFUA_5G14180				1.19
AFUA_5G14200		-0.92		0.77		1.69
AFUA_5G14210	0.93	1.31	1.05	1.42
AFUA_5G14230			1.7	1.08		1.49		1.47
AFUA_5G14320		-0.93		1.05	-0.86	1.98	1.1
AFUA_5G14340		-0.95
AFUA_5G14390		0.95		1.41	1.37		1.68
AFUA_5G14410		5.96		7.05	5.68	1.09	6.78
AFUA_5G14510						1.34		1.28
AFUA_5G14520			0.82	1.03		1.69		1.34
AFUA_5G14660	1	0.95				-1.05		-1.06
AFUA_5G14670		0.94				-0.78
AFUA_5G14680		-0.66				0.96
AFUA_5G14690					-0.75
AFUA_5G14700			1.1
AFUA_5G14790			0.96	0.86		1.69		1.6
AFUA_5G14800						1.79		1.5
AFUA_5G14810			1.01			1.04		1.71
AFUA_5G14830		-0.88	1.01	0.99		1.87		1.33
AFUA_5G14840			1.66					1.62
AFUA_5G14845			1.53	1.41				1.16
AFUA_5G14865		-0.92	0.8		-1.08	1.06
AFUA_5G14930		-1.14			-1.47
AFUA_6G00180	1.19	1.1	1.92	1.77				0.73
AFUA_6G00290	0.97	1.07				-1.37
AFUA_6G00300		-0.89			-0.98
AFUA_6G00370			1.02			1.42		1.96
AFUA_6G00390			1.26					1.83
AFUA_6G00400			1.3					1.87
AFUA_6G00520				-1.02	-0.83			-0.81
AFUA_6G00540	1.09	0.84	1.02			-1.19	-1.37
AFUA_6G00550					-0.85		-0.98
AFUA_6G00560					-0.94		-0.96
AFUA_6G00630		1.47			0.94	-1.63
AFUA_6G00650		-0.77	0.73	1.33		2.11		1.15
AFUA_6G00660			1.32			0.94		1.4
AFUA_6G00680		-1.08			-1.46
AFUA_6G00690		-1		-1.04	-1.22		-1.26
AFUA_6G00720			1.3	1.64		1.99		1.78
AFUA_6G00730			1.44	1.74		1.69		1.55
AFUA_6G00740			1.1	1.51		1.76		1.15
AFUA_6G00750			0.93	0.98		1.3		0.91
AFUA_6G01940				0.75		1.22
AFUA_6G02010		-0.94	0.68	1.86		2.8	1.19	1.22
AFUA_6G02020					-0.73
AFUA_6G02090						0.86
AFUA_6G02110				-0.89		-1.3
AFUA_6G02130	0.65
AFUA_6G02140						-1.06
AFUA_6G02180		-0.87		1.12		1.99		1.35
AFUA_6G02190						1.16		0.77
AFUA_6G02220		-1.3			-1.01	1.09		0.74
AFUA_6G02270	1.09				-1.21
AFUA_6G02290				0.87		0.82
AFUA_6G02330	2.07	1.47	1.63			-1.17	-1.33
AFUA_6G02420			-0.72			-0.84		-0.9
AFUA_6G02440		0.74	-0.76	-1.5	0.64	-2.23		-0.86
AFUA_6G02450		1.06			0.74	-1.44
AFUA_6G02460				-0.91		-0.87
AFUA_6G02470		-0.75
AFUA_6G02515		1.67				-2.11
AFUA_6G02535			0.79	1.99		1.38	1.2
AFUA_6G02620				-1.64		-1.58	-1.18
AFUA_6G02690		1.32	1.25
AFUA_6G02705		1.48
AFUA_6G02710					-1.2
AFUA_6G02730						-1.32
AFUA_6G02740						-1.74
AFUA_6G02750				-0.89		-0.99
AFUA_6G02800		1.1			1.27	-1.94
AFUA_6G02810		1.14				-1.43		-1.38
AFUA_6G02910			-0.95	-1.11
AFUA_6G02950		-1.03	0.86			1.66		1.46
AFUA_6G03050		1.55				-2.53
AFUA_6G03060	0.82	1.88	0.83		1.05	-1.61
AFUA_6G03350		1.56			0.98	-1.12
AFUA_6G03390						1.41
AFUA_6G03400						0.74
AFUA_6G03440			1.45					1.72
AFUA_6G03460			0.92			1.26		1.13
[truncated: 550 more rows]
