# Supplementary material for: RNAseq analysis of Aspergillus fumigatus in blood reveals a just wait and see resting stage behavior
Source: BMC Genomics. 2015 Aug 27;16(1):640. doi: 10.1186/s12864-015-1853-1 (PMC4551469; doi:10.1186/s12864-015-1853-1)
Supplement: Additional file 4: Table S3. — List of differential expressed genes (DEGs) related to the significantly enriched categories from the FunCat and GO functional analysis. A p-value of 0.05 was used for the enrichment method. For FunCat the first and second level is shown and when appropriate even higher levels. (XLS 28782 kb) [file 12864_2015_1853_MOESM4_ESM.xls]

## Sheet: FunCat B30 up
01		01.01		01.02		01.03		01.05		01.06		01.07		01.20		02		02.11		02.13		11		11.02		11.02.03.04		11.04		11.06		12		12.01		12.01.01		12.04		12.07		16		16.01		16.03		16.19
metabolism		amino acid metabolism		nitrogen/sulphur and selenium metabolism		nucleoside/nucleotide/nucleobase metabolism		C-compound and carbohydrate metabolism		lipid acid and isoprenoid metabolism		metabolism of vitamins, cofactors, and prosthetic groups		secondary metabolism		energy		electrontransport and membrane associated energy conservation		respiration		transcription		RNA synthesis		transcriptional control		RNA processing		RNA modification		protein synthesis		ribosomal biogenesis		ribosomal proteins		translation		translational control		protein with binding function or cofactor requirement (structural or catalytic)		protein binding		nucleic acid binding		nucleotide/nucleoside/ nucleobase binding
AFUA_1G02460	DNA-directed RNA polymerase III, beta subunit	AFUA_1G15450	adenylosuccinate synthetase AdB	AFUA_3G07140	extracellular developmental signal biosynthesis	AFUA_1G02460	DNA-directed RNA polymerase III, beta subunit	AFUA_1G05310	nucleolar ATPase Kre33	AFUA_1G12940	MAP kinase SakA	AFUA_4G06770	iron-sulfur cofactor synthesis protein (Isu1)	AFUA_2G05490	HEAT repeat protein	AFUA_1G09210	AAA family ATPase/60S ribosome export protein	AFUA_1G09210	AAA family ATPase/60S ribosome export protein	AFUA_3G06950	mitochondrial carrier protein (Rim2)	AFUA_1G01990	ribosome biogenesis protein Rsa4	AFUA_1G02460	DNA-directed RNA polymerase III, beta subunit	AFUA_1G06220	ATP-dependent RNA helicase]	AFUA_1G01990	ribosome biogenesis protein Rsa4	AFUA_1G06290	small nucleolar ribonucleoprotein complex	AFUA_1G01990	ribosome biogenesis protein Rsa4	AFUA_1G01990	ribosome biogenesis protein Rsa4	AFUA_1G02210	60S ribosome biogenesis protein Brx1	AFUA_1G01990	ribosome biogenesis protein Rsa4	AFUA_1G07570	hypothetical protein	AFUA_1G01990	ribosome biogenesis protein Rsa4	AFUA_1G01990	ribosome biogenesis protein Rsa4	AFUA_1G02030	eukaryotic translation initiation factor 3	AFUA_1G02030	eukaryotic translation initiation factor 3
AFUA_1G05310	nucleolar ATPase Kre33	AFUA_2G06230	glutamine amidotransferase:cyclase	AFUA_3G11430	arginase	AFUA_1G06220	ATP-dependent RNA helicase	AFUA_1G07570	hypothetical protein	AFUA_2G08600	1-acylglycerol-3-phosphate acyltransferase	AFUA_4G08010	ornithine decarboxylase	AFUA_3G00840	FAD-dependent oxygenase	AFUA_1G12940	MAP kinase SakA	AFUA_4G04800	AAA family ATPase			AFUA_1G02460	DNA-directed RNA polymerase III, beta subunit	AFUA_1G02590	RNA polymerase I specific transcription	AFUA_1G07630	zinc knuckle domain protein (Byr3)]	AFUA_1G02610	rRNA processing protein	AFUA_1G07570	hypothetical protein	AFUA_1G02030	eukaryotic translation initiation factor 3	AFUA_1G02210	60S ribosome biogenesis protein Brx1	AFUA_1G03110	60S ribosomal protein L29	AFUA_1G02030	eukaryotic translation initiation factor 3	AFUA_1G09440	ribosomal protein S23 (S12)	AFUA_1G02030	eukaryotic translation initiation factor 3	AFUA_1G02460	DNA-directed RNA polymerase III, beta subunit	AFUA_1G02210	60S ribosome biogenesis protein Brx1	AFUA_1G04840	pre-rRNA processing protein Mrd1
AFUA_1G06220	ATP-dependent RNA helicase	AFUA_2G07570	glutamate 5-kinase	AFUA_4G06770	iron-sulfur cofactor synthesis protein (Isu1)	AFUA_1G07680	secretion related GTPase SrgD	AFUA_1G12560	endoglucanase	AFUA_2G13910	EBP domain protein	AFUA_6G05170	mitochondrial folate carrier protein Flx1	AFUA_3G12910	O-methyltransferase GliM-like	AFUA_3G06950	mitochondrial carrier protein (Rim2)					AFUA_1G02590	RNA polymerase I specific transcription	AFUA_1G04840	pre-rRNA processing protein Mrd1	AFUA_1G09350	transcription initiation factor TFIID subunit]	AFUA_1G04840	pre-rRNA processing protein Mrd1	AFUA_1G13070	U3 small nucleolar ribonucleoprotein protein	AFUA_1G02210	60S ribosome biogenesis protein Brx1	AFUA_1G03110	60S ribosomal protein L29	AFUA_1G03390	60S ribosomal protein L12	AFUA_1G03110	60S ribosomal protein L29	AFUA_2G08990	eukaryotic translation initiation factor 5	AFUA_1G02210	60S ribosome biogenesis protein Brx1	AFUA_1G03110	60S ribosomal protein L29	AFUA_1G02460	DNA-directed RNA polymerase III, beta subunit	AFUA_1G05560	GTP binding protein
AFUA_1G07570	hypothetical protein	AFUA_3G07140	extracellular developmental signal biosynthesis	AFUA_4G12990	thioredoxin reductase Trr1/Trr2	AFUA_1G10310	RNase L inhibitor of the ABC superfamily	AFUA_1G12940	MAP kinase SakA	AFUA_2G15430	sorbitol/xylulose reductase Sou1-like	AFUA_7G05990	5-formyltetrahydrofolate cyclo-ligase	AFUA_3G12930	dimethylallyl tryptophan synthase SirD-like	AFUA_4G04800	AAA family ATPase					AFUA_1G02610	rRNA processing protein	AFUA_1G05160	DNA-directed RNA polymerase I, II, and III	AFUA_1G10440	hypothetical protein]	AFUA_1G06220	ATP-dependent RNA helicase	AFUA_1G13570	small nuclear ribonucleoprotein complex protein	AFUA_1G03110	60S ribosomal protein L29	AFUA_1G03390	60S ribosomal protein L12	AFUA_1G04040	ubiquitin UbiA	AFUA_1G03390	60S ribosomal protein L12	AFUA_2G09200	60S ribosomal protein L30	AFUA_1G02460	DNA-directed RNA polymerase III, beta subunit	AFUA_1G03390	60S ribosomal protein L12	AFUA_1G03390	60S ribosomal protein L12	AFUA_1G06220	ATP-dependent RNA helicase
AFUA_1G07680	secretion related GTPase SrgD	AFUA_3G11430	arginase	AFUA_5G06060	sulfur metabolism regulator SkpA	AFUA_1G15450	adenylosuccinate synthetase AdB	AFUA_2G00760	pectate lyase A	AFUA_3G06650	aminoalcoholphosphotransferase	AFUA_8G04080	betaine aldehyde dehydrogenase (BadH)	AFUA_4G05850	malonyl CoA-acyl carrier protein transacylase	AFUA_4G10790	phosphoribosyl diphosphate synthase isoform 4					AFUA_1G04840	pre-rRNA processing protein Mrd1	AFUA_1G05560	GTP binding protein	AFUA_1G11160	Sas10/Utp3 family protein]	AFUA_1G06230	ribosome biogenesis protein Ssf2	AFUA_2G08320	U3 small nucleolar ribonucleoprotein subunit	AFUA_1G03390	60S ribosomal protein L12	AFUA_1G04040	ubiquitin UbiA	AFUA_1G04660	60S ribosomal protein L15	AFUA_1G04040	ubiquitin UbiA	AFUA_2G09870	eukaryotic translation initiation factor 3	AFUA_1G03110	60S ribosomal protein L29	AFUA_1G03830	prefoldin subunit 2	AFUA_1G04660	60S ribosomal protein L15	AFUA_1G06390	translation elongation factor EF-1 alpha subunit
AFUA_1G09170	protein kinase activator (Mob2)	AFUA_4G08010	ornithine decarboxylase	AFUA_7G06030	alpha-ketoglutarate-dependent taurine	AFUA_2G01330	exosome complex subunit Rrp46	AFUA_2G11290	orotate phosphoribosyltransferase	AFUA_3G07940	phosphoinositide-specific phospholipase C	AFUA_8G05330	methylenetetrahydrofolate dehydrogenase	AFUA_4G08010	ornithine decarboxylase	AFUA_6G10610	ribose 5-phosphate isomerase A					AFUA_1G05160	DNA-directed RNA polymerase I, II, and III	AFUA_1G06220	ATP-dependent RNA helicase	AFUA_1G12380	WD repeat protein]	AFUA_1G06290	small nucleolar ribonucleoprotein complex	AFUA_3G09600	pre-rRNA processing nucleolar protein Sik1	AFUA_1G04040	ubiquitin UbiA	AFUA_1G04660	60S ribosomal protein L15	AFUA_1G04840	pre-rRNA processing protein Mrd1	AFUA_1G04660	60S ribosomal protein L15	AFUA_3G05970	eukaryotic translation initiation factor subunit	AFUA_1G03390	60S ribosomal protein L12	AFUA_1G04040	ubiquitin UbiA	AFUA_1G04840	pre-rRNA processing protein Mrd1	AFUA_1G07570	hypothetical protein
AFUA_1G09210	AAA family ATPase/60S ribosome export protein	AFUA_4G10460	homocitrate synthase			AFUA_2G02340	exosome complex exonuclease Rrp40	AFUA_2G15430	sorbitol/xylulose reductase Sou1-like	AFUA_4G05850	malonyl CoA-acyl carrier protein transacylase			AFUA_4G10520	CSL family zinc fnger-containing protein							AFUA_1G05560	GTP binding protein	AFUA_1G06290	small nucleolar ribonucleoprotein complex	AFUA_1G12590	RNA-binding La domain protein]	AFUA_1G09200	ribosome biogenesis protein Erb1	AFUA_4G05880	U3 small nucleolar ribonucleoprotein protein	AFUA_1G04660	60S ribosomal protein L15	AFUA_1G04840	pre-rRNA processing protein Mrd1	AFUA_1G05080	60S ribosomal protein P0	AFUA_1G05080	60S ribosomal protein P0	AFUA_3G08160	eukaryotic translation initiation factor 4	AFUA_1G03830	prefoldin subunit 2	AFUA_1G04660	60S ribosomal protein L15	AFUA_1G05160	DNA-directed RNA polymerase I, II, and III	AFUA_1G07680	secretion related GTPase SrgD
AFUA_1G10310	RNase L inhibitor of the ABC superfamily	AFUA_4G10790	phosphoribosyl diphosphate synthase isoform 4			AFUA_2G03000	nucleoside transporter	AFUA_3G00320	endo-1,4-beta-xylanase (XlnA)	AFUA_4G07540	small nucleolar ribonucleoprotein complex			AFUA_5G01740	deoxyhypusine synthase							AFUA_1G06220	ATP-dependent RNA helicase	AFUA_1G07630	zinc knuckle domain protein (Byr3)	AFUA_1G12940	MAP kinase SakA]	AFUA_1G09320	nucleolus protein required for cell viability	AFUA_4G07500	small nucleolar ribonucleoprotein complex	AFUA_1G04840	pre-rRNA processing protein Mrd1	AFUA_1G05080	60S ribosomal protein P0	AFUA_1G05990	ribosomal protein L16a	AFUA_1G05990	ribosomal protein L16a	AFUA_3G08600	translational initiation factor 2 beta	AFUA_1G04040	ubiquitin UbiA	AFUA_1G05080	60S ribosomal protein P0	AFUA_1G05990	ribosomal protein L16a	AFUA_1G09210	AAA family ATPase/60S ribosome export protein
AFUA_1G12560	endoglucanase	AFUA_5G01740	deoxyhypusine synthase			AFUA_2G05430	uridine kinase	AFUA_3G00840	FAD-dependent oxygenase	AFUA_4G13400	glycosyltransferase family 28			AFUA_5G08980	NADH-ubiquinone oxidoreductase 9.5 kDa subunit,							AFUA_1G06230	ribosome biogenesis protein Ssf2	AFUA_1G09350	transcription initiation factor TFIID subunit	AFUA_2G03760	transcription/RNA-processing factor Ssu72]	AFUA_1G10310	RNase L inhibitor of the ABC superfamily	AFUA_4G13690	snoRNP protein (gar1)	AFUA_1G05080	60S ribosomal protein P0	AFUA_1G05410	ribosome biogenesis protein Kri1	AFUA_1G06230	ribosome biogenesis protein Ssf2	AFUA_1G06290	small nucleolar ribonucleoprotein complex	AFUA_3G13480	translation initiation factor 2 alpha subunit	AFUA_1G04660	60S ribosomal protein L15	AFUA_1G05160	DNA-directed RNA polymerase I, II, and III	AFUA_1G06220	ATP-dependent RNA helicase	AFUA_1G09800	GTP-binding protein YchF
AFUA_1G12940	MAP kinase SakA	AFUA_5G06060	sulfur metabolism regulator SkpA			AFUA_2G05560	exonuclease	AFUA_3G12490	protein arginine methyltransferase RmtB	AFUA_5G05740	Golgi GDP-mannose transporter			AFUA_5G14410	cysteine dioxygenase							AFUA_1G06290	small nucleolar ribonucleoprotein complex	AFUA_1G10310	RNase L inhibitor of the ABC superfamily	AFUA_2G14250	CBF/NF-Y family transcription factor]	AFUA_1G10560	GTP binding protein	AFUA_5G01760	nucleolar RNA methyltransferase (Nop2)	AFUA_1G05410	ribosome biogenesis protein Kri1	AFUA_1G05990	ribosomal protein L16a	AFUA_1G06830	60S acidic ribosomal protein P1	AFUA_1G06390	translation elongation factor EF-1 alpha subunit	AFUA_6G04570	translation elongation factor eEF-1 subunit	AFUA_1G04840	pre-rRNA processing protein Mrd1	AFUA_1G05560	GTP binding protein	AFUA_1G06230	ribosome biogenesis protein Ssf2	AFUA_1G10310	RNase L inhibitor of the ABC superfamily
AFUA_1G15450	adenylosuccinate synthetase AdB	AFUA_5G06160	5-proFAR isomerase His6			AFUA_2G06230	glutamine amidotransferase:cyclase	AFUA_3G12910	O-methyltransferase GliM-like	AFUA_6G03050	oleate delta-12 desaturase			AFUA_8G04080	betaine aldehyde dehydrogenase (BadH)							AFUA_1G07570	hypothetical protein	AFUA_1G10440	hypothetical protein	AFUA_2G16040	rRNA biogenesis protein RRP5]	AFUA_1G10990	ribosomal RNA processing protein	AFUA_5G04010	tRNA-splicing endonuclease subunit Sen2	AFUA_1G05990	ribosomal protein L16a	AFUA_1G06230	ribosome biogenesis protein Ssf2	AFUA_1G09440	ribosomal protein S23 (S12)	AFUA_1G06830	60S acidic ribosomal protein P1	AFUA_6G07330	methionine aminopeptidase, type I	AFUA_1G05080	60S ribosomal protein P0	AFUA_1G05990	ribosomal protein L16a	AFUA_1G06290	small nucleolar ribonucleoprotein complex	AFUA_1G10560	GTP binding protein
AFUA_1G16000	serine/threonine protein kinase	AFUA_5G06780	carbamoyl-phosphate synthase, small subunit			AFUA_2G08860	exosome complex endonuclease 2/ribosomal RNA	AFUA_4G00800	MFS monosaccharide transporter	AFUA_6G04680	MIPC synthase subunit (SurA)											AFUA_1G07630	zinc knuckle domain protein (Byr3)	AFUA_1G11160	Sas10/Utp3 family protein	AFUA_3G06380	exosome-associated family protein]	AFUA_1G11160	Sas10/Utp3 family protein	AFUA_6G14260	U3 small nucleolar ribonucleoprotein protein	AFUA_1G06230	ribosome biogenesis protein Ssf2	AFUA_1G06290	small nucleolar ribonucleoprotein complex	AFUA_1G10310	RNase L inhibitor of the ABC superfamily	AFUA_1G09330	eukaryotic translation initiation factor 3	AFUA_7G01480	cap binding protein	AFUA_1G05160	DNA-directed RNA polymerase I, II, and III	AFUA_1G06390	translation elongation factor EF-1 alpha subunit	AFUA_1G07570	hypothetical protein	AFUA_1G11190	eukaryotic translation elongation factor 1
AFUA_2G00760	pectate lyase A	AFUA_5G14410	cysteine dioxygenase			AFUA_2G11290	orotate phosphoribosyltransferase	AFUA_4G10070	class I alpha-mannosidase	AFUA_6G10460	ceramide synthase membrane component (LAG1)											AFUA_1G09200	ribosome biogenesis protein Erb1	AFUA_1G12380	WD repeat protein	AFUA_3G08640	eukaryotic translation initiation factor 3]	AFUA_1G12590	RNA-binding La domain protein	AFUA_7G04860	dimethyladenosine transferase	AFUA_1G06290	small nucleolar ribonucleoprotein complex	AFUA_1G06830	60S acidic ribosomal protein P1	AFUA_1G10510	60S ribosomal protein L35	AFUA_1G09440	ribosomal protein S23 (S12)			AFUA_1G05560	GTP binding protein	AFUA_1G06830	60S acidic ribosomal protein P1	AFUA_1G07630	zinc knuckle domain protein (Byr3)	AFUA_1G12940	MAP kinase SakA
AFUA_2G01330	exosome complex subunit Rrp46	AFUA_6G03750	amidophosphoribosyltransferase			AFUA_2G13720	DNA-directed RNA polymerase I and III subunit	AFUA_4G10460	homocitrate synthase	AFUA_7G03700	diacylglycerol acyltransferase type 2A											AFUA_1G09320	nucleolus protein required for cell viability	AFUA_1G12590	RNA-binding La domain protein	AFUA_5G01760	nucleolar RNA methyltransferase (Nop2)]	AFUA_1G13070	U3 small nucleolar ribonucleoprotein protein	AFUA_8G04640	RNA-3'-phosphate cyclase family protein	AFUA_1G06390	translation elongation factor EF-1 alpha subunit	AFUA_1G07630	zinc knuckle domain protein (Byr3)	AFUA_1G11130	60S ribosomal protein L6	AFUA_1G10310	RNase L inhibitor of the ABC superfamily			AFUA_1G05990	ribosomal protein L16a	AFUA_1G09170	protein kinase activator (Mob2)	AFUA_1G11130	60S ribosomal protein L6	AFUA_1G13140	G-protein complex alpha subunit GpaA/FadA
AFUA_2G02320	Hsp70 chaperone (BiP)	AFUA_7G05990	5-formyltetrahydrofolate cyclo-ligase			AFUA_3G10890	ATP dependent RNA helicase (Dbp8)	AFUA_4G10750	alpha-1,6-mannosyltransferase subunit	AFUA_8G02800	hypothetical protein											AFUA_1G09350	transcription initiation factor TFIID subunit	AFUA_1G12940	MAP kinase SakA	AFUA_5G03320	TFIIH complex helicase Ssl2]	AFUA_1G13570	small nuclear ribonucleoprotein complex protein			AFUA_1G06830	60S acidic ribosomal protein P1	AFUA_1G09200	ribosome biogenesis protein Erb1	AFUA_1G11710	60S ribosomal protein L1	AFUA_1G10510	60S ribosomal protein L35			AFUA_1G06220	ATP-dependent RNA helicase	AFUA_1G09200	ribosome biogenesis protein Erb1	AFUA_1G11160	Sas10/Utp3 family protein	AFUA_1G15450	adenylosuccinate synthetase AdB
AFUA_2G02340	exosome complex exonuclease Rrp40					AFUA_4G10790	phosphoribosyl diphosphate synthase isoform 4	AFUA_4G13400	glycosyltransferase family 28	AFUA_8G04080	betaine aldehyde dehydrogenase (BadH)											AFUA_1G10310	RNase L inhibitor of the ABC superfamily	AFUA_1G13070	U3 small nucleolar ribonucleoprotein protein	AFUA_5G05610	cell cycle control protein Cwf14/Bud31]	AFUA_2G01330	exosome complex subunit Rrp46			AFUA_1G07570	hypothetical protein	AFUA_1G09210	AAA family ATPase/60S ribosome export protein	AFUA_1G12730	60S ribosomal protein L3	AFUA_1G11130	60S ribosomal protein L6			AFUA_1G06230	ribosome biogenesis protein Ssf2	AFUA_1G09350	transcription initiation factor TFIID subunit	AFUA_1G12390	G2/M phase checkpoint control protein Sum2	AFUA_1G16000	serine/threonine protein kinase
AFUA_2G03000	nucleoside transporter					AFUA_4G12990	thioredoxin reductase Trr1/Trr2	AFUA_5G01740	deoxyhypusine synthase	AFUA_8G04940	sn-1,2-diacylglycerol cholinephosphotransferase											AFUA_1G10440	hypothetical protein	AFUA_1G13570	small nuclear ribonucleoprotein complex protein	AFUA_5G05760	NTP binding protein]	AFUA_2G02340	exosome complex exonuclease Rrp40			AFUA_1G07630	zinc knuckle domain protein (Byr3)	AFUA_1G09440	ribosomal protein S23 (S12)	AFUA_1G13070	U3 small nucleolar ribonucleoprotein protein	AFUA_1G11190	eukaryotic translation elongation factor 1			AFUA_1G06290	small nucleolar ribonucleoprotein complex	AFUA_1G09440	ribosomal protein S23 (S12)	AFUA_1G12590	RNA-binding La domain protein	AFUA_2G02320	Hsp70 chaperone (BiP)
AFUA_2G03760	transcription/RNA-processing factor Ssu72					AFUA_5G04010	tRNA-splicing endonuclease subunit Sen2	AFUA_5G06060	sulfur metabolism regulator SkpA													AFUA_1G10560	GTP binding protein	AFUA_1G14110	RNA polymerase subunit	AFUA_5G06190	sexual development transcription factor SteA]	AFUA_2G03760	transcription/RNA-processing factor Ssu72			AFUA_1G09200	ribosome biogenesis protein Erb1	AFUA_1G10310	RNase L inhibitor of the ABC superfamily	AFUA_1G15020	40S ribosomal protein S5	AFUA_1G11710	60S ribosomal protein L1			AFUA_1G06390	translation elongation factor EF-1 alpha subunit	AFUA_1G09540	vacuolar transporter chaperon Vtc1	AFUA_1G13070	U3 small nucleolar ribonucleoprotein protein	AFUA_2G05430	uridine kinase
AFUA_2G05430	uridine kinase					AFUA_5G05460	cytosine deaminase-uracil	AFUA_5G06190	sexual development transcription factor SteA													AFUA_1G10990	ribosomal RNA processing protein	AFUA_2G03760	transcription/RNA-processing factor Ssu72	AFUA_5G11730	RIO1 family protein kinase]	AFUA_2G03930	small nucleolar ribonucleoprotein complex			AFUA_1G09210	AAA family ATPase/60S ribosome export protein	AFUA_1G10510	60S ribosomal protein L35	AFUA_2G02150	40S ribosomal protein S10a	AFUA_1G15020	40S ribosomal protein S5			AFUA_1G06830	60S acidic ribosomal protein P1	AFUA_1G09840	mitochondrial inner membrane translocase subunit	AFUA_1G13570	small nuclear ribonucleoprotein complex protein	AFUA_2G08990	eukaryotic translation initiation factor 5
AFUA_2G05490	HEAT repeat protein					AFUA_5G05740	Golgi GDP-mannose transporter	AFUA_5G08950	RAS small monomeric GTPase (Rsr1)													AFUA_1G11160	Sas10/Utp3 family protein	AFUA_2G05480	DNA-directed RNA polymerase I 13.1 kDa	AFUA_6G02690	C2H2 finger domain protein]	AFUA_2G04780	WD repeat protein			AFUA_1G09330	eukaryotic translation initiation factor 3	AFUA_1G10560	GTP binding protein	AFUA_2G02710	60S ribosomal protein L24b	AFUA_2G02150	40S ribosomal protein S10a			AFUA_1G07570	hypothetical protein	AFUA_1G10310	RNase L inhibitor of the ABC superfamily	AFUA_1G14110	RNA polymerase subunit	AFUA_2G09870	eukaryotic translation initiation factor 3
AFUA_2G05560	exonuclease					AFUA_5G06780	carbamoyl-phosphate synthase, small subunit	AFUA_5G11230	RAS small monomeric GTPase RasA													AFUA_1G12380	WD repeat protein	AFUA_2G05490	HEAT repeat protein	AFUA_6G10460	ceramide synthase membrane component (LAG1)]	AFUA_2G04800	pre-rRNA processing protein			AFUA_1G09440	ribosomal protein S23 (S12)	AFUA_1G10990	ribosomal RNA processing protein	AFUA_2G03040	ribosomal protein L34 protein	AFUA_2G02710	60S ribosomal protein L24b			AFUA_1G07630	zinc knuckle domain protein (Byr3)	AFUA_1G10510	60S ribosomal protein L35	AFUA_2G02340	exosome complex exonuclease Rrp40	AFUA_2G11510	nucleolar GTP-binding protein (Nog1)
AFUA_2G06230	glutamine amidotransferase:cyclase					AFUA_5G08950	RAS small monomeric GTPase (Rsr1)	AFUA_6G04680	MIPC synthase subunit (SurA)													AFUA_1G12590	RNA-binding La domain protein	AFUA_2G05950	snRNP and snoRNP protein (Snu13)	AFUA_7G01850	DNA-directed RNA polymerase III subunit Rpc34]	AFUA_2G05550	hypothetical protein			AFUA_1G10310	RNase L inhibitor of the ABC superfamily	AFUA_1G11130	60S ribosomal protein L6	AFUA_2G07970	60S ribosomal protein L19	AFUA_2G03040	ribosomal protein L34 protein			AFUA_1G07680	secretion related GTPase SrgD	AFUA_1G10990	ribosomal RNA processing protein	AFUA_2G03260	RNA binding protein (Rbm8A)	AFUA_2G12990	peptidyl prolyl cis-trans isomerase Cyclophilin,
AFUA_2G07570	glutamate 5-kinase					AFUA_5G11230	RAS small monomeric GTPase RasA	AFUA_6G05320	purine nucleoside phosphorylase I, inosine and													AFUA_1G12940	MAP kinase SakA	AFUA_2G08320	U3 small nucleolar ribonucleoprotein subunit	AFUA_7G02190	zinc knuckle nucleic acid binding protein]	AFUA_2G05560	exonuclease			AFUA_1G10510	60S ribosomal protein L35	AFUA_1G11710	60S ribosomal protein L1	AFUA_2G08320	U3 small nucleolar ribonucleoprotein subunit	AFUA_2G07970	60S ribosomal protein L19			AFUA_1G09170	protein kinase activator (Mob2)	AFUA_1G11130	60S ribosomal protein L6	AFUA_2G03930	small nucleolar ribonucleoprotein complex	AFUA_2G13570	ribosome biogenesis protein (Bms1)
AFUA_2G08600	1-acylglycerol-3-phosphate acyltransferase					AFUA_5G12910	small nuclear ribonucleoprotein SmD2	AFUA_6G06380	methyltransferase													AFUA_1G13070	U3 small nucleolar ribonucleoprotein protein	AFUA_2G13720	DNA-directed RNA polymerase I and III subunit			AFUA_2G05950	snRNP and snoRNP protein (Snu13)			AFUA_1G10560	GTP binding protein	AFUA_1G12730	60S ribosomal protein L3	AFUA_2G09200	60S ribosomal protein L30	AFUA_2G08990	eukaryotic translation initiation factor 5			AFUA_1G09200	ribosome biogenesis protein Erb1	AFUA_1G11160	Sas10/Utp3 family protein	AFUA_2G04440	C2H2 finger domain protein	AFUA_2G13680	calcium/calmodulin-dependent protein kinase
AFUA_2G08860	exosome complex endonuclease 2/ribosomal RNA					AFUA_6G03750	amidophosphoribosyltransferase	AFUA_6G10610	ribose 5-phosphate isomerase A													AFUA_1G13570	small nuclear ribonucleoprotein complex protein	AFUA_2G13980	ATP dependent RNA helicase (Dbp9)			AFUA_2G08320	U3 small nucleolar ribonucleoprotein subunit			AFUA_1G10990	ribosomal RNA processing protein	AFUA_1G13070	U3 small nucleolar ribonucleoprotein protein	AFUA_2G10090	40S ribosomal protein S15	AFUA_2G09200	60S ribosomal protein L30			AFUA_1G09210	AAA family ATPase/60S ribosome export protein	AFUA_1G11190	eukaryotic translation elongation factor 1	AFUA_2G05480	DNA-directed RNA polymerase I 13.1 kDa	AFUA_2G13980	ATP dependent RNA helicase (Dbp9)
AFUA_2G11290	orotate phosphoribosyltransferase					AFUA_6G05320	purine nucleoside phosphorylase I, inosine and	AFUA_6G11390	1,3-beta-glucanosyltransferase Gel2													AFUA_1G14110	RNA polymerase subunit	AFUA_2G14250	CBF/NF-Y family transcription factor			AFUA_2G08860	exosome complex endonuclease 2/ribosomal RNA			AFUA_1G11130	60S ribosomal protein L6	AFUA_1G13570	small nuclear ribonucleoprotein complex protein	AFUA_2G10100	60S acidic ribosomal protein P2/allergen Asp F	AFUA_2G09870	eukaryotic translation initiation factor 3			AFUA_1G09350	transcription initiation factor TFIID subunit	AFUA_1G11710	60S ribosomal protein L1	AFUA_2G05560	exonuclease	AFUA_3G05970	eukaryotic translation initiation factor subunit
AFUA_2G13080	Nudix/MutT family protein					AFUA_7G05990	5-formyltetrahydrofolate cyclo-ligase	AFUA_6G12360	class I alpha-mannosidase 1A													AFUA_2G01330	exosome complex subunit Rrp46	AFUA_2G15500	small nuclear ribonucleoprotein SmF			AFUA_2G09200	60S ribosomal protein L30			AFUA_1G11190	eukaryotic translation elongation factor 1	AFUA_1G15020	40S ribosomal protein S5	AFUA_2G13980	ATP dependent RNA helicase (Dbp9)	AFUA_2G10090	40S ribosomal protein S15			AFUA_1G09440	ribosomal protein S23 (S12)	AFUA_1G12380	WD repeat protein	AFUA_2G08320	U3 small nucleolar ribonucleoprotein subunit	AFUA_3G08160	eukaryotic translation initiation factor 4
AFUA_2G13680	calcium/calmodulin-dependent protein kinase					AFUA_8G03990	U5 snRNP component Snu114, putative	AFUA_7G00950	MFS monosaccharide transporter													AFUA_2G02340	exosome complex exonuclease Rrp40	AFUA_2G16040	rRNA biogenesis protein RRP5			AFUA_2G11380	rRNA assembly protein Mis3			AFUA_1G11710	60S ribosomal protein L1	AFUA_1G15030	SDA1 domain protein	AFUA_2G16040	rRNA biogenesis protein RRP5	AFUA_2G10100	60S acidic ribosomal protein P2/allergen Asp F			AFUA_1G09540	vacuolar transporter chaperon Vtc1	AFUA_1G12940	MAP kinase SakA	AFUA_2G08860	exosome complex endonuclease 2/ribosomal RNA	AFUA_3G08580	glycine-rich RNA-binding protein
AFUA_2G13720	DNA-directed RNA polymerase I and III subunit					AFUA_8G04350	DNA-directed RNA polymerase III subunit 22.9	AFUA_7G03700	diacylglycerol acyltransferase type 2A													AFUA_2G03760	transcription/RNA-processing factor Ssu72	AFUA_2G16400	translation initiation factor 4B			AFUA_2G12990	peptidyl prolyl cis-trans isomerase Cyclophilin,			AFUA_1G12730	60S ribosomal protein L3	AFUA_1G16330	ribosome assembly protein Noc2	AFUA_3G05460	60S ribosomal protein L20	AFUA_2G10380	eukaryotic translation initiation factor 3			AFUA_1G09800	GTP-binding protein YchF	AFUA_1G13070	U3 small nucleolar ribonucleoprotein protein	AFUA_2G09870	eukaryotic translation initiation factor 3	AFUA_3G10890	ATP dependent RNA helicase (Dbp8)
AFUA_2G13910	EBP domain protein					AFUA_8G04960	small nuclear ribonucleoprotein SmG	AFUA_7G04860	dimethyladenosine transferase													AFUA_2G03930	small nucleolar ribonucleoprotein complex	AFUA_3G04310	snoRNA binding protein			AFUA_2G13570	ribosome biogenesis protein (Bms1)			AFUA_1G13070	U3 small nucleolar ribonucleoprotein protein	AFUA_2G01480	60S ribosomal subunit biogenesis protein Nop16,	AFUA_3G05600	60S ribosomal protein L27a	AFUA_2G14670	eukaryotic translation initiation factor 3			AFUA_1G09840	mitochondrial inner membrane translocase subunit	AFUA_1G13140	G-protein complex alpha subunit GpaA/FadA	AFUA_2G11380	rRNA assembly protein Mis3	AFUA_4G04800	AAA family ATPase
AFUA_2G15430	sorbitol/xylulose reductase Sou1-like					AFUA_8G05330	methylenetetrahydrofolate dehydrogenase	AFUA_7G05990	5-formyltetrahydrofolate cyclo-ligase													AFUA_2G04780	WD repeat protein	AFUA_3G06380	exosome-associated family protein			AFUA_2G13980	ATP dependent RNA helicase (Dbp9)			AFUA_1G13570	small nuclear ribonucleoprotein complex protein	AFUA_2G02150	40S ribosomal protein S10a	AFUA_3G05970	eukaryotic translation initiation factor subunit	AFUA_2G16400	translation initiation factor 4B			AFUA_1G10310	RNase L inhibitor of the ABC superfamily	AFUA_1G13570	small nuclear ribonucleoprotein complex protein	AFUA_2G12990	peptidyl prolyl cis-trans isomerase Cyclophilin,	AFUA_4G06250	ribosome biogenesis (Nop4)
AFUA_3G00320	endo-1,4-beta-xylanase (XlnA)							AFUA_8G04080	betaine aldehyde dehydrogenase (BadH)													AFUA_2G04800	pre-rRNA processing protein	AFUA_3G08160	eukaryotic translation initiation factor 4			AFUA_2G15500	small nuclear ribonucleoprotein SmF			AFUA_1G15020	40S ribosomal protein S5	AFUA_2G02340	exosome complex exonuclease Rrp40	AFUA_3G06640	40S ribosomal protein S27	AFUA_3G05600	60S ribosomal protein L27a			AFUA_1G10510	60S ribosomal protein L35	AFUA_1G14110	RNA polymerase subunit	AFUA_2G13720	DNA-directed RNA polymerase I and III subunit	AFUA_4G06350	ribosomal biogenesis protein Gar2
AFUA_3G00840	FAD-dependent oxygenase							AFUA_8G05330	methylenetetrahydrofolate dehydrogenase													AFUA_2G05480	DNA-directed RNA polymerase I 13.1 kDa	AFUA_3G08640	eukaryotic translation initiation factor 3			AFUA_2G16040	rRNA biogenesis protein RRP5			AFUA_1G15030	SDA1 domain protein	AFUA_2G02710	60S ribosomal protein L24b	AFUA_3G06760	60S ribosomal protein L37	AFUA_3G05970	eukaryotic translation initiation factor subunit			AFUA_1G10560	GTP binding protein	AFUA_1G15020	40S ribosomal protein S5	AFUA_2G13980	ATP dependent RNA helicase (Dbp9)	AFUA_4G12100	RWD domain protein (Gir2)
AFUA_3G06650	aminoalcoholphosphotransferase							AFUA_8G05910	pectate lyase													AFUA_2G05490	HEAT repeat protein	AFUA_3G10890	ATP dependent RNA helicase (Dbp8)			AFUA_2G16400	translation initiation factor 4B			AFUA_1G16330	ribosome assembly protein Noc2	AFUA_2G03040	ribosomal protein L34 protein	AFUA_3G08460	60S ribosomal protein L35Ae	AFUA_3G06010	RNA processing protein Emg1			AFUA_1G10990	ribosomal RNA processing protein	AFUA_2G01330	exosome complex subunit Rrp46	AFUA_2G14250	CBF/NF-Y family transcription factor	AFUA_5G01870	DNA replication factor C subunit Rfc3
AFUA_3G07140	extracellular developmental signal biosynthesis							AFUA_8G06550	carbonic anhydrase family protein													AFUA_2G05550	hypothetical protein	AFUA_4G06350	ribosomal biogenesis protein Gar2			AFUA_3G04110	rRNA processing protein Bystin			AFUA_2G01480	60S ribosomal subunit biogenesis protein Nop16,	AFUA_2G05550	hypothetical protein	AFUA_3G12300	60S ribosomal protein L22	AFUA_3G06640	40S ribosomal protein S27			AFUA_1G11130	60S ribosomal protein L6	AFUA_2G02150	40S ribosomal protein S10a	AFUA_2G16040	rRNA biogenesis protein RRP5	AFUA_5G02520	DNA replication licensing factor Mcm5
AFUA_3G07940	phosphoinositide-specific phospholipase C							AFUA_8G06554	carbonate dehydratase													AFUA_2G05560	exonuclease	AFUA_4G07500	small nucleolar ribonucleoprotein complex			AFUA_3G04310	snoRNA binding protein			AFUA_2G02150	40S ribosomal protein S10a	AFUA_2G05560	exonuclease	AFUA_3G13320	40S ribosomal protein S0	AFUA_3G06760	60S ribosomal protein L37			AFUA_1G11160	Sas10/Utp3 family protein	AFUA_2G02320	Hsp70 chaperone (BiP)	AFUA_3G04110	rRNA processing protein Bystin	AFUA_5G03320	TFIIH complex helicase Ssl2
AFUA_3G08640	eukaryotic translation initiation factor 3																					AFUA_2G05950	snRNP and snoRNP protein (Snu13)	AFUA_4G08190	ribosome biogenesis protein Pescadillo			AFUA_3G06010	RNA processing protein Emg1			AFUA_2G02340	exosome complex exonuclease Rrp40	AFUA_2G05950	snRNP and snoRNP protein (Snu13)	AFUA_3G13480	translation initiation factor 2 alpha subunit	AFUA_3G08160	eukaryotic translation initiation factor 4			AFUA_1G11190	eukaryotic translation elongation factor 1	AFUA_2G02340	exosome complex exonuclease Rrp40	AFUA_3G04310	snoRNA binding protein	AFUA_5G05460	cytosine deaminase-uracil
AFUA_3G10890	ATP dependent RNA helicase (Dbp8)																					AFUA_2G08320	U3 small nucleolar ribonucleoprotein subunit	AFUA_4G11970	metallothionein-I gene transcription activator			AFUA_3G06310	RNA binding protein			AFUA_2G02710	60S ribosomal protein L24b	AFUA_2G07970	60S ribosomal protein L19	AFUA_4G10480	50S ribosomal protein L30	AFUA_3G08460	60S ribosomal protein L35Ae			AFUA_1G11710	60S ribosomal protein L1	AFUA_2G03040	ribosomal protein L34 protein	AFUA_3G05600	60S ribosomal protein L27a	AFUA_5G05490	seryl-tRNA synthetase
AFUA_3G11430	arginase																					AFUA_2G08860	exosome complex endonuclease 2/ribosomal RNA	AFUA_5G01760	nucleolar RNA methyltransferase (Nop2)			AFUA_3G07680	ran GTPase activating protein 1 (RNA1 protein)			AFUA_2G03040	ribosomal protein L34 protein	AFUA_2G08320	U3 small nucleolar ribonucleoprotein subunit	AFUA_5G05450	40S ribosomal protein S3Ae	AFUA_3G08600	translational initiation factor 2 beta			AFUA_1G12380	WD repeat protein	AFUA_2G03210	hypothetical protein	AFUA_3G05840	RNA binding protein Rnp24	AFUA_5G05740	Golgi GDP-mannose transporter
AFUA_3G12490	protein arginine methyltransferase RmtB																					AFUA_2G09200	60S ribosomal protein L30	AFUA_5G03320	TFIIH complex helicase Ssl2			AFUA_3G08160	eukaryotic translation initiation factor 4			AFUA_2G05550	hypothetical protein	AFUA_2G08990	eukaryotic translation initiation factor 5	AFUA_5G08350	37S ribosomal protein S16	AFUA_3G08640	eukaryotic translation initiation factor 3			AFUA_1G12390	G2/M phase checkpoint control protein Sum2	AFUA_2G03260	RNA binding protein (Rbm8A)	AFUA_3G05970	eukaryotic translation initiation factor subunit	AFUA_5G06060	sulfur metabolism regulator SkpA
AFUA_3G12910	O-methyltransferase GliM-like																					AFUA_2G11380	rRNA assembly protein Mis3	AFUA_5G04010	tRNA-splicing endonuclease subunit Sen2			AFUA_3G09600	pre-rRNA processing nucleolar protein Sik1			AFUA_2G05560	exonuclease	AFUA_2G09200	60S ribosomal protein L30	AFUA_6G02440	60S ribosomal protein L24a	AFUA_3G12300	60S ribosomal protein L22			AFUA_1G12590	RNA-binding La domain protein	AFUA_2G05490	HEAT repeat protein	AFUA_3G06010	RNA processing protein Emg1	AFUA_5G06780	carbamoyl-phosphate synthase, small subunit
AFUA_3G12930	dimethylallyl tryptophan synthase SirD-like																					AFUA_2G12990	peptidyl prolyl cis-trans isomerase Cyclophilin,	AFUA_5G05610	cell cycle control protein Cwf14/Bud31			AFUA_3G09750	rRNA processing protein Utp6			AFUA_2G05950	snRNP and snoRNP protein (Snu13)	AFUA_2G10090	40S ribosomal protein S15	AFUA_6G02450	ribosomal S30/ubiquitin fusion	AFUA_3G13320	40S ribosomal protein S0			AFUA_1G12940	MAP kinase SakA	AFUA_2G05550	hypothetical protein	AFUA_3G06380	exosome-associated family protein	AFUA_5G08680	mitochondrial GTPase (YlqF)
AFUA_4G00800	MFS monosaccharide transporter																					AFUA_2G13570	ribosome biogenesis protein (Bms1)	AFUA_5G05760	NTP binding protein			AFUA_3G10890	ATP dependent RNA helicase (Dbp8)			AFUA_2G07970	60S ribosomal protein L19	AFUA_2G10100	60S acidic ribosomal protein P2/allergen Asp F	AFUA_6G03830	ribosomal protein L14	AFUA_3G13480	translation initiation factor 2 alpha subunit			AFUA_1G13070	U3 small nucleolar ribonucleoprotein protein	AFUA_2G07420	actin-bundling protein Sac6	AFUA_3G06760	60S ribosomal protein L37	AFUA_5G08950	RAS small monomeric GTPase (Rsr1)
AFUA_4G04800	AAA family ATPase																					AFUA_2G13720	DNA-directed RNA polymerase I and III subunit	AFUA_5G06190	sexual development transcription factor SteA			AFUA_4G05880	U3 small nucleolar ribonucleoprotein protein			AFUA_2G08320	U3 small nucleolar ribonucleoprotein subunit	AFUA_2G11380	rRNA assembly protein Mis3	AFUA_6G05330	37 ribosomal protein Rsm10	AFUA_5G05450	40S ribosomal protein S3Ae			AFUA_1G13140	G-protein complex alpha subunit GpaA/FadA	AFUA_2G07970	60S ribosomal protein L19	AFUA_3G08160	eukaryotic translation initiation factor 4	AFUA_5G11230	RAS small monomeric GTPase RasA
AFUA_4G05850	malonyl CoA-acyl carrier protein transacylase																					AFUA_2G13980	ATP dependent RNA helicase (Dbp9)	AFUA_5G06280	hypothetical protein			AFUA_4G06250	ribosome biogenesis (Nop4)			AFUA_2G08990	eukaryotic translation initiation factor 5	AFUA_2G11510	nucleolar GTP-binding protein (Nog1)	AFUA_6G07360	40S ribosomal protein S8	AFUA_5G05490	seryl-tRNA synthetase			AFUA_1G13570	small nuclear ribonucleoprotein complex protein	AFUA_2G08180	flotillin domain protein	AFUA_3G08580	glycine-rich RNA-binding protein	AFUA_5G11620	pre-mRNA splicing factor RNA helicase (Prp43)
AFUA_4G06770	iron-sulfur cofactor synthesis protein (Isu1)																					AFUA_2G14250	CBF/NF-Y family transcription factor	AFUA_5G11120	DNA-directed RNA polymerases i, ii, and iii 145			AFUA_4G07500	small nucleolar ribonucleoprotein complex			AFUA_2G09200	60S ribosomal protein L30	AFUA_2G13570	ribosome biogenesis protein (Bms1)	AFUA_6G12990	cytosolic large ribosomal subunit protein L7A	AFUA_5G05680	peptide chain release factor eRF/aRF, subunit 1			AFUA_1G14110	RNA polymerase subunit	AFUA_2G08860	exosome complex endonuclease 2/ribosomal RNA	AFUA_3G09600	pre-rRNA processing nucleolar protein Sik1	AFUA_5G11730	RIO1 family protein kinase
AFUA_4G07540	small nucleolar ribonucleoprotein complex																					AFUA_2G15500	small nuclear ribonucleoprotein SmF	AFUA_5G11620	pre-mRNA splicing factor RNA helicase (Prp43)			AFUA_4G07540	small nucleolar ribonucleoprotein complex			AFUA_2G09870	eukaryotic translation initiation factor 3	AFUA_2G13980	ATP dependent RNA helicase (Dbp9)	AFUA_6G13250	60S ribosomal protein L31e	AFUA_5G06010	translation initiation factor eIF-6			AFUA_1G14340	metalloreductase	AFUA_2G09200	60S ribosomal protein L30	AFUA_3G09750	rRNA processing protein Utp6	AFUA_5G12200	phosducin
AFUA_4G08010	ornithine decarboxylase																					AFUA_2G16040	rRNA biogenesis protein RRP5	AFUA_5G11730	RIO1 family protein kinase			AFUA_4G08190	ribosome biogenesis protein Pescadillo			AFUA_2G10090	40S ribosomal protein S15	AFUA_2G16040	rRNA biogenesis protein RRP5	AFUA_7G02140	37S ribosomal protein S24	AFUA_5G11620	pre-mRNA splicing factor RNA helicase (Prp43)			AFUA_1G15020	40S ribosomal protein S5	AFUA_2G09870	eukaryotic translation initiation factor 3	AFUA_3G10890	ATP dependent RNA helicase (Dbp8)	AFUA_6G03580	mRNA-nucleus export ATPase (Elf1)
AFUA_4G10070	class I alpha-mannosidase																					AFUA_2G16400	translation initiation factor 4B	AFUA_5G12270	rRNA processing protein (Ebp2)			AFUA_4G13690	snoRNP protein (gar1)			AFUA_2G10100	60S acidic ribosomal protein P2/allergen Asp F	AFUA_3G05460	60S ribosomal protein L20	AFUA_7G05290	40S ribosomal protein S13	AFUA_6G02440	60S ribosomal protein L24a			AFUA_1G15450	adenylosuccinate synthetase AdB	AFUA_2G10090	40S ribosomal protein S15	AFUA_3G12300	60S ribosomal protein L22	AFUA_6G04570	translation elongation factor eEF-1 subunit
AFUA_4G10460	homocitrate synthase																					AFUA_3G04110	rRNA processing protein Bystin	AFUA_5G12910	small nuclear ribonucleoprotein SmD2			AFUA_5G01760	nucleolar RNA methyltransferase (Nop2)			AFUA_2G10380	eukaryotic translation initiation factor 3	AFUA_3G05600	60S ribosomal protein L27a			AFUA_6G03580	mRNA-nucleus export ATPase (Elf1)			AFUA_1G16000	serine/threonine protein kinase	AFUA_2G10100	60S acidic ribosomal protein P2/allergen Asp F	AFUA_3G12490	protein arginine methyltransferase RmtB	AFUA_6G12820	MAP kinase MpkB
AFUA_4G10520	CSL family zinc fnger-containing protein																					AFUA_3G04310	snoRNA binding protein	AFUA_6G02690	C2H2 finger domain protein			AFUA_5G04000	proteasome maturation ans ribosome synthesis			AFUA_2G11380	rRNA assembly protein Mis3	AFUA_3G05970	eukaryotic translation initiation factor subunit			AFUA_6G03830	ribosomal protein L14			AFUA_1G17070	FYVE domain protein	AFUA_2G10380	eukaryotic translation initiation factor 3	AFUA_3G13480	translation initiation factor 2 alpha subunit	AFUA_7G05990	5-formyltetrahydrofolate cyclo-ligase
AFUA_4G10750	alpha-1,6-mannosyltransferase subunit																					AFUA_3G06010	RNA processing protein Emg1	AFUA_6G10460	ceramide synthase membrane component (LAG1)			AFUA_5G04010	tRNA-splicing endonuclease subunit Sen2			AFUA_2G11510	nucleolar GTP-binding protein (Nog1)	AFUA_3G06010	RNA processing protein Emg1			AFUA_6G04570	translation elongation factor eEF-1 subunit			AFUA_2G01330	exosome complex subunit Rrp46	AFUA_2G12990	peptidyl prolyl cis-trans isomerase Cyclophilin,	AFUA_4G03650	ribosome associated DnaJ chaperone Zuotin	AFUA_8G02840	dynamin-like GTPase Dnm1
AFUA_4G10790	phosphoribosyl diphosphate synthase isoform 4																					AFUA_3G06310	RNA binding protein	AFUA_6G13410	nuclear mRNA splicing factor			AFUA_5G06010	translation initiation factor eIF-6			AFUA_2G13570	ribosome biogenesis protein (Bms1)	AFUA_3G06640	40S ribosomal protein S27			AFUA_6G12990	cytosolic large ribosomal subunit protein L7A			AFUA_2G02150	40S ribosomal protein S10a	AFUA_2G13570	ribosome biogenesis protein (Bms1)	AFUA_4G05880	U3 small nucleolar ribonucleoprotein protein	AFUA_8G03930	Hsp70 chaperone (HscA)
AFUA_4G12990	thioredoxin reductase Trr1/Trr2																					AFUA_3G06380	exosome-associated family protein	AFUA_7G01850	DNA-directed RNA polymerase III subunit Rpc34			AFUA_5G11620	pre-mRNA splicing factor RNA helicase (Prp43)			AFUA_2G13980	ATP dependent RNA helicase (Dbp9)	AFUA_3G06760	60S ribosomal protein L37			AFUA_6G13250	60S ribosomal protein L31e			AFUA_2G02320	Hsp70 chaperone (BiP)	AFUA_2G13680	calcium/calmodulin-dependent protein kinase	AFUA_4G06250	ribosome biogenesis (Nop4)	AFUA_8G03990	U5 snRNP component Snu114, putative
AFUA_4G13400	glycosyltransferase family 28																					AFUA_3G07680	ran GTPase activating protein 1 (RNA1 protein)	AFUA_7G02080	RNA polymerase I subunit Rpa43			AFUA_5G11730	RIO1 family protein kinase			AFUA_2G14670	eukaryotic translation initiation factor 3	AFUA_3G07680	ran GTPase activating protein 1 (RNA1 protein)			AFUA_7G01480	cap binding protein			AFUA_2G02340	exosome complex exonuclease Rrp40	AFUA_2G13720	DNA-directed RNA polymerase I and III subunit	AFUA_4G06350	ribosomal biogenesis protein Gar2	AFUA_8G04400	RNA binding protein
AFUA_5G01740	deoxyhypusine synthase																					AFUA_3G08160	eukaryotic translation initiation factor 4	AFUA_7G02190	zinc knuckle nucleic acid binding protein			AFUA_5G12270	rRNA processing protein (Ebp2)			AFUA_2G16040	rRNA biogenesis protein RRP5	AFUA_3G08090	60S ribosomal protein Nsa2			AFUA_7G02140	37S ribosomal protein S24			AFUA_2G03040	ribosomal protein L34 protein	AFUA_2G13980	ATP dependent RNA helicase (Dbp9)	AFUA_4G07500	small nucleolar ribonucleoprotein complex
AFUA_5G01870	DNA replication factor C subunit Rfc3																					AFUA_3G08640	eukaryotic translation initiation factor 3	AFUA_7G04860	dimethyladenosine transferase			AFUA_5G12570	U6 small nuclear ribonucleoprotein (Lsm3)			AFUA_2G16400	translation initiation factor 4B	AFUA_3G08460	60S ribosomal protein L35Ae			AFUA_7G05290	40S ribosomal protein S13			AFUA_2G03210	hypothetical protein	AFUA_2G14250	CBF/NF-Y family transcription factor	AFUA_4G07540	small nucleolar ribonucleoprotein complex
AFUA_5G04010	tRNA-splicing endonuclease subunit Sen2																					AFUA_3G09600	pre-rRNA processing nucleolar protein Sik1	AFUA_7G05980	small nuclear ribonucleoprotein SmE			AFUA_5G12910	small nuclear ribonucleoprotein SmD2			AFUA_3G05460	60S ribosomal protein L20	AFUA_3G09600	pre-rRNA processing nucleolar protein Sik1			AFUA_8G03990	U5 snRNP component Snu114, putative			AFUA_2G03260	RNA binding protein (Rbm8A)	AFUA_2G14670	eukaryotic translation initiation factor 3	AFUA_4G11970	metallothionein-I gene transcription activator
AFUA_5G05460	cytosine deaminase-uracil																					AFUA_3G09750	rRNA processing protein Utp6	AFUA_8G03990	U5 snRNP component Snu114, putative			AFUA_6G12550	mitochondrial carrier protein			AFUA_3G05600	60S ribosomal protein L27a	AFUA_3G12300	60S ribosomal protein L22							AFUA_2G03930	small nucleolar ribonucleoprotein complex	AFUA_2G16090	karyopherin alpha subunit	AFUA_4G13690	snoRNP protein (gar1)
AFUA_5G05740	Golgi GDP-mannose transporter																					AFUA_3G10890	ATP dependent RNA helicase (Dbp8)	AFUA_8G04350	DNA-directed RNA polymerase III subunit 22.9			AFUA_6G13410	nuclear mRNA splicing factor			AFUA_3G05970	eukaryotic translation initiation factor subunit	AFUA_3G13320	40S ribosomal protein S0							AFUA_2G04440	C2H2 finger domain protein	AFUA_3G04110	rRNA processing protein Bystin	AFUA_5G01760	nucleolar RNA methyltransferase (Nop2)
AFUA_5G06060	sulfur metabolism regulator SkpA																					AFUA_4G05880	U3 small nucleolar ribonucleoprotein protein	AFUA_8G04640	RNA-3'-phosphate cyclase family protein			AFUA_6G14260	U3 small nucleolar ribonucleoprotein protein			AFUA_3G06010	RNA processing protein Emg1	AFUA_3G13480	translation initiation factor 2 alpha subunit							AFUA_2G05430	uridine kinase	AFUA_3G04310	snoRNA binding protein	AFUA_5G01870	DNA replication factor C subunit Rfc3
AFUA_5G06160	5-proFAR isomerase His6																					AFUA_4G06250	ribosome biogenesis (Nop4)	AFUA_8G04960	small nuclear ribonucleoprotein SmG			AFUA_7G02610	WD repeat protein			AFUA_3G06640	40S ribosomal protein S27	AFUA_4G05880	U3 small nucleolar ribonucleoprotein protein							AFUA_2G05480	DNA-directed RNA polymerase I 13.1 kDa	AFUA_3G05600	60S ribosomal protein L27a	AFUA_5G02520	DNA replication licensing factor Mcm5
AFUA_5G06190	sexual development transcription factor SteA																					AFUA_4G06350	ribosomal biogenesis protein Gar2					AFUA_7G04860	dimethyladenosine transferase			AFUA_3G06760	60S ribosomal protein L37	AFUA_4G06250	ribosome biogenesis (Nop4)							AFUA_2G05490	HEAT repeat protein	AFUA_3G05970	eukaryotic translation initiation factor subunit	AFUA_5G03320	TFIIH complex helicase Ssl2
AFUA_5G06780	carbamoyl-phosphate synthase, small subunit																					AFUA_4G07500	small nucleolar ribonucleoprotein complex					AFUA_7G05980	small nuclear ribonucleoprotein SmE			AFUA_3G07680	ran GTPase activating protein 1 (RNA1 protein)	AFUA_4G06350	ribosomal biogenesis protein Gar2							AFUA_2G05550	hypothetical protein	AFUA_3G06380	exosome-associated family protein	AFUA_5G06190	sexual development transcription factor SteA
AFUA_5G08950	RAS small monomeric GTPase (Rsr1)																					AFUA_4G07540	small nucleolar ribonucleoprotein complex					AFUA_8G03990	U5 snRNP component Snu114, putative			AFUA_3G08090	60S ribosomal protein Nsa2	AFUA_4G07570	60S ribosome biogenesis protein Mak11							AFUA_2G05560	exonuclease	AFUA_3G06640	40S ribosomal protein S27	AFUA_5G08950	RAS small monomeric GTPase (Rsr1)
AFUA_5G08980	NADH-ubiquinone oxidoreductase 9.5 kDa subunit,																					AFUA_4G08190	ribosome biogenesis protein Pescadillo					AFUA_8G04640	RNA-3'-phosphate cyclase family protein			AFUA_3G08160	eukaryotic translation initiation factor 4	AFUA_4G08190	ribosome biogenesis protein Pescadillo							AFUA_2G07420	actin-bundling protein Sac6	AFUA_3G06760	60S ribosomal protein L37	AFUA_5G11120	DNA-directed RNA polymerases i, ii, and iii 145
AFUA_5G11230	RAS small monomeric GTPase RasA																					AFUA_4G11970	metallothionein-I gene transcription activator					AFUA_8G04960	small nuclear ribonucleoprotein SmG			AFUA_3G08460	60S ribosomal protein L35Ae	AFUA_4G10480	50S ribosomal protein L30							AFUA_2G07970	60S ribosomal protein L19	AFUA_3G07680	ran GTPase activating protein 1 (RNA1 protein)	AFUA_5G11620	pre-mRNA splicing factor RNA helicase (Prp43)
AFUA_5G11730	RIO1 family protein kinase																					AFUA_4G13690	snoRNP protein (gar1)					AFUA_8G05430	ribosome biogenesis protein Noc4			AFUA_3G08600	translational initiation factor 2 beta	AFUA_5G01760	nucleolar RNA methyltransferase (Nop2)							AFUA_2G08180	flotillin domain protein	AFUA_3G08160	eukaryotic translation initiation factor 4	AFUA_5G11730	RIO1 family protein kinase
AFUA_5G12910	small nuclear ribonucleoprotein SmD2																					AFUA_5G01760	nucleolar RNA methyltransferase (Nop2)									AFUA_3G08640	eukaryotic translation initiation factor 3	AFUA_5G04000	proteasome maturation ans ribosome synthesis							AFUA_2G08320	U3 small nucleolar ribonucleoprotein subunit	AFUA_3G08460	60S ribosomal protein L35Ae	AFUA_5G12570	U6 small nuclear ribonucleoprotein (Lsm3)
AFUA_5G14410	cysteine dioxygenase																					AFUA_5G03320	TFIIH complex helicase Ssl2									AFUA_3G09600	pre-rRNA processing nucleolar protein Sik1	AFUA_5G05450	40S ribosomal protein S3Ae							AFUA_2G08600	1-acylglycerol-3-phosphate acyltransferase	AFUA_3G08640	eukaryotic translation initiation factor 3	AFUA_6G02440	60S ribosomal protein L24a
AFUA_6G03050	oleate delta-12 desaturase																					AFUA_5G04000	proteasome maturation ans ribosome synthesis									AFUA_3G12300	60S ribosomal protein L22	AFUA_5G06010	translation initiation factor eIF-6							AFUA_2G08860	exosome complex endonuclease 2/ribosomal RNA	AFUA_3G12300	60S ribosomal protein L22	AFUA_6G02690	C2H2 finger domain protein
AFUA_6G03580	mRNA-nucleus export ATPase (Elf1)																					AFUA_5G04010	tRNA-splicing endonuclease subunit Sen2									AFUA_3G13320	40S ribosomal protein S0	AFUA_5G08350	37S ribosomal protein S16							AFUA_2G08990	eukaryotic translation initiation factor 5	AFUA_3G12490	protein arginine methyltransferase RmtB	AFUA_6G03830	ribosomal protein L14
AFUA_6G03750	amidophosphoribosyltransferase																					AFUA_5G05610	cell cycle control protein Cwf14/Bud31									AFUA_3G13480	translation initiation factor 2 alpha subunit	AFUA_5G08680	mitochondrial GTPase (YlqF)							AFUA_2G09200	60S ribosomal protein L30	AFUA_3G13320	40S ribosomal protein S0	AFUA_6G10460	ceramide synthase membrane component (LAG1)
AFUA_6G04680	MIPC synthase subunit (SurA)																					AFUA_5G05760	NTP binding protein									AFUA_4G05880	U3 small nucleolar ribonucleoprotein protein	AFUA_5G11730	RIO1 family protein kinase							AFUA_2G09870	eukaryotic translation initiation factor 3	AFUA_3G13480	translation initiation factor 2 alpha subunit	AFUA_6G13410	nuclear mRNA splicing factor
AFUA_6G05170	mitochondrial folate carrier protein Flx1																					AFUA_5G06010	translation initiation factor eIF-6									AFUA_4G05920	mitochondrial protein sorting (Msf1)	AFUA_5G12270	rRNA processing protein (Ebp2)							AFUA_2G10090	40S ribosomal protein S15	AFUA_4G03650	ribosome associated DnaJ chaperone Zuotin	AFUA_6G14260	U3 small nucleolar ribonucleoprotein protein
AFUA_6G05320	purine nucleoside phosphorylase I, inosine and																					AFUA_5G06190	sexual development transcription factor SteA									AFUA_4G06250	ribosome biogenesis (Nop4)	AFUA_6G02440	60S ribosomal protein L24a							AFUA_2G10100	60S acidic ribosomal protein P2/allergen Asp F	AFUA_4G05880	U3 small nucleolar ribonucleoprotein protein	AFUA_7G01480	cap binding protein
AFUA_6G06380	methyltransferase																					AFUA_5G06280	hypothetical protein									AFUA_4G06350	ribosomal biogenesis protein Gar2	AFUA_6G02450	ribosomal S30/ubiquitin fusion							AFUA_2G10380	eukaryotic translation initiation factor 3	AFUA_4G06350	ribosomal biogenesis protein Gar2	AFUA_7G01850	DNA-directed RNA polymerase III subunit Rpc34
AFUA_6G10460	ceramide synthase membrane component (LAG1)																					AFUA_5G11120	DNA-directed RNA polymerases i, ii, and iii 145									AFUA_4G07570	60S ribosome biogenesis protein Mak11	AFUA_6G03830	ribosomal protein L14							AFUA_2G11380	rRNA assembly protein Mis3	AFUA_4G06770	iron-sulfur cofactor synthesis protein (Isu1)	AFUA_7G02080	RNA polymerase I subunit Rpa43
AFUA_6G10610	ribose 5-phosphate isomerase A																					AFUA_5G11620	pre-mRNA splicing factor RNA helicase (Prp43)									AFUA_4G08190	ribosome biogenesis protein Pescadillo	AFUA_6G04260	ribosomal large subunit biogenesis protein							AFUA_2G11510	nucleolar GTP-binding protein (Nog1)	AFUA_4G07500	small nucleolar ribonucleoprotein complex	AFUA_7G02190	zinc knuckle nucleic acid binding protein
AFUA_6G11390	1,3-beta-glucanosyltransferase Gel2																					AFUA_5G11730	RIO1 family protein kinase									AFUA_4G10480	50S ribosomal protein L30	AFUA_6G05330	37 ribosomal protein Rsm10							AFUA_2G12990	peptidyl prolyl cis-trans isomerase Cyclophilin,	AFUA_4G07540	small nucleolar ribonucleoprotein complex	AFUA_7G02610	WD repeat protein
AFUA_6G12360	class I alpha-mannosidase 1A																					AFUA_5G12270	rRNA processing protein (Ebp2)									AFUA_5G01760	nucleolar RNA methyltransferase (Nop2)	AFUA_6G07360	40S ribosomal protein S8							AFUA_2G13020	mitochondrial dicarboxylate carrier	AFUA_4G10520	CSL family zinc fnger-containing protein	AFUA_7G05290	40S ribosomal protein S13
AFUA_6G12820	MAP kinase MpkB																					AFUA_5G12570	U6 small nuclear ribonucleoprotein (Lsm3)									AFUA_5G04000	proteasome maturation ans ribosome synthesis	AFUA_6G12990	cytosolic large ribosomal subunit protein L7A							AFUA_2G13570	ribosome biogenesis protein (Bms1)	AFUA_4G12100	RWD domain protein (Gir2)	AFUA_7G05810	ribonucleoprotein
AFUA_7G00950	MFS monosaccharide transporter																					AFUA_5G12910	small nuclear ribonucleoprotein SmD2									AFUA_5G05450	40S ribosomal protein S3Ae	AFUA_6G13250	60S ribosomal protein L31e							AFUA_2G13680	calcium/calmodulin-dependent protein kinase	AFUA_5G01870	DNA replication factor C subunit Rfc3	AFUA_8G04350	DNA-directed RNA polymerase III subunit 22.9
AFUA_7G03700	diacylglycerol acyltransferase type 2A																					AFUA_6G02690	C2H2 finger domain protein									AFUA_5G05490	seryl-tRNA synthetase	AFUA_7G02140	37S ribosomal protein S24							AFUA_2G13720	DNA-directed RNA polymerase I and III subunit	AFUA_5G02200	Mitochondrial import inner membrane translocase	AFUA_8G04400	RNA binding protein
AFUA_7G04860	dimethyladenosine transferase																					AFUA_6G10460	ceramide synthase membrane component (LAG1)									AFUA_5G05680	peptide chain release factor eRF/aRF, subunit 1	AFUA_7G02190	zinc knuckle nucleic acid binding protein							AFUA_2G13980	ATP dependent RNA helicase (Dbp9)	AFUA_5G02520	DNA replication licensing factor Mcm5	AFUA_8G05430	ribosome biogenesis protein Noc4
AFUA_7G05990	5-formyltetrahydrofolate cyclo-ligase																					AFUA_6G12550	mitochondrial carrier protein									AFUA_5G06010	translation initiation factor eIF-6	AFUA_7G04860	dimethyladenosine transferase							AFUA_2G14250	CBF/NF-Y family transcription factor	AFUA_5G03320	TFIIH complex helicase Ssl2
AFUA_7G06030	alpha-ketoglutarate-dependent taurine																					AFUA_6G13410	nuclear mRNA splicing factor									AFUA_5G08350	37S ribosomal protein S16	AFUA_7G05290	40S ribosomal protein S13							AFUA_2G14670	eukaryotic translation initiation factor 3	AFUA_5G04000	proteasome maturation ans ribosome synthesis
AFUA_8G02800	hypothetical protein																					AFUA_6G14260	U3 small nucleolar ribonucleoprotein protein									AFUA_5G08680	mitochondrial GTPase (YlqF)	AFUA_8G05430	ribosome biogenesis protein Noc4							AFUA_2G16040	rRNA biogenesis protein RRP5	AFUA_5G04010	tRNA-splicing endonuclease subunit Sen2
AFUA_8G03920	cell cycle regulatory protein Cks/Suc1																					AFUA_7G01850	DNA-directed RNA polymerase III subunit Rpc34									AFUA_5G11620	pre-mRNA splicing factor RNA helicase (Prp43)									AFUA_2G16090	karyopherin alpha subunit	AFUA_5G05450	40S ribosomal protein S3Ae
AFUA_8G03930	Hsp70 chaperone (HscA)																					AFUA_7G02080	RNA polymerase I subunit Rpa43									AFUA_5G11730	RIO1 family protein kinase									AFUA_2G16290	DnaJ domain protein (Mas5)	AFUA_5G05680	peptide chain release factor eRF/aRF, subunit 1
AFUA_8G03990	U5 snRNP component Snu114, putative																					AFUA_7G02190	zinc knuckle nucleic acid binding protein									AFUA_5G12270	rRNA processing protein (Ebp2)									AFUA_3G00840	FAD-dependent oxygenase	AFUA_5G06010	translation initiation factor eIF-6
AFUA_8G04080	betaine aldehyde dehydrogenase (BadH)																					AFUA_7G02610	WD repeat protein									AFUA_6G02440	60S ribosomal protein L24a									AFUA_3G04110	rRNA processing protein Bystin	AFUA_5G06060	sulfur metabolism regulator SkpA
AFUA_8G04350	DNA-directed RNA polymerase III subunit 22.9																					AFUA_7G04860	dimethyladenosine transferase									AFUA_6G02450	ribosomal S30/ubiquitin fusion									AFUA_3G04310	snoRNA binding protein	AFUA_5G06190	sexual development transcription factor SteA
AFUA_8G04940	sn-1,2-diacylglycerol cholinephosphotransferase																					AFUA_7G05980	small nuclear ribonucleoprotein SmE									AFUA_6G03580	mRNA-nucleus export ATPase (Elf1)									AFUA_3G05600	60S ribosomal protein L27a	AFUA_5G06340	BAR domain protein
AFUA_8G04960	small nuclear ribonucleoprotein SmG																					AFUA_8G03990	U5 snRNP component Snu114, putative									AFUA_6G03830	ribosomal protein L14									AFUA_3G05840	RNA binding protein Rnp24	AFUA_5G08950	RAS small monomeric GTPase (Rsr1)
AFUA_8G05330	methylenetetrahydrofolate dehydrogenase																					AFUA_8G04350	DNA-directed RNA polymerase III subunit 22.9									AFUA_6G04260	ribosomal large subunit biogenesis protein									AFUA_3G05970	eukaryotic translation initiation factor subunit	AFUA_5G11120	DNA-directed RNA polymerases i, ii, and iii 145
AFUA_8G05910	pectate lyase																					AFUA_8G04640	RNA-3'-phosphate cyclase family protein									AFUA_6G04570	translation elongation factor eEF-1 subunit									AFUA_3G06010	RNA processing protein Emg1	AFUA_5G11230	RAS small monomeric GTPase RasA
AFUA_8G06550	carbonic anhydrase family protein																					AFUA_8G04960	small nuclear ribonucleoprotein SmG									AFUA_6G05330	37 ribosomal protein Rsm10									AFUA_3G06380	exosome-associated family protein	AFUA_5G12200	phosducin
AFUA_8G06554	carbonate dehydratase																					AFUA_8G05430	ribosome biogenesis protein Noc4									AFUA_6G07330	methionine aminopeptidase, type I									AFUA_3G06640	40S ribosomal protein S27	AFUA_5G12270	rRNA processing protein (Ebp2)
																																AFUA_6G07360	40S ribosomal protein S8									AFUA_3G06760	60S ribosomal protein L37	AFUA_5G12910	small nuclear ribonucleoprotein SmD2
																																AFUA_6G12990	cytosolic large ribosomal subunit protein L7A									AFUA_3G07680	ran GTPase activating protein 1 (RNA1 protein)	AFUA_5G13120	hypothetical protein
																																AFUA_6G13250	60S ribosomal protein L31e									AFUA_3G07940	phosphoinositide-specific phospholipase C	AFUA_6G02440	60S ribosomal protein L24a
																																AFUA_7G01480	cap binding protein									AFUA_3G08160	eukaryotic translation initiation factor 4	AFUA_6G02690	C2H2 finger domain protein
																																AFUA_7G02140	37S ribosomal protein S24									AFUA_3G08460	60S ribosomal protein L35Ae	AFUA_6G03830	ribosomal protein L14
																																AFUA_7G02190	zinc knuckle nucleic acid binding protein									AFUA_3G08580	glycine-rich RNA-binding protein	AFUA_6G04570	translation elongation factor eEF-1 subunit
																																AFUA_7G04860	dimethyladenosine transferase									AFUA_3G08600	translational initiation factor 2 beta	AFUA_6G08580	FKBP-type peptidyl-prolyl isomerase
																																AFUA_7G05290	40S ribosomal protein S13									AFUA_3G08640	eukaryotic translation initiation factor 3	AFUA_6G12820	MAP kinase MpkB
																																AFUA_8G03990	U5 snRNP component Snu114, putative									AFUA_3G09600	pre-rRNA processing nucleolar protein Sik1	AFUA_6G12990	cytosolic large ribosomal subunit protein L7A
																																AFUA_8G05430	ribosome biogenesis protein Noc4									AFUA_3G09750	rRNA processing protein Utp6	AFUA_6G13250	60S ribosomal protein L31e
																																										AFUA_3G10820	ferric-chelate reductase	AFUA_7G01480	cap binding protein
																																										AFUA_3G10890	ATP dependent RNA helicase (Dbp8)	AFUA_7G01850	DNA-directed RNA polymerase III subunit Rpc34
																																										AFUA_3G11430	arginase	AFUA_7G02140	37S ribosomal protein S24
																																										AFUA_3G12300	60S ribosomal protein L22	AFUA_7G04150	cochaperone Pam16
																																										AFUA_3G12490	protein arginine methyltransferase RmtB	AFUA_7G05290	40S ribosomal protein S13
																																										AFUA_3G13320	40S ribosomal protein S0	AFUA_7G05980	small nuclear ribonucleoprotein SmE
																																										AFUA_3G13480	translation initiation factor 2 alpha subunit	AFUA_8G02840	dynamin-like GTPase Dnm1
																																										AFUA_4G03650	ribosome associated DnaJ chaperone Zuotin	AFUA_8G03930	Hsp70 chaperone (HscA)
																																										AFUA_4G04800	AAA family ATPase	AFUA_8G03990	U5 snRNP component Snu114, putative
																																										AFUA_4G05880	U3 small nucleolar ribonucleoprotein protein	AFUA_8G04350	DNA-directed RNA polymerase III subunit 22.9
																																										AFUA_4G06250	ribosome biogenesis (Nop4)	AFUA_8G04960	small nuclear ribonucleoprotein SmG
																																										AFUA_4G06350	ribosomal biogenesis protein Gar2	AFUA_8G05430	ribosome biogenesis protein Noc4
																																										AFUA_4G06770	iron-sulfur cofactor synthesis protein (Isu1)
																																										AFUA_4G07500	small nucleolar ribonucleoprotein complex
																																										AFUA_4G07540	small nucleolar ribonucleoprotein complex
																																										AFUA_4G10070	class I alpha-mannosidase
																																										AFUA_4G10520	CSL family zinc fnger-containing protein
																																										AFUA_4G10790	phosphoribosyl diphosphate synthase isoform 4
																																										AFUA_4G11970	metallothionein-I gene transcription activator
																																										AFUA_4G12100	RWD domain protein (Gir2)
																																										AFUA_4G12990	thioredoxin reductase Trr1/Trr2
																																										AFUA_4G13400	glycosyltransferase family 28
																																										AFUA_4G13690	snoRNP protein (gar1)
																																										AFUA_5G01760	nucleolar RNA methyltransferase (Nop2)
																																										AFUA_5G01870	DNA replication factor C subunit Rfc3
																																										AFUA_5G02200	Mitochondrial import inner membrane translocase
																																										AFUA_5G02520	DNA replication licensing factor Mcm5
																																										AFUA_5G03320	TFIIH complex helicase Ssl2
																																										AFUA_5G04000	proteasome maturation ans ribosome synthesis
																																										AFUA_5G04010	tRNA-splicing endonuclease subunit Sen2
																																										AFUA_5G05450	40S ribosomal protein S3Ae
																																										AFUA_5G05460	cytosine deaminase-uracil
																																										AFUA_5G05490	seryl-tRNA synthetase
																																										AFUA_5G05610	cell cycle control protein Cwf14/Bud31
																																										AFUA_5G05680	peptide chain release factor eRF/aRF, subunit 1
																																										AFUA_5G05740	Golgi GDP-mannose transporter
																																										AFUA_5G06010	translation initiation factor eIF-6
																																										AFUA_5G06060	sulfur metabolism regulator SkpA
																																										AFUA_5G06190	sexual development transcription factor SteA
																																										AFUA_5G06340	BAR domain protein
																																										AFUA_5G06780	carbamoyl-phosphate synthase, small subunit
																																										AFUA_5G08680	mitochondrial GTPase (YlqF)
																																										AFUA_5G08950	RAS small monomeric GTPase (Rsr1)
																																										AFUA_5G11120	DNA-directed RNA polymerases i, ii, and iii 145
																																										AFUA_5G11230	RAS small monomeric GTPase RasA
																																										AFUA_5G11620	pre-mRNA splicing factor RNA helicase (Prp43)
																																										AFUA_5G11730	RIO1 family protein kinase
																																										AFUA_5G12200	phosducin
																																										AFUA_5G12270	rRNA processing protein (Ebp2)
																																										AFUA_5G12570	U6 small nuclear ribonucleoprotein (Lsm3)
																																										AFUA_5G12910	small nuclear ribonucleoprotein SmD2
																																										AFUA_5G13120	hypothetical protein
																																										AFUA_5G14410	cysteine dioxygenase
																																										AFUA_6G02440	60S ribosomal protein L24a
																																										AFUA_6G02690	C2H2 finger domain protein
																																										AFUA_6G03580	mRNA-nucleus export ATPase (Elf1)
																																										AFUA_6G03830	ribosomal protein L14
																																										AFUA_6G04510	O-sialoglycoprotein endopeptidase
																																										AFUA_6G04570	translation elongation factor eEF-1 subunit
																																										AFUA_6G07330	methionine aminopeptidase, type I
																																										AFUA_6G08580	FKBP-type peptidyl-prolyl isomerase
																																										AFUA_6G10460	ceramide synthase membrane component (LAG1)
																																										AFUA_6G12820	MAP kinase MpkB
																																										AFUA_6G12990	cytosolic large ribosomal subunit protein L7A
																																										AFUA_6G13250	60S ribosomal protein L31e
																																										AFUA_6G13410	nuclear mRNA splicing factor
																																										AFUA_6G14260	U3 small nucleolar ribonucleoprotein protein
																																										AFUA_7G01480	cap binding protein
																																										AFUA_7G01850	DNA-directed RNA polymerase III subunit Rpc34
																																										AFUA_7G02080	RNA polymerase I subunit Rpa43
																																										AFUA_7G02140	37S ribosomal protein S24
																																										AFUA_7G02190	zinc knuckle nucleic acid binding protein
																																										AFUA_7G02610	WD repeat protein
																																										AFUA_7G04150	cochaperone Pam16
																																										AFUA_7G04700	conserved hypothetical portein
																																										AFUA_7G05290	40S ribosomal protein S13
																																										AFUA_7G05810	ribonucleoprotein
																																										AFUA_7G05980	small nuclear ribonucleoprotein SmE
																																										AFUA_7G05990	5-formyltetrahydrofolate cyclo-ligase
																																										AFUA_8G02840	dynamin-like GTPase Dnm1
																																										AFUA_8G03930	Hsp70 chaperone (HscA)
																																										AFUA_8G03990	U5 snRNP component Snu114, putative
																																										AFUA_8G04080	betaine aldehyde dehydrogenase (BadH)
																																										AFUA_8G04350	DNA-directed RNA polymerase III subunit 22.9
																																										AFUA_8G04400	RNA binding protein
																																										AFUA_8G04960	small nuclear ribonucleoprotein SmG
																																										AFUA_8G05330	methylenetetrahydrofolate dehydrogenase
																																										AFUA_8G05430	ribosome biogenesis protein Noc4
																																										AFUA_8G06550	carbonic anhydrase family protein
[truncated: 22 more columns]

## Sheet: FunCat B30 down
01		01.01 ls		01.05		01.06		10		10.01		11		11.04		12		12.01		12.04		32		32.05		16.01		16.03		16.13		16.17		16.21
metabolism				C-compound and carbohydrate metabolism		lipid, fatty acid and isoprenoid metabolism		cell cycle and DNA processing		DNA processing		transcription		RNA processing		protein synthesis		ribosome biogenesis		translation		cell rescue, defense and virulence		disease virulence and defense		protein binding		nucleic acid binding		C-compound binding		metal binding		comlex cofactor/cosubstrate/vitamine binding
AFUA_1G03150	c-14 sterol reductase			AFUA_1G04450	siderophore biosynthesis protein	AFUA_1G03150	c-14 sterol reductase	AFUA_1G12332	jumonji family transcription factor	AFUA_1G12332	jumonji family transcription factor	AFUA_1G02980	6-phosphogluconolactonase	AFUA_1G02980	6-phosphogluconolactonase	AFUA_1G02570	aspartyl-tRNA synthetase, cytoplasmic	AFUA_2G11300	methylenetetrahydrofolate reductase	AFUA_1G02570	aspartyl-tRNA synthetase, cytoplasmic	AFUA_1G03200	MFS transporter	AFUA_1G03200	MFS transporter	AFUA_1G02540	EF hand domain protein	AFUA_1G02570	aspartyl-tRNA synthetase, cytoplasmic	AFUA_2G12180	lectin family integral membrane protein	AFUA_1G02540	EF hand domain protein	AFUA_1G03150	c-14 sterol reductase
AFUA_1G04450	siderophore biosynthesis protein			AFUA_1G04620	alcohol dehydrogenase, zinc-containing	AFUA_1G05720	c-14 sterol reductase	AFUA_1G13750	C2H2 transcription factor (Rpn4)	AFUA_1G13790	histone H3	AFUA_1G12332	jumonji family transcription factor	AFUA_3G09620	RNA binding protein	AFUA_2G11300	methylenetetrahydrofolate reductase	AFUA_3G09620	RNA binding protein	AFUA_5G07340	DnaJ domain protein Psi	AFUA_1G03790	mannosylphosphorylation protein (Mnn4)	AFUA_1G10370	MFS multidrug transporter	AFUA_1G03150	c-14 sterol reductase	AFUA_1G03150	c-14 sterol reductase	AFUA_3G00810	cholestenol delta-isomerase	AFUA_1G04620	alcohol dehydrogenase, zinc-containing	AFUA_1G05720	c-14 sterol reductase
AFUA_1G04620	alcohol dehydrogenase, zinc-containing			AFUA_1G07200	mitochondrial cytochrome b2	AFUA_1G07200	mitochondrial cytochrome b2	AFUA_1G13790	histone H3	AFUA_2G14110	sulfur metabolite repression control protein	AFUA_1G13740	pentafunctional polypeptide (AroM)	AFUA_3G12290	pre-mRNA splicing factor Dim1	AFUA_3G09620	RNA binding protein	AFUA_6G06840	hypothetical protein	AFUA_5G08830	Woronin body protein HexA	AFUA_1G06020	DnaJ domain protein	AFUA_1G10380	nonribosomal peptide synthase Pes1	AFUA_1G05720	c-14 sterol reductase	AFUA_1G05720	c-14 sterol reductase	AFUA_4G12850	calnexin	AFUA_1G07480	coproporphyrinogen III oxidase	AFUA_1G07200	mitochondrial cytochrome b2
AFUA_1G05720	c-14 sterol reductase			AFUA_1G10350	phosphoglycerate kinase PgkA	AFUA_1G15820	fatty acid hydroxylase	AFUA_2G01790	conserved serine proline-rich protein	AFUA_2G17220	C2H2 transcription factor (AmdX)	AFUA_1G13750	C2H2 transcription factor (Rpn4)	AFUA_5G11750	LON domain serine protease	AFUA_5G07340	DnaJ domain protein Psi					AFUA_1G07440	molecular chaperone Hsp70	AFUA_1G10390	ABC multidrug transporter	AFUA_1G06020	DnaJ domain protein	AFUA_1G12332	jumonji family transcription factor	AFUA_6G06340	glucosamine-fructose-6-phosphate	AFUA_1G10630	S-adenosylmethionine synthetase	AFUA_1G12840	nitrite reductase NiiA
AFUA_1G07200	mitochondrial cytochrome b2			AFUA_1G10630	S-adenosylmethionine synthetase	AFUA_1G16480	acid phosphatase	AFUA_2G13140	meiosis induction protein kinase (Ime2)	AFUA_3G05350	histone H2B	AFUA_1G13780	histone H4.1			AFUA_5G08830	Woronin body protein HexA					AFUA_1G10370	MFS multidrug transporter	AFUA_1G13800	MFS multidrug transporter	AFUA_1G07440	molecular chaperone Hsp70	AFUA_1G13780	histone H4.1	AFUA_6G09310	class V chitinase	AFUA_1G11930	protein kinase	AFUA_1G13740	pentafunctional polypeptide (AroM)
AFUA_1G07440	molecular chaperone Hsp70			AFUA_1G13740	pentafunctional polypeptide (AroM)	AFUA_1G16850	sphinganine hydroxylase Sur2	AFUA_2G14110	sulfur metabolite repression control protein	AFUA_3G05360	histone H2A	AFUA_1G13790	histone H3			AFUA_6G06840	hypothetical protein					AFUA_1G10380	nonribosomal peptide synthase Pes1	AFUA_1G14300	Fasciclin domain family protein	AFUA_1G11180	heat shock protein/chaperonin HSP78	AFUA_1G13790	histone H3			AFUA_1G12332	jumonji family transcription factor	AFUA_1G15820	fatty acid hydroxylase
AFUA_1G07480	coproporphyrinogen III oxidase			AFUA_1G15440	alpha-1,3-glucan synthase Ags3	AFUA_2G00320	sterol delta 5,6-desaturase	AFUA_2G14990	tubulin subunit TubB	AFUA_3G06180	DNA lyase Apn2	AFUA_1G15230	C6 transcription factor			AFUA_8G01260	hypothetical protein					AFUA_1G10390	ABC multidrug transporter	AFUA_2G14570	zinc/cadmium resistance protein	AFUA_1G11930	protein kinase	AFUA_2G11780	C2H2 transcription factor (Crea)			AFUA_1G12840	nitrite reductase NiiA	AFUA_2G08670	acetyl-CoA carboxylase
AFUA_1G10350	phosphoglycerate kinase PgkA			AFUA_2G01170	1,3-beta-glucanosyltransferase Gel1	AFUA_2G01170	1,3-beta-glucanosyltransferase Gel1	AFUA_2G15010	serine threonine protein kinase	AFUA_3G11250	C2H2 transcription factor (Swi5)	AFUA_1G16460	bZIP transcription factor (LziP)									AFUA_1G11180	heat shock protein/chaperonin HSP78	AFUA_3G00590	Asp-hemolysin	AFUA_1G12332	jumonji family transcription factor	AFUA_2G14680	hypothetical protein			AFUA_1G15820	fatty acid hydroxylase	AFUA_2G11300	methylenetetrahydrofolate reductase
AFUA_1G10380	nonribosomal peptide synthase Pes1			AFUA_2G01700	carbon catabolite derepressing protein kinase	AFUA_2G05340	1,3-beta-glucanosyltransferase	AFUA_2G17220	C2H2 transcription factor (AmdX)	AFUA_5G04220	mitochondrial DNA replication protein (Yhm2)	AFUA_2G11780	C2H2 transcription factor (Crea)									AFUA_1G12840	nitrite reductase NiiA	AFUA_3G03280	FAD binding monooxygenase	AFUA_1G13740	pentafunctional polypeptide (AroM)	AFUA_2G16230	C2H2 finger domain protein			AFUA_1G16850	sphinganine hydroxylase Sur2	AFUA_2G15590	sulfite reductase
AFUA_1G10390	ABC multidrug transporter			AFUA_2G01890	ubiquinone biosynthesis protein Coq7	AFUA_2G08080	phospholipid metabolism enzyme regulator	AFUA_3G05350	histone H2B	AFUA_6G08360	thiazole biosynthesis enzyme	AFUA_2G13260	transcriptional regulator Medusa									AFUA_1G13800	MFS multidrug transporter	AFUA_3G05760	C6 transcription factor (Fcr1)	AFUA_1G14300	Fasciclin domain family protein	AFUA_2G17220	C2H2 transcription factor (AmdX)			AFUA_2G00320	sterol delta 5,6-desaturase	AFUA_3G01580	GMC oxidoreductase
AFUA_1G10630	S-adenosylmethionine synthetase			AFUA_2G02120	phosphoglucomutase	AFUA_2G08670	acetyl-CoA carboxylase	AFUA_3G05360	histone H2A	AFUA_6G09160	ubiquitin conjugating enzyme Ubc8	AFUA_2G14110	sulfur metabolite repression control protein									AFUA_1G14300	Fasciclin domain family protein	AFUA_3G09960	aureobasidin resistance protein Aur1	AFUA_1G15270	heat shock protein Hsp98/Hsp104/ClpA	AFUA_3G05350	histone H2B			AFUA_2G02470	PA and RING finger domain protein	AFUA_3G02270	mycelial catalase Cat1
AFUA_1G11180	heat shock protein/chaperonin HSP78			AFUA_2G05340	1,3-beta-glucanosyltransferase	AFUA_2G16480	DHHC zinc finger membrane protein	AFUA_3G06180	DNA lyase Apn2			AFUA_2G14680	hypothetical protein									AFUA_1G15270	heat shock protein Hsp98/Hsp104/ClpA	AFUA_3G14250	Indoleamine 2,3-dioxygenase subfamily	AFUA_2G01700	carbon catabolite derepressing protein kinase	AFUA_3G05360	histone H2A			AFUA_2G04670	SH3 domain protein	AFUA_3G10310	acetolactate synthase, large subunit
AFUA_1G11930	protein kinase			AFUA_2G10660	mannitol-1-phosphate dehydrogenase	AFUA_3G00810	cholestenol delta-isomerase	AFUA_3G06280	Rho GTPase activator (Rgd1)			AFUA_2G16230	C2H2 finger domain protein									AFUA_2G01700	carbon catabolite derepressing protein kinase	AFUA_4G03410	flavohemoprotein	AFUA_2G02470	PA and RING finger domain protein	AFUA_3G06180	DNA lyase Apn2			AFUA_2G08670	acetyl-CoA carboxylase	AFUA_3G14250	Indoleamine 2,3-dioxygenase subfamily
AFUA_1G12840	nitrite reductase NiiA			AFUA_2G11300	methylenetetrahydrofolate reductase	AFUA_3G04220	fatty acid synthase beta subunit	AFUA_3G08850	FAD dependent sulfhydryl oxidase Erv1			AFUA_2G17220	C2H2 transcription factor (AmdX)									AFUA_2G11780	C2H2 transcription factor (Crea)	AFUA_5G00840	integral membrane protein	AFUA_2G04670	SH3 domain protein	AFUA_3G09620	RNA binding protein			AFUA_2G11780	C2H2 transcription factor (Crea)	AFUA_3G14590	copper amine oxidase
AFUA_1G13740	pentafunctional polypeptide (AroM)			AFUA_2G11520	MFS monosaccharide transporter	AFUA_3G09960	aureobasidin resistance protein Aur1	AFUA_3G11250	C2H2 transcription factor (Swi5)			AFUA_3G02000	C6 transcription factor Ctf1B-like									AFUA_2G14570	zinc/cadmium resistance protein	AFUA_5G00980	MFS multidrug transporter	AFUA_2G11300	methylenetetrahydrofolate reductase	AFUA_3G11250	C2H2 transcription factor (Swi5)			AFUA_2G12180	lectin family integral membrane protein	AFUA_4G06890	14-alpha sterol demethylase Cyp51A
AFUA_1G15270	heat shock protein Hsp98/Hsp104/ClpA			AFUA_2G11780	C2H2 transcription factor (Crea)	AFUA_3G14680	lysophospholipase Plb3	AFUA_3G12290	pre-mRNA splicing factor Dim1			AFUA_3G05350	histone H2B									AFUA_2G15010	serine threonine protein kinase	AFUA_5G03790	ferrooxidoreductase Fet3 FetC	AFUA_2G14110	sulfur metabolite repression control protein	AFUA_3G12290	pre-mRNA splicing factor Dim1			AFUA_2G13140	meiosis induction protein kinase (Ime2)	AFUA_4G07210	mitochondrial acetolactate synthase small
AFUA_1G15440	alpha-1,3-glucan synthase Ags3			AFUA_2G16230	C2H2 finger domain protein	AFUA_4G03490	tripeptidyl-peptidase (TppA)	AFUA_3G14680	lysophospholipase Plb3			AFUA_3G05760	C6 transcription factor (Fcr1)									AFUA_3G00590	Asp-hemolysin	AFUA_5G14320	hypothetical protein	AFUA_2G14990	tubulin subunit TubB	AFUA_4G09710	C6 sexual development transcription factor NosA			AFUA_2G14570	zinc/cadmium resistance protein	AFUA_4G07710	pyruvate carboxylase
AFUA_1G15820	fatty acid hydroxylase			AFUA_2G17220	C2H2 transcription factor (AmdX)	AFUA_4G04820	C-4 methyl sterol oxidase Erg25	AFUA_4G12850	calnexin			AFUA_3G06250	RNA polymerase II mediator complex component									AFUA_3G02270	mycelial catalase Cat1	AFUA_6G02220	MFS toxin efflux pump	AFUA_2G15010	serine threonine protein kinase	AFUA_5G11750	LON domain serine protease			AFUA_2G15590	sulfite reductase	AFUA_4G10100	FAD binding domain protein
AFUA_1G16480	acid phosphatase			AFUA_3G01580	GMC oxidoreductase	AFUA_4G06890	14-alpha sterol demethylase Cyp51A	AFUA_4G14800	short chain dehydrogenase			AFUA_3G09620	RNA binding protein									AFUA_3G02280	alpha,alpha-trehalose glucohydrolase TreA/Ath1	AFUA_6G07900	carbon catabolite repression protein CreD	AFUA_3G05360	histone H2A					AFUA_2G16480	DHHC zinc finger membrane protein	AFUA_4G10410	aspartate aminotransferase
AFUA_1G16850	sphinganine hydroxylase Sur2			AFUA_3G02280	alpha,alpha-trehalose glucohydrolase TreA/Ath1	AFUA_4G06940	sphingolipid desaturase	AFUA_5G04220	mitochondrial DNA replication protein (Yhm2)			AFUA_3G11250	C2H2 transcription factor (Swi5)									AFUA_3G02610	MFS transporter	AFUA_6G09310	class V chitinase	AFUA_3G06340	COX1 assembly protein Shy1					AFUA_2G17220	C2H2 transcription factor (AmdX)	AFUA_4G11340	saccharopine dehydrogenase Lys9
AFUA_2G00320	sterol delta 5,6-desaturase			AFUA_3G03280	FAD binding monooxygenase	AFUA_4G07060	acyl-CoA thioester hydrolase	AFUA_5G07340	DnaJ domain protein Psi			AFUA_3G12290	pre-mRNA splicing factor Dim1									AFUA_3G03280	FAD binding monooxygenase	AFUA_6G13490	glutamate decarboxylase	AFUA_3G11250	C2H2 transcription factor (Swi5)					AFUA_3G02270	mycelial catalase Cat1	AFUA_4G12930	ubiquinone biosynthesis monooxgenase (Coq6)
AFUA_2G01170	1,3-beta-glucanosyltransferase Gel1			AFUA_3G06250	RNA polymerase II mediator complex component	AFUA_4G07710	pyruvate carboxylase	AFUA_5G07710	nuclear migration protein (ApsA)			AFUA_3G12940	C6 transcription factor									AFUA_3G05360	histone H2A	AFUA_7G06620	integral membrane protein Pth11-like	AFUA_3G12290	pre-mRNA splicing factor Dim1					AFUA_3G06280	Rho GTPase activator (Rgd1)	AFUA_4G14800	short chain dehydrogenase
AFUA_2G01220	GTP cyclohydrolase II			AFUA_3G10310	acetolactate synthase, large subunit	AFUA_4G08580	mitochondrial peroxiredoxin Prx1	AFUA_5G11690	protein tyrosine phosphatase Pps1			AFUA_3G14680	lysophospholipase Plb3									AFUA_3G05760	C6 transcription factor (Fcr1)	AFUA_8G00962	cytochrome P450	AFUA_4G03490	tripeptidyl-peptidase (TppA)					AFUA_3G10310	acetolactate synthase, large subunit	AFUA_5G04250	homocysteine synthase CysD
AFUA_2G01700	carbon catabolite derepressing protein kinase			AFUA_3G10750	acetate kinase	AFUA_4G09060	phosphatidate cytidylyltransferase	AFUA_5G14060	Rho GTPase Rho4			AFUA_4G03960	C6 transcription factor Ctf1A									AFUA_3G06180	DNA lyase Apn2	AFUA_8G02050	hypothetical protein	AFUA_4G07700	clathrin heavy chain					AFUA_3G11250	C2H2 transcription factor (Swi5)	AFUA_5G06270	5-aminolevulinic acid synthase HemA
AFUA_2G01890	ubiquinone biosynthesis protein Coq7			AFUA_3G11250	C2H2 transcription factor (Swi5)	AFUA_4G09190	S-adenosyl-methionine-sterol-C-	AFUA_6G08360	thiazole biosynthesis enzyme			AFUA_5G03780	L-PSP endoribonuclease family protein Brt1									AFUA_3G06340	COX1 assembly protein Shy1			AFUA_4G12850	calnexin					AFUA_3G14250	Indoleamine 2,3-dioxygenase subfamily	AFUA_5G07780	squalene monooxygenase Erg1
AFUA_2G02120	phosphoglucomutase			AFUA_3G11830	phosphoglucomutase PgmA	AFUA_4G10100	FAD binding domain protein	AFUA_6G09100	hypothetical protein			AFUA_5G10660	pentatricopeptide repeat protein									AFUA_3G09620	RNA binding protein			AFUA_4G14800	short chain dehydrogenase					AFUA_3G14590	copper amine oxidase	AFUA_6G07340	kynurenine 3-monooxygenase
AFUA_2G02910	catechol dioxygenase			AFUA_3G12100	trehalose synthase (Ccg-9)	AFUA_4G11280	DUF409 domain protein	AFUA_6G09160	ubiquitin conjugating enzyme Ubc8			AFUA_5G11750	LON domain serine protease									AFUA_3G09960	aureobasidin resistance protein Aur1			AFUA_5G01430	ThiJ/PfpI family protein					AFUA_4G00960	6-phosphofructokinase alpha subunit	AFUA_6G07770	alanine aminotransferase
AFUA_2G04670	SH3 domain protein			AFUA_3G12290	pre-mRNA splicing factor Dim1	AFUA_4G14800	short chain dehydrogenase	AFUA_7G01400	kinesin family protein (BimC)			AFUA_5G14060	Rho GTPase Rho4									AFUA_3G12100	trehalose synthase (Ccg-9)			AFUA_5G02470	thiamine biosynthesis protein (Nmt1)					AFUA_4G04820	C-4 methyl sterol oxidase Erg25	AFUA_6G08440	protoporphyrinogen oxidase
AFUA_2G05340	1,3-beta-glucanosyltransferase			AFUA_3G13110	extracellular serine-threonine rich protein	AFUA_5G01000	oxidoreductase, 2OG-Fe(II) oxygenase family	AFUA_7G05580	phospholipase PldA			AFUA_6G09100	hypothetical protein									AFUA_3G12270	glutathione peroxidase Hyr1			AFUA_5G07710	nuclear migration protein (ApsA)					AFUA_4G06890	14-alpha sterol demethylase Cyp51A	AFUA_6G08920	assimilatory sulfite reductase
AFUA_2G08080	phospholipid metabolism enzyme regulator			AFUA_3G14570	histidine acid phosphatase	AFUA_5G02870	oxidoreductase, short-chain					AFUA_6G12160	C6 transcription factor									AFUA_3G14250	Indoleamine 2,3-dioxygenase subfamily			AFUA_5G08170	autophagocytosis protein Aut1					AFUA_4G07710	pyruvate carboxylase	AFUA_6G14340	glucooligosaccharide oxidase
AFUA_2G08670	acetyl-CoA carboxylase			AFUA_3G14590	copper amine oxidase	AFUA_5G07780	squalene monooxygenase Erg1															AFUA_3G14540	heat shock protein Hsp30/Hsp42			AFUA_5G08830	Woronin body protein HexA					AFUA_4G09710	C6 sexual development transcription factor NosA	AFUA_7G05070	FAD dependent oxidoreductase
AFUA_2G10660	mannitol-1-phosphate dehydrogenase			AFUA_4G00960	6-phosphofructokinase alpha subunit	AFUA_5G09860	esterase															AFUA_4G03330	plasma membrane stress response protein (Ist2),			AFUA_5G09310	Bax Inhibitor family protein					AFUA_4G12850	calnexin	AFUA_8G00510	cytochrome P450 oxidoreductase OrdA-like
AFUA_2G11260	3-isopropylmalate dehydratase			AFUA_4G01290	endo-chitosanase, pseudogene	AFUA_5G09910	nitroreductase family protein															AFUA_4G03410	flavohemoprotein			AFUA_5G13540	vacuolar armadillo repeat protein Vac8					AFUA_5G11010	nucleoside diphosphatase (Ynd1)	AFUA_8G00962	cytochrome P450
AFUA_2G11300	methylenetetrahydrofolate reductase			AFUA_4G03960	C6 transcription factor Ctf1A	AFUA_5G11030	acyltransferase															AFUA_4G06890	14-alpha sterol demethylase Cyp51A			AFUA_5G14060	Rho GTPase Rho4					AFUA_5G13750	calcium binding protein Caleosin
AFUA_2G11520	MFS monosaccharide transporter			AFUA_4G06890	14-alpha sterol demethylase Cyp51A	AFUA_5G14340	oxidoreductase, short-chain															AFUA_4G08580	mitochondrial peroxiredoxin Prx1			AFUA_6G07670	cytochrome c oxidase assembly protein cox15					AFUA_6G05140	sterol delta 5,6-desaturase ERG3
AFUA_2G11780	C2H2 transcription factor (Crea)			AFUA_4G07210	mitochondrial acetolactate synthase small	AFUA_6G00300	serine palmitoyltransferase 1															AFUA_4G10100	FAD binding domain protein			AFUA_6G08360	thiazole biosynthesis enzyme					AFUA_6G10650	ATP citrate lyase, subunit 1
AFUA_2G13140	meiosis induction protein kinase (Ime2)			AFUA_4G07710	pyruvate carboxylase	AFUA_6G05140	sterol delta 5,6-desaturase ERG3															AFUA_4G11340	saccharopine dehydrogenase Lys9			AFUA_6G08880	ubiquitin-protein ligase Ufd4					AFUA_7G05920	stearic acid desaturase (SdeA)
AFUA_2G14110	sulfur metabolite repression control protein			AFUA_4G08710	short chain dehydrogenase	AFUA_6G08920	assimilatory sulfite reductase															AFUA_4G12850	calnexin			AFUA_6G09160	ubiquitin conjugating enzyme Ubc8					AFUA_7G05950	cytokinesis EF-hand protein Cdc4
AFUA_2G14570	zinc/cadmium resistance protein			AFUA_4G11250	carbonic anhydrase Nce103	AFUA_6G10650	ATP citrate lyase, subunit 1															AFUA_5G00840	integral membrane protein			AFUA_7G01400	kinesin family protein (BimC)					AFUA_8G00510	cytochrome P450 oxidoreductase OrdA-like
AFUA_2G15010	serine threonine protein kinase			AFUA_4G11280	DUF409 domain protein	AFUA_7G04190	cyclopropane-fatty-acyl-phospholipid synthase															AFUA_5G00980	MFS multidrug transporter			AFUA_7G05580	phospholipase PldA					AFUA_8G00962	cytochrome P450
AFUA_2G15590	sulfite reductase			AFUA_4G11310	fructose-1,6-bisphosphatase Fbp1	AFUA_7G05580	phospholipase PldA															AFUA_5G01430	ThiJ/PfpI family protein			AFUA_7G05950	cytokinesis EF-hand protein Cdc4					AFUA_8G02440	C-4 methyl sterol oxidase
AFUA_2G16230	C2H2 finger domain protein			AFUA_4G14650	ribokinase	AFUA_7G05920	stearic acid desaturase (SdeA)															AFUA_5G02700	MFS multidrug transporter			AFUA_7G06050	DNA damage-inducible v-SNARE binding protein					AFUA_8G04500	mannosyltransferase PMTI
AFUA_2G16480	DHHC zinc finger membrane protein			AFUA_4G14800	short chain dehydrogenase	AFUA_8G00510	cytochrome P450 oxidoreductase OrdA-like															AFUA_5G03790	ferrooxidoreductase Fet3 FetC
AFUA_2G17220	C2H2 transcription factor (AmdX)			AFUA_5G02870	oxidoreductase, short-chain	AFUA_8G00962	cytochrome P450															AFUA_5G07340	DnaJ domain protein Psi
AFUA_3G00810	cholestenol delta-isomerase			AFUA_5G03790	ferrooxidoreductase Fet3 FetC	AFUA_8G02060	glycan biosynthesis protein (PigL)															AFUA_5G09210	autophagic serine protease Alp2
AFUA_3G01580	GMC oxidoreductase			AFUA_5G08900	D-arabinitol dehydrogenase ArbD	AFUA_8G02070	glycosyl transferase															AFUA_5G09860	esterase
AFUA_3G02280	alpha,alpha-trehalose glucohydrolase TreA/Ath1			AFUA_5G09860	esterase	AFUA_8G02440	C-4 methyl sterol oxidase															AFUA_5G10660	pentatricopeptide repeat protein
AFUA_3G03280	FAD binding monooxygenase			AFUA_5G14060	Rho GTPase Rho4																	AFUA_5G11750	LON domain serine protease
AFUA_3G04220	fatty acid synthase beta subunit			AFUA_5G14340	oxidoreductase, short-chain																	AFUA_5G14320	hypothetical protein
AFUA_3G06180	DNA lyase Apn2			AFUA_6G02470	fumarate hydratase																	AFUA_6G02220	MFS toxin efflux pump
AFUA_3G06250	RNA polymerase II mediator complex component			AFUA_6G02950	aromatic ring-opening dioxygenase LigB subunit,																	AFUA_6G06470	heat shock protein Hsp30-like
AFUA_3G08850	FAD dependent sulfhydryl oxidase Erv1			AFUA_6G06340	glucosamine-fructose-6-phosphate																	AFUA_6G07900	carbon catabolite repression protein CreD
AFUA_3G09960	aureobasidin resistance protein Aur1			AFUA_6G06770	enolase/allergen Asp F 22																	AFUA_6G08920	assimilatory sulfite reductase
AFUA_3G10310	acetolactate synthase, large subunit			AFUA_6G07340	kynurenine 3-monooxygenase																	AFUA_6G09100	hypothetical protein
AFUA_3G10750	acetate kinase			AFUA_6G07720	phosphoenolpyruvate carboxykinase AcuF																	AFUA_6G09160	ubiquitin conjugating enzyme Ubc8
AFUA_3G11250	C2H2 transcription factor (Swi5)			AFUA_6G08850	ubiquinone biosynthesis methlytransferase Coq5,																	AFUA_6G09310	class V chitinase
AFUA_3G11830	phosphoglucomutase PgmA			AFUA_6G09310	class V chitinase																	AFUA_6G13490	glutamate decarboxylase
AFUA_3G12100	trehalose synthase (Ccg-9)			AFUA_6G10650	ATP citrate lyase, subunit 1																	AFUA_7G01790	MFS transporter
AFUA_3G12290	pre-mRNA splicing factor Dim1			AFUA_6G12160	C6 transcription factor																	AFUA_7G05070	FAD dependent oxidoreductase
AFUA_3G13110	extracellular serine-threonine rich protein			AFUA_6G14340	glucooligosaccharide oxidase																	AFUA_7G06050	DNA damage-inducible v-SNARE binding protein
AFUA_3G14250	Indoleamine 2,3-dioxygenase subfamily			AFUA_7G01790	MFS transporter																	AFUA_7G06620	integral membrane protein Pth11-like
AFUA_3G14490	Ketol-acid reductoisomerase			AFUA_7G04190	cyclopropane-fatty-acyl-phospholipid synthase																	AFUA_8G00510	cytochrome P450 oxidoreductase OrdA-like
AFUA_3G14570	histidine acid phosphatase			AFUA_7G05070	FAD dependent oxidoreductase																	AFUA_8G00962	cytochrome P450
AFUA_3G14590	copper amine oxidase			AFUA_7G05590	DUF890 domain protein																	AFUA_8G02050	hypothetical protein
AFUA_3G14680	lysophospholipase Plb3			AFUA_8G01730	glycosyl transferase family protein																	AFUA_8G05140	oxidoreductin
AFUA_4G00960	6-phosphofructokinase alpha subunit			AFUA_8G02070	glycosyl transferase
AFUA_4G01290	endo-chitosanase, pseudogene			AFUA_8G04500	mannosyltransferase PMTI
AFUA_4G03410	flavohemoprotein
AFUA_4G03490	tripeptidyl-peptidase (TppA)
AFUA_4G03960	C6 transcription factor Ctf1A
AFUA_4G04590	ubiquinone biosynthesis protein
AFUA_4G04820	C-4 methyl sterol oxidase Erg25
AFUA_4G06890	14-alpha sterol demethylase Cyp51A
AFUA_4G06940	sphingolipid desaturase
AFUA_4G07060	acyl-CoA thioester hydrolase
AFUA_4G07210	mitochondrial acetolactate synthase small
AFUA_4G07360	cobalamin-independent methionine synthase
AFUA_4G07710	pyruvate carboxylase
AFUA_4G08580	mitochondrial peroxiredoxin Prx1
AFUA_4G08710	short chain dehydrogenase
AFUA_4G09060	phosphatidate cytidylyltransferase
AFUA_4G09190	S-adenosyl-methionine-sterol-C-
AFUA_4G10100	FAD binding domain protein
AFUA_4G10410	aspartate aminotransferase
AFUA_4G11250	carbonic anhydrase Nce103
AFUA_4G11280	DUF409 domain protein
AFUA_4G11310	fructose-1,6-bisphosphatase Fbp1
AFUA_4G11340	saccharopine dehydrogenase Lys9
AFUA_4G12930	ubiquinone biosynthesis monooxgenase (Coq6)
AFUA_4G14650	ribokinase
AFUA_4G14800	short chain dehydrogenase
AFUA_5G01000	oxidoreductase, 2OG-Fe(II) oxygenase family
AFUA_5G01430	ThiJ/PfpI family protein
AFUA_5G02180	cysteine synthase (o-acetylserine (thiol)-lyase)
AFUA_5G02470	thiamine biosynthesis protein (Nmt1)
AFUA_5G02870	oxidoreductase, short-chain
AFUA_5G03780	L-PSP endoribonuclease family protein Brt1
AFUA_5G03790	ferrooxidoreductase Fet3 FetC
AFUA_5G04250	homocysteine synthase CysD
AFUA_5G06270	5-aminolevulinic acid synthase HemA
AFUA_5G07780	squalene monooxygenase Erg1
AFUA_5G08830	Woronin body protein HexA
AFUA_5G08900	D-arabinitol dehydrogenase ArbD
AFUA_5G09860	esterase
AFUA_5G09910	nitroreductase family protein
AFUA_5G11010	nucleoside diphosphatase (Ynd1)
AFUA_5G11030	acyltransferase
AFUA_5G11690	protein tyrosine phosphatase Pps1
AFUA_5G14060	Rho GTPase Rho4
AFUA_5G14340	oxidoreductase, short-chain
AFUA_6G00300	serine palmitoyltransferase 1
AFUA_6G02470	fumarate hydratase
AFUA_6G02950	aromatic ring-opening dioxygenase LigB subunit,
AFUA_6G03670	biotin synthase
AFUA_6G05140	sterol delta 5,6-desaturase ERG3
AFUA_6G06340	glucosamine-fructose-6-phosphate
AFUA_6G06770	enolase/allergen Asp F 22
AFUA_6G07340	kynurenine 3-monooxygenase
AFUA_6G07670	cytochrome c oxidase assembly protein cox15
AFUA_6G07720	phosphoenolpyruvate carboxykinase AcuF
AFUA_6G07770	alanine aminotransferase
AFUA_6G08360	thiazole biosynthesis enzyme
AFUA_6G08440	protoporphyrinogen oxidase
AFUA_6G08850	ubiquinone biosynthesis methlytransferase Coq5,
AFUA_6G08920	assimilatory sulfite reductase
AFUA_6G09100	hypothetical protein
AFUA_6G09310	class V chitinase
AFUA_6G10650	ATP citrate lyase, subunit 1
AFUA_6G12160	C6 transcription factor
AFUA_6G12220	isochorismatase family hydrolase
AFUA_6G13490	glutamate decarboxylase
AFUA_6G14340	glucooligosaccharide oxidase
AFUA_6G14410	amidase family protein
AFUA_7G01790	MFS transporter
AFUA_7G04190	cyclopropane-fatty-acyl-phospholipid synthase
AFUA_7G05070	FAD dependent oxidoreductase
AFUA_7G05580	phospholipase PldA
AFUA_7G05590	DUF890 domain protein
AFUA_7G05920	stearic acid desaturase (SdeA)
AFUA_7G06270	cyanamide hydratase
AFUA_8G00510	cytochrome P450 oxidoreductase OrdA-like
AFUA_8G00962	cytochrome P450
AFUA_8G01730	glycosyl transferase family protein
AFUA_8G02060	glycan biosynthesis protein (PigL)
AFUA_8G02070	glycosyl transferase
AFUA_8G02440	C-4 methyl sterol oxidase
AFUA_8G04500	mannosyltransferase PMTI

## Sheet: FunCat B180 up
11		11.02		11.02.03.04		12		16		16.01		16.03		36		36.20		01.25		42.02
transcription		RNA synthesis		transcriptional control		protein synthesis		protein with binding function or cofactor requirement (structural or catalytic)		protein binding		nucleic acid binding		systemic interaction with the environment		plant / fungal specific systemic sensing and response		extracellular metabolism		eukaryotic plasma membrane
AFUA_1G02980	6-phosphogluconolactonase	AFUA_2G02090	methylated-DNA-protein-cysteine	AFUA_2G02090	methylated-DNA-protein-cysteine	AFUA_3G06260	translation initiation factor SUI1	AFUA_1G07470	autophagic death protein Aut7/IDI-7	AFUA_1G07470	autophagic death protein Aut7/IDI-7	AFUA_1G16990	mRNA splicing factor (Prp18)	AFUA_2G00750	oxidoreductase, 2OG-Fe(II) oxygenase family	AFUA_2G00750	oxidoreductase, 2OG-Fe(II) oxygenase family	AFUA_1G12560	endoglucanase	AFUA_1G12180	GTP-binding protein Sey1
AFUA_1G16990	mRNA splicing factor (Prp18)	AFUA_2G15680	transcription initiation factor iia small chain	AFUA_2G15680	transcription initiation factor iia small chain			AFUA_1G13420	phosphotyrosyl phosphatase activator	AFUA_1G13420	phosphotyrosyl phosphatase activator	AFUA_2G02090	methylated-DNA-protein-cysteine	AFUA_2G17500	cyanide hydratase/nitrilase	AFUA_2G17500	cyanide hydratase/nitrilase	AFUA_2G15950	extracellular aspartic endopeptidase	AFUA_2G11340	ML domain protein
AFUA_2G02090	methylated-DNA-protein-cysteine	AFUA_3G11610	nucleosome binding protein (Nhp6a)	AFUA_3G11610	nucleosome binding protein (Nhp6a)			AFUA_1G16990	mRNA splicing factor (Prp18)	AFUA_1G16990	mRNA splicing factor (Prp18)	AFUA_2G16960	CAF1 family ribonuclease	AFUA_4G00660	sensor histidine kinase/response regulator	AFUA_4G00660	sensor histidine kinase/response regulator	AFUA_3G01650	WSC domain protein
AFUA_2G15680	transcription initiation factor iia small chain	AFUA_4G03960	C6 transcription factor Ctf1A	AFUA_4G03960	C6 transcription factor Ctf1A			AFUA_2G01250	serine peptidase	AFUA_2G01250	serine peptidase	AFUA_3G11060	THUMP domain protein	AFUA_6G13450	nitrilase	AFUA_6G13450	nitrilase	AFUA_8G05910	pectate lyase
AFUA_2G16960	CAF1 family ribonuclease	AFUA_5G05790	ubiquitin ligase subunit HrtA	AFUA_5G05790	ubiquitin ligase subunit HrtA			AFUA_2G02090	methylated-DNA-protein-cysteine	AFUA_2G07670	palmitoyltransferase SidR	AFUA_3G11610	nucleosome binding protein (Nhp6a)
AFUA_3G11060	THUMP domain protein	AFUA_7G06320	C6 transcription factor	AFUA_7G06320	C6 transcription factor			AFUA_2G04870	pyruvate dehydrogenase E1 component alpha	AFUA_2G13400	membrane protein TMS1	AFUA_7G01270	DNA-directed polymerase kappa
AFUA_3G11610	nucleosome binding protein (Nhp6a)							AFUA_2G07670	palmitoyltransferase SidR	AFUA_2G15680	transcription initiation factor iia small chain
AFUA_4G03960	C6 transcription factor Ctf1A							AFUA_2G08250	glycerol 3-phosphate dehydrogenase (GfdB)	AFUA_2G16960	CAF1 family ribonuclease
AFUA_5G05790	ubiquitin ligase subunit HrtA							AFUA_2G08890	dihydrofolate reductase	AFUA_3G11610	nucleosome binding protein (Nhp6a)
AFUA_7G06320	C6 transcription factor							AFUA_2G13400	membrane protein TMS1	AFUA_3G13440	stomatin family protein
AFUA_8G05980	protein kinase							AFUA_2G15680	transcription initiation factor iia small chain	AFUA_4G04660	proteasome regulatory particle subunit Rpt6
								AFUA_2G15930	alcohol dehydrogenase, zinc-containing	AFUA_4G07080	dual specificity phosphatase
								AFUA_2G16630	acyl-CoA dehydrogenase	AFUA_5G05790	ubiquitin ligase subunit HrtA
								AFUA_2G16960	CAF1 family ribonuclease	AFUA_5G05800	microsomal signal peptidase Spc12
								AFUA_3G00680	copper amine oxidase	AFUA_5G09310	Bax Inhibitor family protein
								AFUA_3G03430	ABC multidrug transporter SitT	AFUA_6G09160	ubiquitin conjugating enzyme Ubc8
								AFUA_3G11060	THUMP domain protein	AFUA_6G14210	ubiquitin conjugating enzyme (UbcB)
								AFUA_3G11610	nucleosome binding protein (Nhp6a)	AFUA_8G05980	protein kinase
								AFUA_3G12960	cytochrome P450 monooxigenase GliC-like
								AFUA_3G13340	Rho-like small GTPase
								AFUA_3G13440	stomatin family protein
								AFUA_4G04660	proteasome regulatory particle subunit Rpt6
								AFUA_4G07080	dual specificity phosphatase
								AFUA_4G08240	zinc-containing alcohol dehydrogenase
								AFUA_4G12050	thermoresistant gluconokinase family protein
								AFUA_5G05790	ubiquitin ligase subunit HrtA
								AFUA_5G05800	microsomal signal peptidase Spc12
								AFUA_5G09310	Bax Inhibitor family protein
								AFUA_5G10650	pyridoxamine phosphate oxidase
								AFUA_5G13750	calcium binding protein Caleosin
								AFUA_5G14410	cysteine dioxygenase
								AFUA_6G09160	ubiquitin conjugating enzyme Ubc8
								AFUA_6G14210	ubiquitin conjugating enzyme (UbcB)
								AFUA_7G00700	aldo-keto reductase (AKR13), puatative
								AFUA_7G01270	DNA-directed polymerase kappa
								AFUA_7G05070	FAD dependent oxidoreductase
								AFUA_7G06570	cation diffusion facilitator family metal ion
								AFUA_8G05980	protein kinase

## Sheet: FunCat B180 down
02		02.10		02.08		02.09		02.11		02.19		12		12.01		12.04		12.10		16		16.19		16.21		20		20.01		20.09		01.01		01.03		01.05		01.07		01.20		10.01		14.07		14.13(B180ls)		32.07
Energy		tricarboxylic-acid pathway (citrate cycle, Krebs cycle, TCA cycle)		pyruvate dehydrogenase complex		respiration		electron transport and membrane-associated energy conservation		metabolism of energy reserves (e.g. glycogen, trehalose)		protein synthesis		ribosome biogenesis		translation		aminoacyl-tRNA-synthetases		cofactor requirement (structural or catalytic)		nucleotide/nucleoside/ nucleobase binding		complex cofactor/cosubstrate/vitamine binding		cellular transport, transport faciliation and ztransport routes		transported compounds (substrates)		transport routes		aa metabolism		nucleotide/nucleoside/nucleobase metabolism		C-compound and carbohydrate metabolism		metabolism of vitamins, cofactors, and prosthetic groups		secondary metabolism		DNA processing		protein modification		protein/peptide degradation		detoxification
AFUA_1G02070	cytochrome C1/Cyt1	AFUA_1G06810	aconitate hydratase, mitochondrial	AFUA_1G06960	pyruvate dehydrogenase E1 component alpha	AFUA_1G02070	cytochrome C1/Cyt1	AFUA_1G02070	cytochrome C1/Cyt1	AFUA_3G11830	phosphoglucomutase PgmA	AFUA_1G02030	eukaryotic translation initiation factor 3	AFUA_1G03390	60S ribosomal protein L12	AFUA_1G02030	eukaryotic translation initiation factor 3	AFUA_1G02570	aspartyl-tRNA synthetase, cytoplasmic	AFUA_1G00990	short chain dehydrogenase/reductase family	AFUA_1G02030	eukaryotic translation initiation factor 3	AFUA_1G00990	short chain dehydrogenase/reductase family	AFUA_1G02070	cytochrome C1/Cyt1	AFUA_1G05020	sulfate transporter	AFUA_1G03510	ATP synthase gamma chain, mitochondrial	AFUA_1G05020	sulfate transporter	AFUA_1G10310	RNase L inhibitor of the ABC superfamily	AFUA_1G00990	short chain dehydrogenase/reductase family	AFUA_1G10130	adenosylhomocysteinase	AFUA_1G00990	short chain dehydrogenase/reductase family	AFUA_2G05850	double-strand-break repair protein rad21	AFUA_1G05610	protein phosphotase 2a 65kd regulatory sububit	AFUA_1G09330	eukaryotic translation initiation factor 3	AFUA_2G06100	DUF907 domain protein
AFUA_1G03510	ATP synthase gamma chain, mitochondrial	AFUA_1G06960	pyruvate dehydrogenase E1 component alpha	AFUA_2G02100	dihydrolipoamide dehydrogenase	AFUA_1G03510	ATP synthase gamma chain, mitochondrial	AFUA_1G03510	ATP synthase gamma chain, mitochondrial	AFUA_2G04010	alpha,alpha-trehalose-phosphate synthase	AFUA_1G02570	aspartyl-tRNA synthetase, cytoplasmic	AFUA_1G04320	40S ribosomal protein S8e	AFUA_1G02570	aspartyl-tRNA synthetase, cytoplasmic	AFUA_1G05620	phenylalanyl-tRNA synthetase, beta subunit	AFUA_1G02030	eukaryotic translation initiation factor 3	AFUA_1G02570	aspartyl-tRNA synthetase, cytoplasmic	AFUA_1G02070	cytochrome C1/Cyt1	AFUA_1G03510	ATP synthase gamma chain, mitochondrial	AFUA_1G07630	zinc knuckle domain protein (Byr3)	AFUA_1G05020	sulfate transporter	AFUA_1G06810	aconitate hydratase, mitochondrial	AFUA_1G10630	S-adenosylmethionine synthetase	AFUA_1G06420	SNF7 family protein	AFUA_1G13090	anthranilate synthase multifunctional protein	AFUA_1G10380	nonribosomal peptide synthase Pes1	AFUA_2G06110	chromatin remodeling and histone	AFUA_1G05800	MAP kinase kinase (Mkk2)	AFUA_3G05450	glutamate carboxypeptidase	AFUA_2G14570	zinc/cadmium resistance protein
AFUA_1G06810	aconitate hydratase, mitochondrial	AFUA_2G02100	dihydrolipoamide dehydrogenase	AFUA_7G05720	pyruvate dehydrogenase complex, dihydrolipoamide	AFUA_1G14200	mitochondrial processing peptidase beta subunit,	AFUA_1G14200	mitochondrial processing peptidase beta subunit,	AFUA_2G13850	protein phosphatase regulatory subunit Gac1	AFUA_1G03390	60S ribosomal protein L12	AFUA_1G04530	Ribosomal L18ae protein family	AFUA_1G03390	60S ribosomal protein L12	AFUA_1G09010	methionyl-tRNA synthetase	AFUA_1G02070	cytochrome C1/Cyt1	AFUA_1G03510	ATP synthase gamma chain, mitochondrial	AFUA_1G06810	aconitate hydratase, mitochondrial	AFUA_1G05020	sulfate transporter	AFUA_1G12000	nuclear and cytoplasmic polyadenylated	AFUA_1G06420	SNF7 family protein	AFUA_1G09470	aminotransferase, class V	AFUA_1G12000	nuclear and cytoplasmic polyadenylated	AFUA_1G06810	aconitate hydratase, mitochondrial	AFUA_2G02100	dihydrolipoamide dehydrogenase	AFUA_1G10630	S-adenosylmethionine synthetase	AFUA_5G05540	nucleosome assembly protein Nap1	AFUA_1G09280	protein phosphatase 2C	AFUA_3G11360	eukaryotic translation initiation factor 3	AFUA_4G09110	cytochrome c peroxidase Ccp1
AFUA_1G06960	pyruvate dehydrogenase E1 component alpha	AFUA_2G06000	NAD+ dependent glutamate dehydrogenase			AFUA_2G09130	NADH-ubiquinone dehydrogenase 24 kDa subunit	AFUA_2G09130	NADH-ubiquinone dehydrogenase 24 kDa subunit	AFUA_4G09030	aminopeptidase	AFUA_1G04320	40S ribosomal protein S8e	AFUA_1G05340	40S ribosomal protein S19	AFUA_1G04320	40S ribosomal protein S8e	AFUA_1G13710	isoleucyl-tRNA synthetase ,cytoplasmic	AFUA_1G02570	aspartyl-tRNA synthetase, cytoplasmic	AFUA_1G05560	GTP binding protein	AFUA_1G06960	pyruvate dehydrogenase E1 component alpha	AFUA_1G05610	protein phosphotase 2a 65kd regulatory sububit	AFUA_2G01440	mitochondrial carrier protein	AFUA_1G10560	GTP binding protein	AFUA_1G10130	adenosylhomocysteinase	AFUA_1G12150	nucleoside diphosphatase Gda1	AFUA_1G06960	pyruvate dehydrogenase E1 component alpha	AFUA_2G07810	cytosolic hydroxymethyltransferase	AFUA_3G02370	short-chain dehydrogenase/reductase	AFUA_6G02110	MADS box transcription factor Mcm1	AFUA_1G12150	nucleoside diphosphatase Gda1	AFUA_3G13030	t-complex protein 1, gamma subunit (Cct3)	AFUA_4G14230	MFS transporter
AFUA_1G09470	aminotransferase, class V	AFUA_3G07810	succinate dehydrogenase subunit Sdh1			AFUA_2G17220	C2H2 transcription factor (AmdX)	AFUA_3G07810	succinate dehydrogenase subunit Sdh1	AFUA_5G02480	glycogen synthase Gsy1	AFUA_1G04530	Ribosomal L18ae protein family	AFUA_1G05630	40S ribosomal protein S3	AFUA_1G05200	eukaryotic translation initiation factor 3	AFUA_2G02590	aspartyl-tRNA synthetase Dps1	AFUA_1G03390	60S ribosomal protein L12	AFUA_1G05800	MAP kinase kinase (Mkk2)	AFUA_1G07630	zinc knuckle domain protein (Byr3)	AFUA_1G06420	SNF7 family protein	AFUA_2G03860	plasma membrane low affinity zinc ion	AFUA_1G12040	chitin biosynthesis protein (Chs7)	AFUA_1G10380	nonribosomal peptide synthase Pes1	AFUA_2G04820	translation release factor eRF3	AFUA_1G10130	adenosylhomocysteinase	AFUA_2G11300	methylenetetrahydrofolate reductase	AFUA_3G03350	nonribosomal peptide synthase SidE	AFUA_1G05630	40S ribosomal protein S3	AFUA_1G14200	mitochondrial processing peptidase beta subunit,	AFUA_4G03490	tripeptidyl-peptidase (TppA)	AFUA_5G00980	MFS multidrug transporter
AFUA_1G13320	6-phosphogluconate dehydrogenase family protein	AFUA_3G08660	isocitrate dehydrogenase Idp1			AFUA_3G07810	succinate dehydrogenase subunit Sdh1	AFUA_3G10110	electron transfer flavoprotein-ubiquinone	AFUA_6G04970	phosphoserine aminotransferase	AFUA_1G05200	eukaryotic translation initiation factor 3	AFUA_1G05990	ribosomal protein L16a	AFUA_1G05630	40S ribosomal protein S3	AFUA_2G03580	phenylalanyl-tRNA synthetase beta chain	AFUA_1G03510	ATP synthase gamma chain, mitochondrial	AFUA_1G06390	translation elongation factor EF-1 alpha subunit	AFUA_1G09470	aminotransferase, class V	AFUA_1G07630	zinc knuckle domain protein (Byr3)	AFUA_2G10010	nonsense-mediated mRNA decay protein (Nmd5)	AFUA_2G01440	mitochondrial carrier protein	AFUA_1G10630	S-adenosylmethionine synthetase	AFUA_2G06230	glutamine amidotransferase:cyclase	AFUA_1G10630	S-adenosylmethionine synthetase	AFUA_2G14570	zinc/cadmium resistance protein	AFUA_3G04250	inositol monophosphatase	AFUA_1G07630	zinc knuckle domain protein (Byr3)	AFUA_2G02760	protein-tyrosine phosphatase	AFUA_4G09030	aminopeptidase	AFUA_5G02700	MFS multidrug transporter
AFUA_1G14200	mitochondrial processing peptidase beta subunit,	AFUA_4G11080	acetyl-coenzyme A synthetase FacA			AFUA_3G10110	electron transfer flavoprotein-ubiquinone	AFUA_3G13390	vacuolar ATP synthase subunit d	AFUA_6G12400	1,3-beta-glucan synthase catalytic subunit FksP	AFUA_1G05340	40S ribosomal protein S19	AFUA_1G06570	40S ribosomal protein S2	AFUA_1G05990	ribosomal protein L16a	AFUA_2G05650	cytoplasmic asparaginyl-tRNA synthetase	AFUA_1G04320	40S ribosomal protein S8e	AFUA_1G09010	methionyl-tRNA synthetase	AFUA_1G10130	adenosylhomocysteinase	AFUA_1G10310	RNase L inhibitor of the ABC superfamily	AFUA_4G14670	MFS quinate transporter	AFUA_2G01660	mitochondrial outer membrane translocase	AFUA_1G13090	anthranilate synthase multifunctional protein	AFUA_2G07810	cytosolic hydroxymethyltransferase	AFUA_1G12040	chitin biosynthesis protein (Chs7)	AFUA_3G02370	short-chain dehydrogenase/reductase	AFUA_4G08010	ornithine decarboxylase	AFUA_2G17220	C2H2 transcription factor (AmdX)	AFUA_2G09290	antigenic mitochondrial protein HSP60	AFUA_4G12100	RWD domain protein (Gir2)	AFUA_6G02110	MADS box transcription factor Mcm1
AFUA_2G02100	dihydrolipoamide dehydrogenase	AFUA_5G04230	citrate synthase (Cit1)			AFUA_4G03120	mitochondrial cytochrome b2	AFUA_4G03120	mitochondrial cytochrome b2	AFUA_1G06960	pyruvate dehydrogenase E1 component alpha	AFUA_1G05620	phenylalanyl-tRNA synthetase, beta subunit	AFUA_1G06980	30S ribosomal subunit S4	AFUA_1G06390	translation elongation factor EF-1 alpha subunit	AFUA_2G14030	arginyl-tRNA synthetase	AFUA_1G04530	Ribosomal L18ae protein family	AFUA_1G09800	GTP-binding protein YchF	AFUA_1G14200	mitochondrial processing peptidase beta subunit,	AFUA_1G10560	GTP binding protein	AFUA_5G02700	MFS multidrug transporter	AFUA_2G02320	Hsp70 chaperone (BiP)	AFUA_1G13320	6-phosphogluconate dehydrogenase family protein	AFUA_2G10010	nonsense-mediated mRNA decay protein (Nmd5)	AFUA_1G13320	6-phosphogluconate dehydrogenase family protein	AFUA_3G08650	C1 tetrahydrofolate synthase	AFUA_4G11730	glycerol dehydrogenase (GldB)	AFUA_4G07660	ATP dependent RNA helicase (Dbp1)	AFUA_2G10590	disulfide isomerase	AFUA_5G06060	sulfur metabolism regulator SkpA	AFUA_7G01790	MFS transporter
AFUA_2G04010	alpha,alpha-trehalose-phosphate synthase	AFUA_5G10370	iron-sulfur protein subunit of succinate			AFUA_4G07690	phosphoribosylaminoimidazolecarboxamide	AFUA_4G11050	NADH-ubiquinone oxidoreductase, subunit F	AFUA_1G13500	transketolase TktA	AFUA_1G05630	40S ribosomal protein S3	AFUA_1G09100	60S ribosomal protein L9	AFUA_1G09010	methionyl-tRNA synthetase	AFUA_4G13700	threonyl-tRNA synthetase	AFUA_1G05560	GTP binding protein	AFUA_1G10310	RNase L inhibitor of the ABC superfamily	AFUA_2G02100	dihydrolipoamide dehydrogenase	AFUA_1G12000	nuclear and cytoplasmic polyadenylated	AFUA_7G01790	MFS transporter	AFUA_2G03860	plasma membrane low affinity zinc ion	AFUA_2G02100	dihydrolipoamide dehydrogenase	AFUA_3G05430	DEAD-box RNA helicase Dhh1/Vad1	AFUA_2G01170	1,3-beta-glucanosyltransferase Gel1	AFUA_3G08660	isocitrate dehydrogenase Idp1	AFUA_4G14240	O-methyltransferase	AFUA_4G11480	C2H2 finger domain protein	AFUA_2G13140	meiosis induction protein kinase (Ime2)	AFUA_6G07540	t-complex protein 1, epsilon subunit	AFUA_8G00962	cytochrome P450
AFUA_2G06000	NAD+ dependent glutamate dehydrogenase	AFUA_6G07390	isocitrate dehydrogenase LysB			AFUA_4G08030	hypothetical protein	AFUA_5G10370	iron-sulfur protein subunit of succinate	AFUA_2G02100	dihydrolipoamide dehydrogenase	AFUA_1G05990	ribosomal protein L16a	AFUA_1G09850	37S ribosomal protein S11	AFUA_1G09100	60S ribosomal protein L9	AFUA_5G05490	seryl-tRNA synthetase	AFUA_1G05610	protein phosphotase 2a 65kd regulatory sububit	AFUA_1G10560	GTP binding protein	AFUA_2G07350	gamma-glutamyl phosphate reductase	AFUA_1G12040	chitin biosynthesis protein (Chs7)			AFUA_2G04270	mitochondrial inner membrane translocase subunit	AFUA_2G06000	NAD+ dependent glutamate dehydrogenase	AFUA_3G08650	C1 tetrahydrofolate synthase	AFUA_2G02100	dihydrolipoamide dehydrogenase	AFUA_3G09320	serine hydroxymethyltransferase	AFUA_5G06680	4-aminobutyrate transaminase GatA	AFUA_5G01950	histone H2A	AFUA_2G13850	protein phosphatase regulatory subunit Gac1	AFUA_6G09190	metallopeptidase family M24
AFUA_2G09130	NADH-ubiquinone dehydrogenase 24 kDa subunit	AFUA_6G12930	mitochondrial aconitate hydratase			AFUA_4G11050	NADH-ubiquinone oxidoreductase, subunit F	AFUA_5G10550	ATP synthase F1, beta subunit	AFUA_2G05910	hexokinase Kxk	AFUA_1G06390	translation elongation factor EF-1 alpha subunit	AFUA_1G10310	RNase L inhibitor of the ABC superfamily	AFUA_1G09330	eukaryotic translation initiation factor 3	AFUA_5G09610	cysteinyl-tRNA synthetase	AFUA_1G05620	phenylalanyl-tRNA synthetase, beta subunit	AFUA_1G10630	S-adenosylmethionine synthetase	AFUA_2G08670	acetyl-CoA carboxylase	AFUA_1G14200	mitochondrial processing peptidase beta subunit,			AFUA_2G04620	Hsp70 chaperone BiP/Kar2	AFUA_2G06230	glutamine amidotransferase:cyclase	AFUA_3G09320	serine hydroxymethyltransferase	AFUA_2G04010	alpha,alpha-trehalose-phosphate synthase	AFUA_3G10110	electron transfer flavoprotein-ubiquinone	AFUA_5G13130	chorismate mutase	AFUA_5G06190	sexual development transcription factor SteA	AFUA_3G10530	protein serine/threonine kinase (Ran1)	AFUA_8G00410	methionine aminopeptidase, type II
AFUA_2G09790	glucose-6-phosphate isomerase	AFUA_7G05720	pyruvate dehydrogenase complex, dihydrolipoamide			AFUA_5G10370	iron-sulfur protein subunit of succinate	AFUA_6G08810	NADH-ubiquinone oxidoreductase 304 kDa subunit	AFUA_2G09790	glucose-6-phosphate isomerase	AFUA_1G06570	40S ribosomal protein S2	AFUA_1G11130	60S ribosomal protein L6	AFUA_1G10310	RNase L inhibitor of the ABC superfamily	AFUA_6G07640	lysyl-tRNA synthetase	AFUA_1G05630	40S ribosomal protein S3	AFUA_1G10910	tubulin beta	AFUA_2G09130	NADH-ubiquinone dehydrogenase 24 kDa subunit	AFUA_2G00180	neutral amino acid permease			AFUA_2G06110	chromatin remodeling and histone	AFUA_2G07350	gamma-glutamyl phosphate reductase	AFUA_3G13390	vacuolar ATP synthase subunit d	AFUA_2G07810	cytosolic hydroxymethyltransferase	AFUA_3G13390	vacuolar ATP synthase subunit d	AFUA_6G02460	glucosamine 6-phosphate acetyltransferase	AFUA_6G02750	nascent polypeptide-associated complex (NAC)	AFUA_4G03490	tripeptidyl-peptidase (TppA)
AFUA_2G13850	protein phosphatase regulatory subunit Gac1					AFUA_5G10550	ATP synthase F1, beta subunit	AFUA_6G12790	NADH-ubiquinone oxidoreductase 39 kDa subunit	AFUA_3G04170	pyruvate dehydrogenase E1 beta subunit PdbA	AFUA_1G06980	30S ribosomal subunit S4	AFUA_1G12730	60S ribosomal protein L3	AFUA_1G11130	60S ribosomal protein L6	AFUA_6G12630	leucyl-tRNA synthetase	AFUA_1G05800	MAP kinase kinase (Mkk2)	AFUA_1G11190	eukaryotic translation elongation factor 1	AFUA_2G11300	methylenetetrahydrofolate reductase	AFUA_2G01440	mitochondrial carrier protein			AFUA_2G08670	acetyl-CoA carboxylase	AFUA_2G07810	cytosolic hydroxymethyltransferase	AFUA_4G07690	phosphoribosylaminoimidazolecarboxamide	AFUA_2G09790	glucose-6-phosphate isomerase	AFUA_4G03760	glycine dehydrogenase	AFUA_7G05130	O-methyltransferase	AFUA_6G03820	nascent polypeptide-associated complex (NAC)	AFUA_4G06870	N-glycosyl-transferase
AFUA_2G17220	C2H2 transcription factor (AmdX)					AFUA_6G08810	NADH-ubiquinone oxidoreductase 304 kDa subunit			AFUA_3G07910	UDP-glucose 4-epimerase	AFUA_1G07630	zinc knuckle domain protein (Byr3)	AFUA_2G07970	60S ribosomal protein L19	AFUA_1G11190	eukaryotic translation elongation factor 1	AFUA_8G01260	hypothetical protein	AFUA_1G05990	ribosomal protein L16a	AFUA_1G12000	nuclear and cytoplasmic polyadenylated	AFUA_2G13250	bifunctional tryptophan synthase TRPB	AFUA_2G01660	mitochondrial outer membrane translocase			AFUA_2G09290	antigenic mitochondrial protein HSP60	AFUA_2G10420	branched-chain amino acid aminotransferase,	AFUA_4G10220	homeobox transcription factor (RfeB)	AFUA_2G10660	mannitol-1-phosphate dehydrogenase	AFUA_4G08010	ornithine decarboxylase	AFUA_8G00962	cytochrome P450	AFUA_1G02030	eukaryotic translation initiation factor 3	AFUA_4G07360	cobalamin-independent methionine synthase
AFUA_3G07810	succinate dehydrogenase subunit Sdh1					AFUA_6G12790	NADH-ubiquinone oxidoreductase 39 kDa subunit			AFUA_3G08470	glucose-6-phosphate 1-dehydrogenase	AFUA_1G09010	methionyl-tRNA synthetase	AFUA_2G10090	40S ribosomal protein S15	AFUA_1G13710	isoleucyl-tRNA synthetase ,cytoplasmic			AFUA_1G06390	translation elongation factor EF-1 alpha subunit	AFUA_1G13710	isoleucyl-tRNA synthetase ,cytoplasmic	AFUA_2G15590	sulfite reductase	AFUA_2G02100	dihydrolipoamide dehydrogenase			AFUA_2G10010	nonsense-mediated mRNA decay protein (Nmd5)	AFUA_2G11300	methylenetetrahydrofolate reductase	AFUA_4G11510	mannose-1-phosphate guanylyltransferase	AFUA_2G11300	methylenetetrahydrofolate reductase	AFUA_4G08060	tetrahydrofolylpolyglutamate synthase (Met7)	AFUA_8G04000	acetyl-CoA acetyltransferase	AFUA_1G05200	eukaryotic translation initiation factor 3	AFUA_4G09030	aminopeptidase
AFUA_3G07910	UDP-glucose 4-epimerase									AFUA_5G01030	glyceraldehyde 3-phosphate dehydrogenase	AFUA_1G09100	60S ribosomal protein L9	AFUA_2G11300	methylenetetrahydrofolate reductase	AFUA_2G02590	aspartyl-tRNA synthetase Dps1			AFUA_1G06570	40S ribosomal protein S2	AFUA_2G02320	Hsp70 chaperone (BiP)	AFUA_3G02370	short-chain dehydrogenase/reductase	AFUA_2G02320	Hsp70 chaperone (BiP)			AFUA_2G14570	zinc/cadmium resistance protein	AFUA_2G13250	bifunctional tryptophan synthase TRPB	AFUA_4G13700	threonyl-tRNA synthetase	AFUA_2G11780	C2H2 transcription factor (Crea)	AFUA_4G11080	acetyl-coenzyme A synthetase FacA	AFUA_8G04090	choline oxidase (CodA)	AFUA_1G05610	protein phosphotase 2a 65kd regulatory sububit	AFUA_4G11510	mannose-1-phosphate guanylyltransferase
AFUA_3G08660	isocitrate dehydrogenase Idp1									AFUA_5G01970	glyceraldehyde 3-phosphate dehydrogenase GpdA	AFUA_1G09330	eukaryotic translation initiation factor 3	AFUA_2G11850	60S ribosomal protein L3	AFUA_2G04820	translation release factor eRF3			AFUA_1G06810	aconitate hydratase, mitochondrial	AFUA_2G02590	aspartyl-tRNA synthetase Dps1	AFUA_3G07810	succinate dehydrogenase subunit Sdh1	AFUA_2G03860	plasma membrane low affinity zinc ion			AFUA_3G05420	mitochondrial tricarboxylate transporter (Ctp),	AFUA_2G14210	dihydroxy acid dehydratase Ilv3	AFUA_5G02480	glycogen synthase Gsy1	AFUA_2G13850	protein phosphatase regulatory subunit Gac1	AFUA_4G11510	mannose-1-phosphate guanylyltransferase			AFUA_1G05800	MAP kinase kinase (Mkk2)	AFUA_4G12100	RWD domain protein (Gir2)
AFUA_3G10110	electron transfer flavoprotein-ubiquinone									AFUA_7G01830	UTP-glucose-1-phosphate uridylyltransferase	AFUA_1G09850	37S ribosomal protein S11	AFUA_3G05600	60S ribosomal protein L27a	AFUA_2G05650	cytoplasmic asparaginyl-tRNA synthetase			AFUA_1G06960	pyruvate dehydrogenase E1 component alpha	AFUA_2G03580	phenylalanyl-tRNA synthetase beta chain	AFUA_3G07910	UDP-glucose 4-epimerase	AFUA_2G04270	mitochondrial inner membrane translocase subunit			AFUA_3G12900	MFS transporter	AFUA_2G15590	sulfite reductase	AFUA_5G05710	pseudouridylate synthase family protein	AFUA_2G16230	C2H2 finger domain protein	AFUA_5G03140	GTP cyclohydrolase I			AFUA_1G09280	protein phosphatase 2C	AFUA_4G13170	G-protein comlpex beta subunit CpcB
AFUA_3G10800	eukaryotic translation initiation factor 3									AFUA_7G05720	pyruvate dehydrogenase complex, dihydrolipoamide	AFUA_1G10310	RNase L inhibitor of the ABC superfamily	AFUA_3G06760	60S ribosomal protein L37	AFUA_2G07970	60S ribosomal protein L19			AFUA_1G07630	zinc knuckle domain protein (Byr3)	AFUA_2G04620	Hsp70 chaperone BiP/Kar2	AFUA_3G08650	C1 tetrahydrofolate synthase	AFUA_2G04620	Hsp70 chaperone BiP/Kar2			AFUA_3G13390	vacuolar ATP synthase subunit d	AFUA_3G03350	nonribosomal peptide synthase SidE	AFUA_6G02460	glucosamine 6-phosphate acetyltransferase	AFUA_2G17220	C2H2 transcription factor (AmdX)	AFUA_5G11040	pantoate--beta-alanine ligase			AFUA_1G10910	tubulin beta	AFUA_5G05960	serine/threonine protein kinase
AFUA_3G11830	phosphoglucomutase PgmA											AFUA_1G10560	GTP binding protein	AFUA_3G10730	40S ribosomal protein S7e	AFUA_2G09490	eukaryotic translation initiation factor subunit			AFUA_1G09010	methionyl-tRNA synthetase	AFUA_2G04820	translation release factor eRF3	AFUA_3G08660	isocitrate dehydrogenase Idp1	AFUA_2G06110	chromatin remodeling and histone			AFUA_4G06870	N-glycosyl-transferase	AFUA_3G04220	fatty acid synthase beta subunit	AFUA_6G04730	bifunctional purine biosynthetic protein Ade1	AFUA_3G02370	short-chain dehydrogenase/reductase	AFUA_6G02460	glucosamine 6-phosphate acetyltransferase			AFUA_1G11950	mucin	AFUA_5G06060	sulfur metabolism regulator SkpA
AFUA_3G13390	vacuolar ATP synthase subunit d											AFUA_1G11130	60S ribosomal protein L6	AFUA_5G03020	60S ribosomal protein L4	AFUA_2G10090	40S ribosomal protein S15			AFUA_1G09100	60S ribosomal protein L9	AFUA_2G05650	cytoplasmic asparaginyl-tRNA synthetase	AFUA_3G10110	electron transfer flavoprotein-ubiquinone	AFUA_2G08670	acetyl-CoA carboxylase			AFUA_4G14230	MFS transporter	AFUA_3G08650	C1 tetrahydrofolate synthase	AFUA_6G04970	phosphoserine aminotransferase	AFUA_3G04250	inositol monophosphatase	AFUA_6G03640	aminotransferase			AFUA_2G02100	dihydrolipoamide dehydrogenase	AFUA_6G02460	glucosamine 6-phosphate acetyltransferase
AFUA_4G03120	mitochondrial cytochrome b2											AFUA_1G11190	eukaryotic translation elongation factor 1	AFUA_6G04560	37S ribosomal protein S9	AFUA_2G11850	60S ribosomal protein L3			AFUA_1G09280	protein phosphatase 2C	AFUA_2G06110	chromatin remodeling and histone	AFUA_3G11710	saccharopine dehydrogenase Lys1	AFUA_2G09130	NADH-ubiquinone dehydrogenase 24 kDa subunit			AFUA_4G14670	MFS quinate transporter	AFUA_3G08660	isocitrate dehydrogenase Idp1	AFUA_6G05320	purine nucleoside phosphorylase I, inosine and	AFUA_3G05420	mitochondrial tricarboxylate transporter (Ctp),	AFUA_6G03670	biotin synthase			AFUA_2G02320	Hsp70 chaperone (BiP)	AFUA_6G06870	casein kinase I homolog
AFUA_4G07690	phosphoribosylaminoimidazolecarboxamide											AFUA_1G12730	60S ribosomal protein L3	AFUA_6G07360	40S ribosomal protein S8	AFUA_2G13530	translation elongation factor EF-2 subunit			AFUA_1G09470	aminotransferase, class V	AFUA_2G08670	acetyl-CoA carboxylase	AFUA_4G03760	glycine dehydrogenase	AFUA_2G09290	antigenic mitochondrial protein HSP60			AFUA_5G00980	MFS multidrug transporter	AFUA_3G09320	serine hydroxymethyltransferase	AFUA_6G08720	5'-methylthioadenosine phosphorylase (Meu1)	AFUA_3G07810	succinate dehydrogenase subunit Sdh1	AFUA_6G04970	phosphoserine aminotransferase			AFUA_2G02760	protein-tyrosine phosphatase	AFUA_6G12360	class I alpha-mannosidase 1A
AFUA_4G08030	hypothetical protein											AFUA_1G13710	isoleucyl-tRNA synthetase ,cytoplasmic	AFUA_6G12990	cytosolic large ribosomal subunit protein L7A	AFUA_2G14030	arginyl-tRNA synthetase			AFUA_1G09800	GTP-binding protein YchF	AFUA_2G13140	meiosis induction protein kinase (Ime2)	AFUA_4G03950	cystathionine beta-lyase MetG	AFUA_2G10010	nonsense-mediated mRNA decay protein (Nmd5)			AFUA_5G02700	MFS multidrug transporter	AFUA_3G11710	saccharopine dehydrogenase Lys1	AFUA_7G02310	adenine phosphoribosyltransferase 1	AFUA_3G07890	endo alpha-1,4 polygalactosaminidase	AFUA_7G05720	pyruvate dehydrogenase complex, dihydrolipoamide			AFUA_2G02780	KH domain RNA-binding protein	AFUA_6G12820	MAP kinase MpkB
AFUA_4G09030	aminopeptidase											AFUA_2G02590	aspartyl-tRNA synthetase Dps1	AFUA_7G01460	ribosomal protein S5	AFUA_2G14670	eukaryotic translation initiation factor 3			AFUA_1G09830	Hsc70 cochaperone (SGT)	AFUA_2G13530	translation elongation factor EF-2 subunit	AFUA_4G10410	aspartate aminotransferase	AFUA_2G10590	disulfide isomerase			AFUA_5G07020	ribosome biogenesis ABC transporter Arb1	AFUA_4G03760	glycine dehydrogenase	AFUA_7G04500	ATP phosphoribosyltransferase His1	AFUA_3G07910	UDP-glucose 4-epimerase	AFUA_8G05330	methylenetetrahydrofolate dehydrogenase			AFUA_2G04620	Hsp70 chaperone BiP/Kar2	AFUA_8G00410	methionine aminopeptidase, type II
AFUA_4G11050	NADH-ubiquinone oxidoreductase, subunit F											AFUA_2G02760	protein-tyrosine phosphatase	AFUA_7G04420	mitochondrial ribosomal protein DAP3	AFUA_2G16400	translation initiation factor 4B			AFUA_1G10130	adenosylhomocysteinase	AFUA_2G14030	arginyl-tRNA synthetase	AFUA_4G11050	NADH-ubiquinone oxidoreductase, subunit F	AFUA_2G10660	mannitol-1-phosphate dehydrogenase			AFUA_5G10550	ATP synthase F1, beta subunit	AFUA_4G03950	cystathionine beta-lyase MetG	AFUA_8G05330	methylenetetrahydrofolate dehydrogenase	AFUA_3G08010	C2H2 transcription factor (Ace1)					AFUA_2G04820	translation release factor eRF3	AFUA_8G02040	glycosyl transferase
AFUA_4G11080	acetyl-coenzyme A synthetase FacA											AFUA_2G03580	phenylalanyl-tRNA synthetase beta chain	AFUA_8G04790	ribosome biogenesis protein	AFUA_3G05600	60S ribosomal protein L27a			AFUA_1G10310	RNase L inhibitor of the ABC superfamily	AFUA_3G05430	DEAD-box RNA helicase Dhh1/Vad1	AFUA_4G11730	glycerol dehydrogenase (GldB)	AFUA_2G14570	zinc/cadmium resistance protein			AFUA_6G02620	2-dehydropantoate 2-reductase	AFUA_4G06900	asparagine synthetase Asn2			AFUA_3G08650	C1 tetrahydrofolate synthase					AFUA_2G10420	branched-chain amino acid aminotransferase,
AFUA_4G11730	glycerol dehydrogenase (GldB)											AFUA_2G04820	translation release factor eRF3	AFUA_1G07630	zinc knuckle domain protein (Byr3)	AFUA_3G06760	60S ribosomal protein L37			AFUA_1G10560	GTP binding protein	AFUA_3G08650	C1 tetrahydrofolate synthase	AFUA_5G01030	glyceraldehyde 3-phosphate dehydrogenase	AFUA_3G05420	mitochondrial tricarboxylate transporter (Ctp),			AFUA_6G05080	ABC transporter	AFUA_4G07360	cobalamin-independent methionine synthase			AFUA_3G08660	isocitrate dehydrogenase Idp1					AFUA_2G13140	meiosis induction protein kinase (Ime2)
AFUA_4G13170	G-protein comlpex beta subunit CpcB											AFUA_2G05650	cytoplasmic asparaginyl-tRNA synthetase	AFUA_1G10560	GTP binding protein	AFUA_3G10730	40S ribosomal protein S7e			AFUA_1G10630	S-adenosylmethionine synthetase	AFUA_3G10300	galactokinase	AFUA_5G01970	glyceraldehyde 3-phosphate dehydrogenase GpdA	AFUA_3G07810	succinate dehydrogenase subunit Sdh1			AFUA_6G06870	casein kinase I homolog	AFUA_4G08010	ornithine decarboxylase			AFUA_3G09320	serine hydroxymethyltransferase					AFUA_2G13850	protein phosphatase regulatory subunit Gac1
AFUA_4G14650	ribokinase											AFUA_2G07970	60S ribosomal protein L19	AFUA_2G02760	protein-tyrosine phosphatase	AFUA_3G10800	eukaryotic translation initiation factor 3			AFUA_1G10910	tubulin beta	AFUA_3G10530	protein serine/threonine kinase (Ran1)	AFUA_5G05500	D-3-phosphoglycerate dehydrogenase	AFUA_3G10110	electron transfer flavoprotein-ubiquinone			AFUA_6G12690	CRAL/TRIO domain protein	AFUA_4G08060	tetrahydrofolylpolyglutamate synthase (Met7)			AFUA_3G10300	galactokinase					AFUA_2G14270	actin-binding protein
AFUA_5G01030	glyceraldehyde 3-phosphate dehydrogenase											AFUA_2G09490	eukaryotic translation initiation factor subunit	AFUA_3G08090	60S ribosomal protein Nsa2	AFUA_4G07580	translation initiation factor EF-2 gamma			AFUA_1G11130	60S ribosomal protein L6	AFUA_3G10800	eukaryotic translation initiation factor 3	AFUA_5G06680	4-aminobutyrate transaminase GatA	AFUA_3G10530	protein serine/threonine kinase (Ran1)			AFUA_7G01230	DnaJ domain protein	AFUA_4G09030	aminopeptidase			AFUA_3G10420	hypothetical protein					AFUA_2G16150	G2/mitotic-specific cyclin (Clb3)
AFUA_5G01970	glyceraldehyde 3-phosphate dehydrogenase GpdA											AFUA_2G10090	40S ribosomal protein S15	AFUA_4G13170	G-protein comlpex beta subunit CpcB	AFUA_4G07660	ATP dependent RNA helicase (Dbp1)			AFUA_1G11190	eukaryotic translation elongation factor 1	AFUA_3G13030	t-complex protein 1, gamma subunit (Cct3)	AFUA_5G10370	iron-sulfur protein subunit of succinate	AFUA_3G12700	DUF250 domain membrane protein			AFUA_7G01490	MFS peptide transporter Ptr2	AFUA_4G09110	cytochrome c peroxidase Ccp1			AFUA_3G10530	protein serine/threonine kinase (Ran1)					AFUA_3G06280	Rho GTPase activator (Rgd1)
AFUA_5G02480	glycogen synthase Gsy1											AFUA_2G11300	methylenetetrahydrofolate reductase	AFUA_5G06010	translation initiation factor eIF-6	AFUA_4G13170	G-protein comlpex beta subunit CpcB			AFUA_1G12000	nuclear and cytoplasmic polyadenylated	AFUA_4G07580	translation initiation factor EF-2 gamma	AFUA_5G11240	oxidoreductase, short chain	AFUA_3G12900	MFS transporter			AFUA_7G01790	MFS transporter	AFUA_4G10220	homeobox transcription factor (RfeB)			AFUA_3G10920	telomere and ribosome associated protein Stm1					AFUA_3G10530	protein serine/threonine kinase (Ran1)
AFUA_5G04230	citrate synthase (Cit1)											AFUA_2G11850	60S ribosomal protein L3	AFUA_5G12270	rRNA processing protein (Ebp2)	AFUA_4G13700	threonyl-tRNA synthetase			AFUA_1G12150	nucleoside diphosphatase Gda1	AFUA_4G07660	ATP dependent RNA helicase (Dbp1)	AFUA_6G03640	aminotransferase	AFUA_3G13390	vacuolar ATP synthase subunit d			AFUA_7G05220	mitochondrial carrier protein	AFUA_4G10410	aspartate aminotransferase			AFUA_3G11830	phosphoglucomutase PgmA					AFUA_3G11860	microtubule associated protein EB1
AFUA_5G10370	iron-sulfur protein subunit of succinate											AFUA_2G13530	translation elongation factor EF-2 subunit			AFUA_5G03020	60S ribosomal protein L4			AFUA_1G12590	RNA-binding La domain protein	AFUA_4G12100	RWD domain protein (Gir2)	AFUA_6G07390	isocitrate dehydrogenase LysB	AFUA_4G03120	mitochondrial cytochrome b2					AFUA_4G11980	anthranilate phosphoribosyltransferase			AFUA_3G13110	extracellular serine-threonine rich protein					AFUA_3G14680	lysophospholipase Plb3
AFUA_5G10550	ATP synthase F1, beta subunit											AFUA_2G14030	arginyl-tRNA synthetase			AFUA_5G05490	seryl-tRNA synthetase			AFUA_1G13710	isoleucyl-tRNA synthetase ,cytoplasmic	AFUA_4G13700	threonyl-tRNA synthetase	AFUA_6G08810	NADH-ubiquinone oxidoreductase 304 kDa subunit	AFUA_4G06870	N-glycosyl-transferase					AFUA_4G12470	bZIP transcription factor CpcA			AFUA_4G01290	endo-chitosanase, pseudogene					AFUA_4G06870	N-glycosyl-transferase
AFUA_6G04970	phosphoserine aminotransferase											AFUA_2G14670	eukaryotic translation initiation factor 3			AFUA_5G05680	peptide chain release factor eRF/aRF, subunit 1			AFUA_1G14110	RNA polymerase subunit	AFUA_4G14650	ribokinase	AFUA_6G12790	NADH-ubiquinone oxidoreductase 39 kDa subunit	AFUA_4G09110	cytochrome c peroxidase Ccp1					AFUA_4G13170	G-protein comlpex beta subunit CpcB			AFUA_4G03120	mitochondrial cytochrome b2					AFUA_4G12160	G2/M-specific cyclin NimE
AFUA_6G07390	isocitrate dehydrogenase LysB											AFUA_2G16400	translation initiation factor 4B			AFUA_5G06010	translation initiation factor eIF-6			AFUA_1G14200	mitochondrial processing peptidase beta subunit,	AFUA_5G03080	septin	AFUA_6G12930	mitochondrial aconitate hydratase	AFUA_4G11050	NADH-ubiquinone oxidoreductase, subunit F					AFUA_5G03140	GTP cyclohydrolase I			AFUA_4G03760	glycine dehydrogenase					AFUA_5G03080	septin
AFUA_6G08810	NADH-ubiquinone oxidoreductase 304 kDa subunit											AFUA_3G05600	60S ribosomal protein L27a			AFUA_5G11340	translation initiation factor eIF-2B alpha			AFUA_2G01660	mitochondrial outer membrane translocase	AFUA_5G05490	seryl-tRNA synthetase	AFUA_8G00962	cytochrome P450	AFUA_4G14230	MFS transporter					AFUA_5G04230	citrate synthase (Cit1)			AFUA_4G06870	N-glycosyl-transferase					AFUA_5G05710	pseudouridylate synthase family protein
AFUA_6G12400	1,3-beta-glucan synthase catalytic subunit FksP											AFUA_3G06760	60S ribosomal protein L37			AFUA_6G02750	nascent polypeptide-associated complex (NAC)			AFUA_2G02100	dihydrolipoamide dehydrogenase	AFUA_5G06060	sulfur metabolism regulator SkpA	AFUA_8G04090	choline oxidase (CodA)	AFUA_4G14670	MFS quinate transporter					AFUA_5G05500	D-3-phosphoglycerate dehydrogenase			AFUA_4G07690	phosphoribosylaminoimidazolecarboxamide					AFUA_5G05960	serine/threonine protein kinase
AFUA_6G12790	NADH-ubiquinone oxidoreductase 39 kDa subunit											AFUA_3G08090	60S ribosomal protein Nsa2			AFUA_6G03820	nascent polypeptide-associated complex (NAC)			AFUA_2G02320	Hsp70 chaperone (BiP)	AFUA_5G07020	ribosome biogenesis ABC transporter Arb1	AFUA_8G05330	methylenetetrahydrofolate dehydrogenase	AFUA_5G00980	MFS multidrug transporter					AFUA_5G05590	aspartokinase			AFUA_4G09030	aminopeptidase					AFUA_5G06060	sulfur metabolism regulator SkpA
AFUA_6G12930	mitochondrial aconitate hydratase											AFUA_3G10730	40S ribosomal protein S7e			AFUA_6G04560	37S ribosomal protein S9			AFUA_2G02590	aspartyl-tRNA synthetase Dps1	AFUA_5G08540	septin AspA			AFUA_5G02700	MFS multidrug transporter					AFUA_5G06060	sulfur metabolism regulator SkpA			AFUA_4G11080	acetyl-coenzyme A synthetase FacA					AFUA_5G08540	septin AspA
AFUA_7G05720	pyruvate dehydrogenase complex, dihydrolipoamide											AFUA_3G10800	eukaryotic translation initiation factor 3			AFUA_6G12990	cytosolic large ribosomal subunit protein L7A			AFUA_2G03260	RNA binding protein (Rbm8A)	AFUA_5G09610	cysteinyl-tRNA synthetase			AFUA_5G07020	ribosome biogenesis ABC transporter Arb1					AFUA_5G06680	4-aminobutyrate transaminase GatA			AFUA_4G11510	mannose-1-phosphate guanylyltransferase					AFUA_6G02460	glucosamine 6-phosphate acetyltransferase
												AFUA_4G07580	translation initiation factor EF-2 gamma			AFUA_7G01460	ribosomal protein S5			AFUA_2G03580	phenylalanyl-tRNA synthetase beta chain	AFUA_5G10550	ATP synthase F1, beta subunit			AFUA_5G10370	iron-sulfur protein subunit of succinate					AFUA_5G07210	homoserine O-acetyltransferase			AFUA_4G11730	glycerol dehydrogenase (GldB)					AFUA_6G06870	casein kinase I homolog
												AFUA_4G07660	ATP dependent RNA helicase (Dbp1)			AFUA_7G01480	cap binding protein			AFUA_2G04270	mitochondrial inner membrane translocase subunit	AFUA_6G04730	bifunctional purine biosynthetic protein Ade1			AFUA_5G10550	ATP synthase F1, beta subunit					AFUA_5G09610	cysteinyl-tRNA synthetase			AFUA_4G14240	O-methyltransferase					AFUA_6G12820	MAP kinase MpkB
												AFUA_4G13170	G-protein comlpex beta subunit CpcB			AFUA_7G05660	translation elongation factor eEF-3			AFUA_2G04620	Hsp70 chaperone BiP/Kar2	AFUA_6G05080	ABC transporter			AFUA_6G02620	2-dehydropantoate 2-reductase					AFUA_5G11240	oxidoreductase, short chain			AFUA_4G14650	ribokinase					AFUA_7G01480	cap binding protein
												AFUA_4G13700	threonyl-tRNA synthetase			AFUA_8G00410	methionine aminopeptidase, type II			AFUA_2G04820	translation release factor eRF3	AFUA_6G06870	casein kinase I homolog			AFUA_6G03820	nascent polypeptide-associated complex (NAC)					AFUA_5G13130	chorismate mutase			AFUA_5G01030	glyceraldehyde 3-phosphate dehydrogenase
												AFUA_5G03020	60S ribosomal protein L4							AFUA_2G05650	cytoplasmic asparaginyl-tRNA synthetase	AFUA_6G07540	t-complex protein 1, epsilon subunit			AFUA_6G05080	ABC transporter					AFUA_6G02110	MADS box transcription factor Mcm1			AFUA_5G01970	glyceraldehyde 3-phosphate dehydrogenase GpdA
												AFUA_5G05490	seryl-tRNA synthetase							AFUA_2G05850	double-strand-break repair protein rad21	AFUA_6G07640	lysyl-tRNA synthetase			AFUA_6G06870	casein kinase I homolog					AFUA_6G03640	aminotransferase			AFUA_5G02480	glycogen synthase Gsy1
												AFUA_5G05680	peptide chain release factor eRF/aRF, subunit 1							AFUA_2G06110	chromatin remodeling and histone	AFUA_6G12630	leucyl-tRNA synthetase			AFUA_6G07390	isocitrate dehydrogenase LysB					AFUA_6G04970	phosphoserine aminotransferase			AFUA_5G03080	septin
												AFUA_5G06010	translation initiation factor eIF-6							AFUA_2G07350	gamma-glutamyl phosphate reductase	AFUA_6G12820	MAP kinase MpkB			AFUA_6G08810	NADH-ubiquinone oxidoreductase 304 kDa subunit					AFUA_6G07390	isocitrate dehydrogenase LysB			AFUA_5G04230	citrate synthase (Cit1)
												AFUA_5G09610	cysteinyl-tRNA synthetase							AFUA_2G07970	60S ribosomal protein L19	AFUA_7G02310	adenine phosphoribosyltransferase 1			AFUA_6G12690	CRAL/TRIO domain protein					AFUA_6G08720	5'-methylthioadenosine phosphorylase (Meu1)			AFUA_5G05500	D-3-phosphoglycerate dehydrogenase
												AFUA_5G11340	translation initiation factor eIF-2B alpha							AFUA_2G08670	acetyl-CoA carboxylase	AFUA_7G05660	translation elongation factor eEF-3			AFUA_6G12790	NADH-ubiquinone oxidoreductase 39 kDa subunit					AFUA_6G09070	3'(2'),5'-bisphosphate nucleotidase			AFUA_5G06060	sulfur metabolism regulator SkpA
												AFUA_5G12270	rRNA processing protein (Ebp2)							AFUA_2G09130	NADH-ubiquinone dehydrogenase 24 kDa subunit					AFUA_7G01230	DnaJ domain protein					AFUA_6G09190	metallopeptidase family M24			AFUA_5G06190	sexual development transcription factor SteA
												AFUA_6G02750	nascent polypeptide-associated complex (NAC)							AFUA_2G09290	antigenic mitochondrial protein HSP60					AFUA_7G01490	MFS peptide transporter Ptr2					AFUA_6G12930	mitochondrial aconitate hydratase			AFUA_5G06680	4-aminobutyrate transaminase GatA
												AFUA_6G03820	nascent polypeptide-associated complex (NAC)							AFUA_2G09490	eukaryotic translation initiation factor subunit					AFUA_7G01790	MFS transporter					AFUA_7G04500	ATP phosphoribosyltransferase His1			AFUA_5G08540	septin AspA
												AFUA_6G04560	37S ribosomal protein S9							AFUA_2G10010	nonsense-mediated mRNA decay protein (Nmd5)					AFUA_7G05220	mitochondrial carrier protein					AFUA_8G04000	acetyl-CoA acetyltransferase			AFUA_5G10370	iron-sulfur protein subunit of succinate
												AFUA_6G07360	40S ribosomal protein S8							AFUA_2G10090	40S ribosomal protein S15					AFUA_7G05420	mitochondrial intermembrane space protein Mia40					AFUA_8G04090	choline oxidase (CodA)			AFUA_5G11240	oxidoreductase, short chain
												AFUA_6G07640	lysyl-tRNA synthetase							AFUA_2G10590	disulfide isomerase					AFUA_8G00962	cytochrome P450									AFUA_6G02110	MADS box transcription factor Mcm1
												AFUA_6G12630	leucyl-tRNA synthetase							AFUA_2G11300	methylenetetrahydrofolate reductase					AFUA_8G04090	choline oxidase (CodA)									AFUA_6G02460	glucosamine 6-phosphate acetyltransferase
												AFUA_6G12990	cytosolic large ribosomal subunit protein L7A							AFUA_2G11780	C2H2 transcription factor (Crea)					AFUA_8G05330	methylenetetrahydrofolate dehydrogenase									AFUA_6G02750	nascent polypeptide-associated complex (NAC)
												AFUA_7G01460	ribosomal protein S5							AFUA_2G11850	60S ribosomal protein L3					AFUA_8G07200	amino acid transporter									AFUA_6G03820	nascent polypeptide-associated complex (NAC)
												AFUA_7G01480	cap binding protein							AFUA_2G13140	meiosis induction protein kinase (Ime2)															AFUA_6G04680	MIPC synthase subunit (SurA)
												AFUA_7G04420	mitochondrial ribosomal protein DAP3							AFUA_2G13250	bifunctional tryptophan synthase TRPB															AFUA_6G05320	purine nucleoside phosphorylase I, inosine and
												AFUA_7G05660	translation elongation factor eEF-3							AFUA_2G13530	translation elongation factor EF-2 subunit															AFUA_6G07390	isocitrate dehydrogenase LysB
												AFUA_8G00410	methionine aminopeptidase, type II							AFUA_2G14030	arginyl-tRNA synthetase															AFUA_6G08720	5'-methylthioadenosine phosphorylase (Meu1)
												AFUA_8G01260	hypothetical protein							AFUA_2G14270	actin-binding protein															AFUA_6G12360	class I alpha-mannosidase 1A
												AFUA_8G04790	ribosome biogenesis protein							AFUA_2G14570	zinc/cadmium resistance protein															AFUA_6G12400	1,3-beta-glucan synthase catalytic subunit FksP
																				AFUA_2G14670	eukaryotic translation initiation factor 3															AFUA_6G12930	mitochondrial aconitate hydratase
																				AFUA_2G15590	sulfite reductase															AFUA_7G01790	MFS transporter
																				AFUA_2G16230	C2H2 finger domain protein															AFUA_7G02310	adenine phosphoribosyltransferase 1
																				AFUA_2G17220	C2H2 transcription factor (AmdX)															AFUA_7G04190	cyclopropane-fatty-acyl-phospholipid synthase
																				AFUA_3G02370	short-chain dehydrogenase/reductase															AFUA_7G05130	O-methyltransferase
																				AFUA_3G04250	inositol monophosphatase															AFUA_7G05720	pyruvate dehydrogenase complex, dihydrolipoamide
																				AFUA_3G05430	DEAD-box RNA helicase Dhh1/Vad1															AFUA_8G02040	glycosyl transferase
																				AFUA_3G05450	glutamate carboxypeptidase															AFUA_8G02070	glycosyl transferase
																				AFUA_3G05600	60S ribosomal protein L27a															AFUA_8G04090	choline oxidase (CodA)
																				AFUA_3G06280	Rho GTPase activator (Rgd1)															AFUA_8G05330	methylenetetrahydrofolate dehydrogenase
																				AFUA_3G06760	60S ribosomal protein L37															AFUA_8G05610	cell wall glucanase (Scw11)
																				AFUA_3G07810	succinate dehydrogenase subunit Sdh1
																				AFUA_3G07910	UDP-glucose 4-epimerase
																				AFUA_3G08010	C2H2 transcription factor (Ace1)
																				AFUA_3G08650	C1 tetrahydrofolate synthase
																				AFUA_3G08660	isocitrate dehydrogenase Idp1
																				AFUA_3G10110	electron transfer flavoprotein-ubiquinone
																				AFUA_3G10300	galactokinase
																				AFUA_3G10530	protein serine/threonine kinase (Ran1)
																				AFUA_3G10730	40S ribosomal protein S7e
																				AFUA_3G10800	eukaryotic translation initiation factor 3
																				AFUA_3G10920	telomere and ribosome associated protein Stm1
																				AFUA_3G11710	saccharopine dehydrogenase Lys1
																				AFUA_3G11860	microtubule associated protein EB1
																				AFUA_3G13030	t-complex protein 1, gamma subunit (Cct3)
																				AFUA_3G13390	vacuolar ATP synthase subunit d
																				AFUA_4G03490	tripeptidyl-peptidase (TppA)
																				AFUA_4G03650	ribosome associated DnaJ chaperone Zuotin
																				AFUA_4G03760	glycine dehydrogenase
																				AFUA_4G03950	cystathionine beta-lyase MetG
																				AFUA_4G07580	translation initiation factor EF-2 gamma
																				AFUA_4G07660	ATP dependent RNA helicase (Dbp1)
																				AFUA_4G09030	aminopeptidase
																				AFUA_4G10410	aspartate aminotransferase
																				AFUA_4G11050	NADH-ubiquinone oxidoreductase, subunit F
																				AFUA_4G11480	C2H2 finger domain protein
																				AFUA_4G11730	glycerol dehydrogenase (GldB)
																				AFUA_4G12100	RWD domain protein (Gir2)
																				AFUA_4G13700	threonyl-tRNA synthetase
																				AFUA_4G14650	ribokinase
																				AFUA_5G01030	glyceraldehyde 3-phosphate dehydrogenase
																				AFUA_5G01950	histone H2A
																				AFUA_5G01970	glyceraldehyde 3-phosphate dehydrogenase GpdA
																				AFUA_5G02480	glycogen synthase Gsy1
																				AFUA_5G03020	60S ribosomal protein L4
																				AFUA_5G03080	septin
																				AFUA_5G03140	GTP cyclohydrolase I
																				AFUA_5G05490	seryl-tRNA synthetase
																				AFUA_5G05500	D-3-phosphoglycerate dehydrogenase
																				AFUA_5G05540	nucleosome assembly protein Nap1
																				AFUA_5G05680	peptide chain release factor eRF/aRF, subunit 1
																				AFUA_5G05710	pseudouridylate synthase family protein
																				AFUA_5G06010	translation initiation factor eIF-6
																				AFUA_5G06060	sulfur metabolism regulator SkpA
																				AFUA_5G06190	sexual development transcription factor SteA
																				AFUA_5G06680	4-aminobutyrate transaminase GatA
																				AFUA_5G07020	ribosome biogenesis ABC transporter Arb1
																				AFUA_5G08540	septin AspA
																				AFUA_5G09610	cysteinyl-tRNA synthetase
																				AFUA_5G10370	iron-sulfur protein subunit of succinate
																				AFUA_5G10550	ATP synthase F1, beta subunit
																				AFUA_5G11120	DNA-directed RNA polymerases i, ii, and iii 145
																				AFUA_5G11240	oxidoreductase, short chain
																				AFUA_5G12270	rRNA processing protein (Ebp2)
																				AFUA_6G02110	MADS box transcription factor Mcm1
																				AFUA_6G02750	nascent polypeptide-associated complex (NAC)
																				AFUA_6G03640	aminotransferase
																				AFUA_6G03820	nascent polypeptide-associated complex (NAC)
																				AFUA_6G04560	37S ribosomal protein S9
																				AFUA_6G04730	bifunctional purine biosynthetic protein Ade1
																				AFUA_6G05080	ABC transporter
																				AFUA_6G06430	rRNA processing protein (Rrp20)
																				AFUA_6G06870	casein kinase I homolog
																				AFUA_6G07390	isocitrate dehydrogenase LysB
																				AFUA_6G07540	t-complex protein 1, epsilon subunit
																				AFUA_6G07640	lysyl-tRNA synthetase
																				AFUA_6G07780	Copper fist DNA binding domain protein
																				AFUA_6G08580	FKBP-type peptidyl-prolyl isomerase
																				AFUA_6G08810	NADH-ubiquinone oxidoreductase 304 kDa subunit
																				AFUA_6G09190	metallopeptidase family M24
																				AFUA_6G12630	leucyl-tRNA synthetase
																				AFUA_6G12790	NADH-ubiquinone oxidoreductase 39 kDa subunit
																				AFUA_6G12820	MAP kinase MpkB
																				AFUA_6G12930	mitochondrial aconitate hydratase
																				AFUA_6G12990	cytosolic large ribosomal subunit protein L7A
																				AFUA_7G01230	DnaJ domain protein
																				AFUA_7G01460	ribosomal protein S5
																				AFUA_7G01480	cap binding protein
																				AFUA_7G02310	adenine phosphoribosyltransferase 1
																				AFUA_7G05220	mitochondrial carrier protein
																				AFUA_7G05660	translation elongation factor eEF-3
																				AFUA_7G05810	ribonucleoprotein
																				AFUA_8G00410	methionine aminopeptidase, type II
																				AFUA_8G00962	cytochrome P450
																				AFUA_8G04090	choline oxidase (CodA)
																				AFUA_8G04790	ribosome biogenesis protein
																				AFUA_8G05330	methylenetetrahydrofolate dehydrogenase
[truncated: 53 more columns]

## Sheet: GO B30s up
Biological process B30s up																				Molecular function B30s up
GO:0006412		GO:0006364		GO:0006413		GO:0008152		GO:0042254		GO:0055114		GO:0006414		GO:0006396		GO:0006355		GO:0009116		GO:0003735		GO:0003723		GO:0003743		GO:0003676		GO:0003824		GO:0003899		GO:0016491		GO:0000166		GO:0005525		GO:0016787
translation		rRNA processing		translational initiation		metabolic process		ribosome biogenesis		oxidation-reduction process		translational elongation		RNA processing		regulation of transcription, DNA-dependent		nucleoside metabolic process		structural constituent of ribosome		RNA binding		translation initiation factor activity		nucleic acid binding		catalytic activity		DNA-directed RNA polymerase activity		oxidoreductase activity		nucleotide binding		GTP binding		hydrolase activity
AFUA_1G02030	eukaryotic translation initiation factor 3	AFUA_1G04840	pre-rRNA processing protein Mrd1	AFUA_1G02030	eukaryotic translation initiation factor 3	AFUA_1G03490	epimerase/dehydratase family protein	AFUA_1G05080	60S ribosomal protein P0	AFUA_1G14340	metalloreductase	AFUA_1G05080	60S ribosomal protein P0	AFUA_1G12730	60S ribosomal protein L3	AFUA_1G12940	MAP kinase SakA	AFUA_2G11290	orotate phosphoribosyltransferase	AFUA_1G03110	60S ribosomal protein L29	AFUA_1G02030	eukaryotic translation initiation factor 3	AFUA_1G02030	eukaryotic translation initiation factor 3	AFUA_1G02030	eukaryotic translation initiation factor 3	AFUA_1G03490	epimerase/dehydratase family protein	AFUA_1G02460	DNA-directed RNA polymerase III, beta subunit	AFUA_1G14340	metalloreductase	AFUA_1G02030	eukaryotic translation initiation factor 3	AFUA_1G05560	GTP binding protein	AFUA_1G06220	ATP-dependent RNA helicase
AFUA_1G03110	60S ribosomal protein L29	AFUA_1G06220	ATP-dependent RNA helicase	AFUA_1G02590	RNA polymerase I specific transcription	AFUA_1G07570	hypothetical protein	AFUA_1G06220	ATP-dependent RNA helicase	AFUA_2G05490	HEAT repeat protein	AFUA_1G06390	translation elongation factor EF-1 alpha subunit	AFUA_2G03260	RNA binding protein (Rbm8A)	AFUA_2G03210	hypothetical protein	AFUA_4G10790	phosphoribosyl diphosphate synthase isoform 4	AFUA_1G03390	60S ribosomal protein L12	AFUA_1G04840	pre-rRNA processing protein Mrd1	AFUA_1G02590	RNA polymerase I specific transcription	AFUA_1G04840	pre-rRNA processing protein Mrd1	AFUA_2G06230	glutamine amidotransferase:cyclase	AFUA_1G05160	DNA-directed RNA polymerase I, II, and III	AFUA_2G05490	HEAT repeat protein	AFUA_1G04840	pre-rRNA processing protein Mrd1	AFUA_1G06390	translation elongation factor EF-1 alpha subunit	AFUA_2G01330	exosome complex subunit Rrp46
AFUA_1G03390	60S ribosomal protein L12	AFUA_1G09200	ribosome biogenesis protein Erb1	AFUA_1G09330	eukaryotic translation initiation factor 3	AFUA_2G05430	uridine kinase	AFUA_1G09200	ribosome biogenesis protein Erb1	AFUA_2G15430	sorbitol/xylulose reductase Sou1-like	AFUA_1G06830	60S acidic ribosomal protein P1	AFUA_2G08860	exosome complex endonuclease 2/ribosomal RNA	AFUA_2G09330	C6 finger domain protein	AFUA_6G03750	amidophosphoribosyltransferase	AFUA_1G04040	ubiquitin UbiA	AFUA_1G06220	ATP-dependent RNA helicase	AFUA_1G09330	eukaryotic translation initiation factor 3	AFUA_1G06220	ATP-dependent RNA helicase	AFUA_2G15430	sorbitol/xylulose reductase Sou1-like	AFUA_1G14110	RNA polymerase subunit	AFUA_2G15430	sorbitol/xylulose reductase Sou1-like	AFUA_1G05560	GTP binding protein	AFUA_1G07680	secretion related GTPase SrgD	AFUA_2G03760	transcription/RNA-processing factor Ssu72
AFUA_1G04040	ubiquitin UbiA	AFUA_1G10990	ribosomal RNA processing protein	AFUA_1G09350	transcription initiation factor TFIID subunit	AFUA_2G06230	glutamine amidotransferase:cyclase	AFUA_2G01480	60S ribosomal subunit biogenesis protein Nop16,	AFUA_2G17930	integral membrane protein	AFUA_1G11190	eukaryotic translation elongation factor 1	AFUA_2G15500	small nuclear ribonucleoprotein SmF	AFUA_5G06190	sexual development transcription factor SteA	AFUA_6G05320	purine nucleoside phosphorylase I, inosine and	AFUA_1G04660	60S ribosomal protein L15	AFUA_1G10440	hypothetical protein	AFUA_1G09350	transcription initiation factor TFIID subunit	AFUA_1G06290	small nucleolar ribonucleoprotein complex	AFUA_2G17930	integral membrane protein	AFUA_2G05480	DNA-directed RNA polymerase I 13.1 kDa	AFUA_2G17930	integral membrane protein	AFUA_1G06220	ATP-dependent RNA helicase	AFUA_1G09800	GTP-binding protein YchF	AFUA_2G05560	exonuclease
AFUA_1G04660	60S ribosomal protein L15	AFUA_2G01480	60S ribosomal subunit biogenesis protein Nop16,	AFUA_2G08990	eukaryotic translation initiation factor 5	AFUA_2G08600	1-acylglycerol-3-phosphate acyltransferase	AFUA_2G05950	snRNP and snoRNP protein (Snu13)	AFUA_3G00840	FAD-dependent oxygenase	AFUA_2G10100	60S acidic ribosomal protein P2/allergen Asp F	AFUA_2G16040	rRNA biogenesis protein RRP5	AFUA_5G14390	C6 transcription factor			AFUA_1G05080	60S ribosomal protein P0	AFUA_1G12730	60S ribosomal protein L3	AFUA_2G08990	eukaryotic translation initiation factor 5	AFUA_1G07630	zinc knuckle domain protein (Byr3)	AFUA_3G00340	glycosyl hydrolase	AFUA_2G13720	DNA-directed RNA polymerase I and III subunit	AFUA_3G00840	FAD-dependent oxygenase	AFUA_1G06390	translation elongation factor EF-1 alpha subunit	AFUA_1G10560	GTP binding protein	AFUA_2G13080	Nudix/MutT family protein
AFUA_1G05990	ribosomal protein L16a	AFUA_2G05560	exonuclease	AFUA_2G09870	eukaryotic translation initiation factor 3	AFUA_2G15430	sorbitol/xylulose reductase Sou1-like	AFUA_2G13570	ribosome biogenesis protein (Bms1)	AFUA_3G10820	ferric-chelate reductase	AFUA_6G04570	translation elongation factor eEF-1 subunit	AFUA_3G03050	RNAse III	AFUA_6G04510	O-sialoglycoprotein endopeptidase			AFUA_1G05990	ribosomal protein L16a	AFUA_1G15020	40S ribosomal protein S5	AFUA_2G09870	eukaryotic translation initiation factor 3	AFUA_2G03260	RNA binding protein (Rbm8A)	AFUA_3G00840	FAD-dependent oxygenase	AFUA_4G11970	metallothionein-I gene transcription activator	AFUA_3G10820	ferric-chelate reductase	AFUA_1G07680	secretion related GTPase SrgD	AFUA_1G15450	adenylosuccinate synthetase AdB	AFUA_2G13980	ATP dependent RNA helicase (Dbp9)
AFUA_1G09330	eukaryotic translation initiation factor 3	AFUA_2G13980	ATP dependent RNA helicase (Dbp9)	AFUA_2G10380	eukaryotic translation initiation factor 3	AFUA_2G17930	integral membrane protein	AFUA_2G13980	ATP dependent RNA helicase (Dbp9)	AFUA_4G12990	thioredoxin reductase Trr1/Trr2			AFUA_3G09750	rRNA processing protein Utp6	AFUA_6G09335	SRF-type transcription factor family protein			AFUA_1G06830	60S acidic ribosomal protein P1	AFUA_2G02150	40S ribosomal protein S10a	AFUA_2G10380	eukaryotic translation initiation factor 3	AFUA_2G03930	small nucleolar ribonucleoprotein complex	AFUA_3G07140	extracellular developmental signal biosynthesis	AFUA_5G06280	hypothetical protein	AFUA_4G12990	thioredoxin reductase Trr1/Trr2	AFUA_1G09210	AAA family ATPase/60S ribosome export protein	AFUA_2G11510	nucleolar GTP-binding protein (Nog1)	AFUA_3G00320	endo-1,4-beta-xylanase (XlnA)
AFUA_1G09440	ribosomal protein S23 (S12)	AFUA_3G04310	snoRNA binding protein	AFUA_2G14670	eukaryotic translation initiation factor 3	AFUA_3G00320	endo-1,4-beta-xylanase (XlnA)	AFUA_3G08090	60S ribosomal protein Nsa2	AFUA_5G08980	NADH-ubiquinone oxidoreductase 9.5 kDa subunit,			AFUA_8G04640	RNA-3'-phosphate cyclase family protein					AFUA_1G09440	ribosomal protein S23 (S12)	AFUA_2G03260	RNA binding protein (Rbm8A)	AFUA_2G14670	eukaryotic translation initiation factor 3	AFUA_2G04440	C2H2 finger domain protein	AFUA_3G10690	calcium-translocating P-type	AFUA_5G11120	DNA-directed RNA polymerases i, ii, and iii 145	AFUA_5G08980	NADH-ubiquinone oxidoreductase 9.5 kDa subunit,	AFUA_1G10310	RNase L inhibitor of the ABC superfamily	AFUA_2G13570	ribosome biogenesis protein (Bms1)	AFUA_3G00340	glycosyl hydrolase
AFUA_1G10510	60S ribosomal protein L35	AFUA_3G08090	60S ribosomal protein Nsa2	AFUA_2G16400	translation initiation factor 4B	AFUA_3G07140	extracellular developmental signal biosynthesis	AFUA_3G10890	ATP dependent RNA helicase (Dbp8)	AFUA_5G14410	cysteine dioxygenase									AFUA_1G10510	60S ribosomal protein L35	AFUA_2G05950	snRNP and snoRNP protein (Snu13)	AFUA_2G16400	translation initiation factor 4B	AFUA_2G05480	DNA-directed RNA polymerase I 13.1 kDa	AFUA_4G08010	ornithine decarboxylase	AFUA_7G01850	DNA-directed RNA polymerase III subunit Rpc34	AFUA_5G14410	cysteine dioxygenase	AFUA_1G12940	MAP kinase SakA	AFUA_5G08680	mitochondrial GTPase (YlqF)	AFUA_3G03050	RNAse III
AFUA_1G11130	60S ribosomal protein L6	AFUA_3G10890	ATP dependent RNA helicase (Dbp8)	AFUA_3G05970	eukaryotic translation initiation factor subunit	AFUA_3G09250	cell wall glucanase	AFUA_4G08190	ribosome biogenesis protein Pescadillo	AFUA_6G03050	oleate delta-12 desaturase									AFUA_1G11130	60S ribosomal protein L6	AFUA_2G07570	glutamate 5-kinase	AFUA_3G05970	eukaryotic translation initiation factor subunit	AFUA_2G05560	exonuclease	AFUA_4G10460	homocitrate synthase	AFUA_7G02080	RNA polymerase I subunit Rpa43	AFUA_6G03050	oleate delta-12 desaturase	AFUA_1G15450	adenylosuccinate synthetase AdB	AFUA_5G08950	RAS small monomeric GTPase (Rsr1)	AFUA_3G07940	phosphoinositide-specific phospholipase C
AFUA_1G11190	eukaryotic translation elongation factor 1	AFUA_4G05880	U3 small nucleolar ribonucleoprotein protein	AFUA_3G08160	eukaryotic translation initiation factor 4	AFUA_3G10690	calcium-translocating P-type	AFUA_6G12990	cytosolic large ribosomal subunit protein L7A	AFUA_7G06030	alpha-ketoglutarate-dependent taurine									AFUA_1G15020	40S ribosomal protein S5	AFUA_2G08320	U3 small nucleolar ribonucleoprotein subunit	AFUA_3G08160	eukaryotic translation initiation factor 4	AFUA_2G08320	U3 small nucleolar ribonucleoprotein subunit	AFUA_5G06160	5-proFAR isomerase His6	AFUA_8G04350	DNA-directed RNA polymerase III subunit 22.9	AFUA_7G06030	alpha-ketoglutarate-dependent taurine	AFUA_2G02320	Hsp70 chaperone (BiP)	AFUA_8G02840	dynamin-like GTPase Dnm1	AFUA_3G08160	eukaryotic translation initiation factor 4
AFUA_1G15020	40S ribosomal protein S5	AFUA_4G07540	small nucleolar ribonucleoprotein complex	AFUA_3G08600	translational initiation factor 2 beta	AFUA_3G12490	protein arginine methyltransferase RmtB	AFUA_8G04400	RNA binding protein	AFUA_8G04080	betaine aldehyde dehydrogenase (BadH)									AFUA_2G02150	40S ribosomal protein S10a	AFUA_2G08860	exosome complex endonuclease 2/ribosomal RNA	AFUA_3G08600	translational initiation factor 2 beta	AFUA_2G09870	eukaryotic translation initiation factor 3	AFUA_5G06780	carbamoyl-phosphate synthase, small subunit			AFUA_8G04080	betaine aldehyde dehydrogenase (BadH)	AFUA_2G03260	RNA binding protein (Rbm8A)	AFUA_8G03990	U5 snRNP component Snu114, putative	AFUA_3G09250	cell wall glucanase
AFUA_2G02150	40S ribosomal protein S10a	AFUA_4G08190	ribosome biogenesis protein Pescadillo	AFUA_3G08640	eukaryotic translation initiation factor 3	AFUA_4G05850	malonyl CoA-acyl carrier protein transacylase			AFUA_8G05330	methylenetetrahydrofolate dehydrogenase									AFUA_2G02710	60S ribosomal protein L24b	AFUA_2G09870	eukaryotic translation initiation factor 3	AFUA_3G08640	eukaryotic translation initiation factor 3	AFUA_2G12990	peptidyl prolyl cis-trans isomerase Cyclophilin,	AFUA_5G11730	RIO1 family protein kinase			AFUA_8G05330	methylenetetrahydrofolate dehydrogenase	AFUA_2G05430	uridine kinase			AFUA_3G10690	calcium-translocating P-type
AFUA_2G02710	60S ribosomal protein L24b	AFUA_5G01760	nucleolar RNA methyltransferase (Nop2)	AFUA_3G13480	translation initiation factor 2 alpha subunit	AFUA_4G10070	class I alpha-mannosidase													AFUA_2G03040	ribosomal protein L34 protein	AFUA_2G10090	40S ribosomal protein S15	AFUA_3G13480	translation initiation factor 2 alpha subunit	AFUA_2G13980	ATP dependent RNA helicase (Dbp9)	AFUA_6G05320	purine nucleoside phosphorylase I, inosine and					AFUA_2G09870	eukaryotic translation initiation factor 3			AFUA_3G10890	ATP dependent RNA helicase (Dbp8)
AFUA_2G03040	ribosomal protein L34 protein	AFUA_7G04860	dimethyladenosine transferase	AFUA_5G06010	translation initiation factor eIF-6	AFUA_4G10460	homocitrate synthase													AFUA_2G07970	60S ribosomal protein L19	AFUA_2G11380	rRNA assembly protein Mis3	AFUA_5G06010	translation initiation factor eIF-6	AFUA_2G15500	small nuclear ribonucleoprotein SmF	AFUA_6G11390	1,3-beta-glucanosyltransferase Gel2					AFUA_2G11510	nucleolar GTP-binding protein (Nog1)			AFUA_3G11430	arginase
AFUA_2G07970	60S ribosomal protein L19	AFUA_8G04400	RNA binding protein	AFUA_5G11985	eukaryotic translation initation factor	AFUA_5G06160	5-proFAR isomerase His6													AFUA_2G09200	60S ribosomal protein L30	AFUA_2G13980	ATP dependent RNA helicase (Dbp9)	AFUA_5G11985	eukaryotic translation initation factor	AFUA_2G16400	translation initiation factor 4B	AFUA_8G04380	hypothetical protein					AFUA_2G12990	peptidyl prolyl cis-trans isomerase Cyclophilin,			AFUA_4G10070	class I alpha-mannosidase
AFUA_2G09200	60S ribosomal protein L30			AFUA_7G01480	cap binding protein	AFUA_6G03350	GNAT family N-acetyltransferase													AFUA_2G10090	40S ribosomal protein S15	AFUA_2G16040	rRNA biogenesis protein RRP5	AFUA_7G01480	cap binding protein	AFUA_3G05840	RNA binding protein Rnp24	AFUA_8G04640	RNA-3'-phosphate cyclase family protein					AFUA_2G13570	ribosome biogenesis protein (Bms1)			AFUA_5G03320	TFIIH complex helicase Ssl2
AFUA_2G09870	eukaryotic translation initiation factor 3					AFUA_6G03750	amidophosphoribosyltransferase													AFUA_2G10100	60S acidic ribosomal protein P2/allergen Asp F	AFUA_3G03050	RNAse III			AFUA_3G06310	RNA binding protein	AFUA_8G05330	methylenetetrahydrofolate dehydrogenase					AFUA_2G13680	calcium/calmodulin-dependent protein kinase			AFUA_5G04010	tRNA-splicing endonuclease subunit Sen2
AFUA_2G10090	40S ribosomal protein S15					AFUA_6G06380	methyltransferase													AFUA_3G05600	60S ribosomal protein L27a	AFUA_3G06760	60S ribosomal protein L37			AFUA_3G08160	eukaryotic translation initiation factor 4							AFUA_2G13980	ATP dependent RNA helicase (Dbp9)			AFUA_5G11620	pre-mRNA splicing factor RNA helicase (Prp43)
AFUA_2G10100	60S acidic ribosomal protein P2/allergen Asp F					AFUA_6G12360	class I alpha-mannosidase 1A													AFUA_3G06640	40S ribosomal protein S27	AFUA_3G08160	eukaryotic translation initiation factor 4			AFUA_3G08580	glycine-rich RNA-binding protein							AFUA_2G16400	translation initiation factor 4B			AFUA_6G03350	GNAT family N-acetyltransferase
AFUA_2G10380	eukaryotic translation initiation factor 3					AFUA_8G04080	betaine aldehyde dehydrogenase (BadH)													AFUA_3G06760	60S ribosomal protein L37	AFUA_3G10890	ATP dependent RNA helicase (Dbp8)			AFUA_3G10890	ATP dependent RNA helicase (Dbp8)							AFUA_3G05840	RNA binding protein Rnp24			AFUA_6G03580	mRNA-nucleus export ATPase (Elf1)
AFUA_2G14670	eukaryotic translation initiation factor 3					AFUA_8G04380	hypothetical protein													AFUA_3G08460	60S ribosomal protein L35Ae	AFUA_3G13480	translation initiation factor 2 alpha subunit			AFUA_4G05880	U3 small nucleolar ribonucleoprotein protein							AFUA_3G06310	RNA binding protein			AFUA_6G04510	O-sialoglycoprotein endopeptidase
AFUA_3G05600	60S ribosomal protein L27a					AFUA_8G05330	methylenetetrahydrofolate dehydrogenase													AFUA_3G12300	60S ribosomal protein L22	AFUA_5G01760	nucleolar RNA methyltransferase (Nop2)			AFUA_4G06250	ribosome biogenesis (Nop4)							AFUA_3G08160	eukaryotic translation initiation factor 4			AFUA_6G07330	methionine aminopeptidase, type I
AFUA_3G06640	40S ribosomal protein S27																			AFUA_3G13320	40S ribosomal protein S0	AFUA_5G11985	eukaryotic translation initation factor			AFUA_4G06350	ribosomal biogenesis protein Gar2							AFUA_3G08580	glycine-rich RNA-binding protein			AFUA_6G12360	class I alpha-mannosidase 1A
AFUA_3G06760	60S ribosomal protein L37																			AFUA_4G10480	50S ribosomal protein L30	AFUA_7G01480	cap binding protein			AFUA_4G07500	small nucleolar ribonucleoprotein complex							AFUA_3G10690	calcium-translocating P-type			AFUA_7G00340	metallo-beta-lactamase domain protein
AFUA_3G08160	eukaryotic translation initiation factor 4																			AFUA_5G05450	40S ribosomal protein S3Ae	AFUA_8G04400	RNA binding protein			AFUA_4G07540	small nucleolar ribonucleoprotein complex							AFUA_3G10890	ATP dependent RNA helicase (Dbp8)			AFUA_8G02840	dynamin-like GTPase Dnm1
AFUA_3G08460	60S ribosomal protein L35Ae																			AFUA_5G08350	37S ribosomal protein S16					AFUA_5G03320	TFIIH complex helicase Ssl2							AFUA_4G04800	AAA family ATPase
AFUA_3G08640	eukaryotic translation initiation factor 3																			AFUA_6G02440	60S ribosomal protein L24a					AFUA_5G04010	tRNA-splicing endonuclease subunit Sen2							AFUA_4G06250	ribosome biogenesis (Nop4)
AFUA_3G12300	60S ribosomal protein L22																			AFUA_6G02450	ribosomal S30/ubiquitin fusion					AFUA_5G06190	sexual development transcription factor SteA							AFUA_4G06350	ribosomal biogenesis protein Gar2
AFUA_3G13320	40S ribosomal protein S0																			AFUA_6G03830	ribosomal protein L14					AFUA_5G11620	pre-mRNA splicing factor RNA helicase (Prp43)							AFUA_5G01870	DNA replication factor C subunit Rfc3
AFUA_3G13480	translation initiation factor 2 alpha subunit																			AFUA_6G05330	37 ribosomal protein Rsm10					AFUA_5G12570	U6 small nuclear ribonucleoprotein (Lsm3)							AFUA_5G02520	DNA replication licensing factor Mcm5
AFUA_4G10480	50S ribosomal protein L30																			AFUA_6G07360	40S ribosomal protein S8					AFUA_5G12910	small nuclear ribonucleoprotein SmD2							AFUA_5G05490	seryl-tRNA synthetase
AFUA_5G05450	40S ribosomal protein S3Ae																			AFUA_6G13250	60S ribosomal protein L31e					AFUA_5G13930	CCCH finger DNA binding protein							AFUA_5G06780	carbamoyl-phosphate synthase, small subunit
AFUA_5G05490	seryl-tRNA synthetase																			AFUA_7G02140	37S ribosomal protein S24					AFUA_6G02690	C2H2 finger domain protein							AFUA_5G08950	RAS small monomeric GTPase (Rsr1)
AFUA_5G08350	37S ribosomal protein S16																			AFUA_7G05290	40S ribosomal protein S13					AFUA_6G13410	nuclear mRNA splicing factor							AFUA_5G11620	pre-mRNA splicing factor RNA helicase (Prp43)
AFUA_6G02440	60S ribosomal protein L24a																									AFUA_6G14260	U3 small nucleolar ribonucleoprotein protein							AFUA_6G03580	mRNA-nucleus export ATPase (Elf1)
AFUA_6G02450	ribosomal S30/ubiquitin fusion																									AFUA_7G02190	zinc knuckle nucleic acid binding protein							AFUA_6G12820	MAP kinase MpkB
AFUA_6G03830	ribosomal protein L14																									AFUA_7G05810	ribonucleoprotein							AFUA_7G02140	37S ribosomal protein S24
AFUA_6G04570	translation elongation factor eEF-1 subunit																									AFUA_7G05980	small nuclear ribonucleoprotein SmE							AFUA_7G05810	ribonucleoprotein
AFUA_6G05330	37 ribosomal protein Rsm10																									AFUA_8G04400	RNA binding protein							AFUA_8G02840	dynamin-like GTPase Dnm1
AFUA_6G07360	40S ribosomal protein S8																									AFUA_8G04960	small nuclear ribonucleoprotein SmG							AFUA_8G03930	Hsp70 chaperone (HscA)
AFUA_6G13250	60S ribosomal protein L31e																																	AFUA_8G03990	U5 snRNP component Snu114, putative
AFUA_7G01480	cap binding protein																																	AFUA_8G04400	RNA binding protein
AFUA_7G02140	37S ribosomal protein S24
AFUA_7G05290	40S ribosomal protein S13

## Sheet: GO B30s down
Biological process B30s down																Molecular function B30s down
GO:0006633		GO:0006334		GO:0009082		GO:0008652		GO:0019538		GO:0055114		GO:0006950		GO:0006094		GO:0005506		GO:0016491		GO:0016787		GO:0020037		GO:0016740		GO:0016829
fatty acid biosynthetic process		nucleosome assembly		branched chain family amino acid biosynthetic process		cellular amino acid biosynthetic process		protein metabolic process		oxidation-reduction process		response to stress		gluconeogenesis		iron ion binding		oxidoreductase activity		hydrolase activity		heme binding		transferase activity		lyase activity
AFUA_1G15820	fatty acid hydroxylase	AFUA_1G13780	histone H4.1	AFUA_2G11260	3-isopropylmalate dehydratase	AFUA_1G13740	pentafunctional polypeptide (AroM)	AFUA_1G15270	heat shock protein Hsp98/Hsp104/ClpA	AFUA_1G04620	alcohol dehydrogenase, zinc-containing	AFUA_1G11180	heat shock protein/chaperonin HSP78	AFUA_4G07710	pyruvate carboxylase	AFUA_1G15820	fatty acid hydroxylase	AFUA_1G04620	alcohol dehydrogenase, zinc-containing	AFUA_1G02980	6-phosphogluconolactonase	AFUA_1G07200	mitochondrial cytochrome b2	AFUA_1G10350	phosphoglycerate kinase PgkA	AFUA_1G13740	pentafunctional polypeptide (AroM)
AFUA_1G16850	sphinganine hydroxylase Sur2	AFUA_1G13790	histone H3	AFUA_3G10310	acetolactate synthase, large subunit	AFUA_2G11260	3-isopropylmalate dehydratase	AFUA_2G01890	ubiquinone biosynthesis protein Coq7	AFUA_1G07200	mitochondrial cytochrome b2	AFUA_1G15270	heat shock protein Hsp98/Hsp104/ClpA	AFUA_6G07720	phosphoenolpyruvate carboxykinase AcuF	AFUA_1G16850	sphinganine hydroxylase Sur2	AFUA_1G07200	mitochondrial cytochrome b2	AFUA_1G10390	ABC multidrug transporter	AFUA_1G15820	fatty acid hydroxylase	AFUA_1G10630	S-adenosylmethionine synthetase	AFUA_2G11260	3-isopropylmalate dehydratase
AFUA_2G00320	sterol delta 5,6-desaturase	AFUA_3G05350	histone H2B	AFUA_3G14490	Ketol-acid reductoisomerase	AFUA_3G10310	acetolactate synthase, large subunit			AFUA_1G07480	coproporphyrinogen III oxidase	AFUA_3G14540	heat shock protein Hsp30/Hsp42			AFUA_2G00320	sterol delta 5,6-desaturase	AFUA_1G07480	coproporphyrinogen III oxidase	AFUA_1G15270	heat shock protein Hsp98/Hsp104/ClpA	AFUA_2G15590	sulfite reductase	AFUA_1G13740	pentafunctional polypeptide (AroM)	AFUA_3G06180	DNA lyase Apn2
AFUA_2G08670	acetyl-CoA carboxylase	AFUA_3G05360	histone H2A	AFUA_4G07210	mitochondrial acetolactate synthase small	AFUA_3G14490	Ketol-acid reductoisomerase			AFUA_1G13740	pentafunctional polypeptide (AroM)	AFUA_5G05640	RTA1 domain protein			AFUA_2G02910	catechol dioxygenase	AFUA_1G13740	pentafunctional polypeptide (AroM)	AFUA_2G01220	GTP cyclohydrolase II	AFUA_3G02270	mycelial catalase Cat1	AFUA_1G15440	alpha-1,3-glucan synthase Ags3	AFUA_4G11250	carbonic anhydrase Nce103
AFUA_3G04220	fatty acid synthase beta subunit	AFUA_5G11820	oxidative stress protein Svf1			AFUA_4G07360	cobalamin-independent methionine synthase			AFUA_1G15820	fatty acid hydroxylase	AFUA_6G06470	heat shock protein Hsp30-like			AFUA_2G15590	sulfite reductase	AFUA_1G15820	fatty acid hydroxylase	AFUA_2G14630	cell wall glycosyl hydrolase YteR	AFUA_3G14250	Indoleamine 2,3-dioxygenase subfamily	AFUA_2G01170	1,3-beta-glucanosyltransferase Gel1	AFUA_5G02180	cysteine synthase (o-acetylserine (thiol)-lyase)
AFUA_4G04820	C-4 methyl sterol oxidase Erg25					AFUA_5G02180	cysteine synthase (o-acetylserine (thiol)-lyase)			AFUA_1G16850	sphinganine hydroxylase Sur2					AFUA_3G02270	mycelial catalase Cat1	AFUA_1G16850	sphinganine hydroxylase Sur2	AFUA_3G02280	alpha,alpha-trehalose glucohydrolase TreA/Ath1	AFUA_4G03410	flavohemoprotein	AFUA_2G01700	carbon catabolite derepressing protein kinase	AFUA_5G14830	glyoxalase family protein
AFUA_4G06940	sphingolipid desaturase									AFUA_2G00320	sterol delta 5,6-desaturase					AFUA_4G03410	flavohemoprotein	AFUA_2G00320	sterol delta 5,6-desaturase	AFUA_3G06180	DNA lyase Apn2	AFUA_4G06890	14-alpha sterol demethylase Cyp51A	AFUA_2G05340	1,3-beta-glucanosyltransferase	AFUA_6G02470	fumarate hydratase
AFUA_6G05140	sterol delta 5,6-desaturase ERG3									AFUA_2G01890	ubiquinone biosynthesis protein Coq7					AFUA_4G04820	C-4 methyl sterol oxidase Erg25	AFUA_2G01890	ubiquinone biosynthesis protein Coq7	AFUA_3G07640	plasma membrane H+-ATPase Pma1	AFUA_7G05920	stearic acid desaturase (SdeA)	AFUA_2G13140	meiosis induction protein kinase (Ime2)	AFUA_6G06770	enolase/allergen Asp F 22
AFUA_7G05920	stearic acid desaturase (SdeA)									AFUA_2G02910	catechol dioxygenase					AFUA_4G06890	14-alpha sterol demethylase Cyp51A	AFUA_2G05060	alternative oxidase AlxA	AFUA_3G14140	metacaspase CasB	AFUA_8G00510	cytochrome P450 oxidoreductase OrdA-like	AFUA_2G14630	cell wall glycosyl hydrolase YteR	AFUA_6G07720	phosphoenolpyruvate carboxykinase AcuF
AFUA_8G02440	C-4 methyl sterol oxidase									AFUA_2G05060	alternative oxidase AlxA					AFUA_6G03670	biotin synthase	AFUA_2G10660	mannitol-1-phosphate dehydrogenase	AFUA_3G14570	histidine acid phosphatase	AFUA_8G00962	cytochrome P450	AFUA_2G15010	serine threonine protein kinase	AFUA_6G10650	ATP citrate lyase, subunit 1
										AFUA_2G10660	mannitol-1-phosphate dehydrogenase					AFUA_6G05140	sterol delta 5,6-desaturase ERG3	AFUA_2G11300	methylenetetrahydrofolate reductase	AFUA_3G14680	lysophospholipase Plb3			AFUA_2G16480	DHHC zinc finger membrane protein	AFUA_6G13490	glutamate decarboxylase
										AFUA_2G11300	methylenetetrahydrofolate reductase					AFUA_7G05920	stearic acid desaturase (SdeA)	AFUA_2G15590	sulfite reductase	AFUA_4G03490	tripeptidyl-peptidase (TppA)			AFUA_3G04220	fatty acid synthase beta subunit	AFUA_7G06270	cyanamide hydratase
										AFUA_2G15590	sulfite reductase					AFUA_8G00510	cytochrome P450 oxidoreductase OrdA-like	AFUA_3G01900	hypothetical protein	AFUA_4G07060	acyl-CoA thioester hydrolase			AFUA_3G10310	acetolactate synthase, large subunit
										AFUA_3G01900	hypothetical protein					AFUA_8G00962	cytochrome P450	AFUA_3G02270	mycelial catalase Cat1	AFUA_4G11310	fructose-1,6-bisphosphatase Fbp1			AFUA_3G10750	acetate kinase
										AFUA_3G02270	mycelial catalase Cat1					AFUA_8G02440	C-4 methyl sterol oxidase	AFUA_3G03280	FAD binding monooxygenase	AFUA_5G09860	esterase			AFUA_3G12100	trehalose synthase (Ccg-9)
										AFUA_3G03280	FAD binding monooxygenase							AFUA_3G04220	fatty acid synthase beta subunit	AFUA_5G11010	nucleoside diphosphatase (Ynd1)			AFUA_4G00960	6-phosphofructokinase alpha subunit
										AFUA_3G04220	fatty acid synthase beta subunit							AFUA_3G12270	glutathione peroxidase Hyr1	AFUA_5G11750	LON domain serine protease			AFUA_4G07210	mitochondrial acetolactate synthase small
										AFUA_3G08850	FAD dependent sulfhydryl oxidase Erv1							AFUA_3G14490	Ketol-acid reductoisomerase	AFUA_5G13990	endo-1,3(4)-beta-glucanase			AFUA_4G07360	cobalamin-independent methionine synthase
										AFUA_3G12270	glutathione peroxidase Hyr1							AFUA_3G14590	copper amine oxidase	AFUA_6G08510	cell wall glucanase			AFUA_4G09060	phosphatidate cytidylyltransferase
										AFUA_3G14490	Ketol-acid reductoisomerase							AFUA_4G03410	flavohemoprotein	AFUA_6G09310	class V chitinase			AFUA_4G09190	S-adenosyl-methionine-sterol-C-
										AFUA_3G14590	copper amine oxidase							AFUA_4G04820	C-4 methyl sterol oxidase Erg25	AFUA_6G12220	isochorismatase family hydrolase			AFUA_4G10410	aspartate aminotransferase
										AFUA_4G03410	flavohemoprotein							AFUA_4G06890	14-alpha sterol demethylase Cyp51A	AFUA_6G12740	dienelactone hydrolase family protein			AFUA_4G11280	DUF409 domain protein
										AFUA_4G04820	C-4 methyl sterol oxidase Erg25							AFUA_4G06940	sphingolipid desaturase	AFUA_6G14410	amidase family protein			AFUA_4G14070	glycosyl transferase
										AFUA_4G06890	14-alpha sterol demethylase Cyp51A							AFUA_4G08580	mitochondrial peroxiredoxin Prx1	AFUA_8G07080	elastinolytic metalloproteinase Mep			AFUA_4G14650	ribokinase
										AFUA_4G06940	sphingolipid desaturase							AFUA_4G08710	short chain dehydrogenase					AFUA_5G02180	cysteine synthase (o-acetylserine (thiol)-lyase)
										AFUA_4G08580	mitochondrial peroxiredoxin Prx1							AFUA_4G10100	FAD binding domain protein					AFUA_5G04250	homocysteine synthase CysD
										AFUA_4G08710	short chain dehydrogenase							AFUA_4G11340	saccharopine dehydrogenase Lys9					AFUA_5G06270	5-aminolevulinic acid synthase HemA
										AFUA_4G10100	FAD binding domain protein							AFUA_4G12710	hypothetical protein					AFUA_5G11030	acyltransferase
										AFUA_4G11340	saccharopine dehydrogenase Lys9							AFUA_4G12930	ubiquinone biosynthesis monooxgenase (Coq6)					AFUA_6G00300	serine palmitoyltransferase 1
										AFUA_4G12710	hypothetical protein							AFUA_4G14800	short chain dehydrogenase					AFUA_6G02180	GNAT family acetyltransferase
										AFUA_4G12930	ubiquinone biosynthesis monooxgenase (Coq6)							AFUA_5G01000	oxidoreductase, 2OG-Fe(II) oxygenase family					AFUA_6G03670	biotin synthase
										AFUA_4G14800	short chain dehydrogenase							AFUA_5G02870	oxidoreductase, short-chain					AFUA_6G07770	alanine aminotransferase
										AFUA_5G02870	oxidoreductase, short-chain							AFUA_5G08900	D-arabinitol dehydrogenase ArbD					AFUA_6G08850	ubiquinone biosynthesis methlytransferase Coq5,
										AFUA_5G08900	D-arabinitol dehydrogenase ArbD							AFUA_5G09910	nitroreductase family protein					AFUA_6G10650	ATP citrate lyase, subunit 1
										AFUA_5G14340	oxidoreductase, short-chain							AFUA_5G14340	oxidoreductase, short-chain					AFUA_7G04190	cyclopropane-fatty-acyl-phospholipid synthase
										AFUA_6G05140	sterol delta 5,6-desaturase ERG3							AFUA_6G02950	aromatic ring-opening dioxygenase LigB subunit,					AFUA_8G01730	glycosyl transferase family protein
										AFUA_6G07340	kynurenine 3-monooxygenase							AFUA_6G05140	sterol delta 5,6-desaturase ERG3					AFUA_8G02070	glycosyl transferase
										AFUA_6G08440	protoporphyrinogen oxidase							AFUA_6G07340	kynurenine 3-monooxygenase					AFUA_8G04500	mannosyltransferase PMTI
										AFUA_6G08920	assimilatory sulfite reductase							AFUA_6G08440	protoporphyrinogen oxidase
										AFUA_6G14340	glucooligosaccharide oxidase							AFUA_6G08920	assimilatory sulfite reductase
										AFUA_7G05070	FAD dependent oxidoreductase							AFUA_6G13390	FAD dependent oxidoreductase
										AFUA_7G05920	stearic acid desaturase (SdeA)							AFUA_6G14340	glucooligosaccharide oxidase
										AFUA_8G00510	cytochrome P450 oxidoreductase OrdA-like							AFUA_7G05070	FAD dependent oxidoreductase
										AFUA_8G02440	C-4 methyl sterol oxidase							AFUA_7G05920	stearic acid desaturase (SdeA)
										AFUA_8G05140	oxidoreductin							AFUA_7G06780	hypothetical protein
																		AFUA_8G00510	cytochrome P450 oxidoreductase OrdA-like
																		AFUA_8G02440	C-4 methyl sterol oxidase

## Sheet: GO B180s up
Biological process B180s up		Molecular function B180s up
GO:0055114		GO:0016491
oxidation-reduction process		oxidoreductase activity
AFUA_1G10100	3-oxoacyl-(acyl-carrier-protein) reductase	AFUA_1G10100	3-oxoacyl-(acyl-carrier-protein) reductase
AFUA_1G17180	pyridine nucleotide-disulphide oxidoreductase	AFUA_1G17180	pyridine nucleotide-disulphide oxidoreductase
AFUA_2G00750	oxidoreductase, 2OG-Fe(II) oxygenase family	AFUA_2G00750	oxidoreductase, 2OG-Fe(II) oxygenase family
AFUA_2G04870	pyruvate dehydrogenase E1 component alpha	AFUA_2G04870	pyruvate dehydrogenase E1 component alpha
AFUA_2G08250	glycerol 3-phosphate dehydrogenase (GfdB)	AFUA_2G08250	glycerol 3-phosphate dehydrogenase (GfdB)
AFUA_2G08890	dihydrofolate reductase	AFUA_2G08890	dihydrofolate reductase
AFUA_2G09580	UDP-N-acetylmuramate dehydrogenase	AFUA_2G09580	UDP-N-acetylmuramate dehydrogenase
AFUA_2G10030	actin cytoskeleton protein (VIP1)	AFUA_2G10030	actin cytoskeleton protein (VIP1)
AFUA_2G10960	alcohol dehydrogenase	AFUA_2G10960	alcohol dehydrogenase
AFUA_2G11250	aryl-alcohol dehydrogenase Aad14	AFUA_2G11250	aryl-alcohol dehydrogenase Aad14
AFUA_2G15930	alcohol dehydrogenase, zinc-containing	AFUA_2G15930	alcohol dehydrogenase, zinc-containing
AFUA_2G16630	acyl-CoA dehydrogenase	AFUA_2G16630	acyl-CoA dehydrogenase
AFUA_3G00680	copper amine oxidase	AFUA_3G00680	copper amine oxidase
AFUA_3G12270	glutathione peroxidase Hyr1	AFUA_3G03445	short-chain alcohol dehydrogenase
AFUA_3G12960	cytochrome P450 monooxigenase GliC-like	AFUA_3G12270	glutathione peroxidase Hyr1
AFUA_3G13450	oxidoreductase, short chain	AFUA_3G12960	cytochrome P450 monooxigenase GliC-like
AFUA_4G00340	hypothetical protein	AFUA_3G13450	oxidoreductase, short chain
AFUA_4G06200	flavin-binding monooxygenase	AFUA_4G00340	hypothetical protein
AFUA_4G08240	zinc-containing alcohol dehydrogenase	AFUA_4G08240	zinc-containing alcohol dehydrogenase
AFUA_4G10190	NAD binding Rossmann fold oxidoreductase	AFUA_4G10190	NAD binding Rossmann fold oxidoreductase
AFUA_5G02300	peroxidase	AFUA_5G02300	peroxidase
AFUA_5G10650	pyridoxamine phosphate oxidase	AFUA_5G10650	pyridoxamine phosphate oxidase
AFUA_5G14410	cysteine dioxygenase	AFUA_5G14410	cysteine dioxygenase
AFUA_7G00350	hypothetical protein	AFUA_7G00350	hypothetical protein
AFUA_7G00700	aldo-keto reductase (AKR13), puatative	AFUA_7G00700	aldo-keto reductase (AKR13), puatative
AFUA_7G05070	FAD dependent oxidoreductase	AFUA_7G05070	FAD dependent oxidoreductase
AFUA_8G01630	pyridine nucleotide-disulphide oxidoreductase	AFUA_8G01630	pyridine nucleotide-disulphide oxidoreductase
AFUA_8G04650	3-hydroxyanthranilate 3,4-dioxygenase Bna1	AFUA_8G04650	3-hydroxyanthranilate 3,4-dioxygenase Bna1
AFUA_8G06440	fructosyl amino acid oxidase	AFUA_8G05850	FAD dependent oxidoreductase superfamily
		AFUA_8G06440	fructosyl amino acid oxidase

## Sheet: GO B180s down
Biological process B180s down																				Molecular function B180s down
GO:0006412		GO:0006730		GO:0006418		GO:0006099		GO:0006413		GO:0006414		GO:0006096		GO:0055085		GO:0006184		GO:0007049		GO:0004812		GO:0003735		GO:0000166		GO:0016874		GO:0003743		GO:0051287		GO:0008270		GO:0016740		GO:0003723		GO:0005525		GO:0030170		GO:0000287		GO:0008483		GO:0003924		GO:0005524
translation		one-carbon metabolic process		tRNA aminoacylation for protein translation		tricarboxylic acid cycle		translational initiation		translational elongation		glycolysis		transmembrane transport		GTP catabolic process		cell cycle		aminoacyl-tRNA ligase activity		structural constituent of ribosome		nucleotide binding		ligase activity		translation initiation factor activity		NAD binding		zinc ion binding		transferase activity		RNA binding		GTP binding		pyridoxal phosphate binding		magnesium ion binding		transaminase activity		GTPase activity		ATP binding
AFUA_1G02030	eukaryotic translation initiation factor 3	AFUA_1G10130	adenosylhomocysteinase	AFUA_1G02570	aspartyl-tRNA synthetase, cytoplasmic	AFUA_1G06810	aconitate hydratase, mitochondrial	AFUA_1G02030	eukaryotic translation initiation factor 3	AFUA_1G06390	translation elongation factor EF-1 alpha subunit	AFUA_1G06960	pyruvate dehydrogenase E1 component alpha	AFUA_1G05020	sulfate transporter	AFUA_1G06390	translation elongation factor EF-1 alpha subunit	AFUA_2G16150	G2/mitotic-specific cyclin (Clb3)	AFUA_1G02570	aspartyl-tRNA synthetase, cytoplasmic	AFUA_1G03390	60S ribosomal protein L12	AFUA_1G02030	eukaryotic translation initiation factor 3	AFUA_1G02570	aspartyl-tRNA synthetase, cytoplasmic	AFUA_1G02030	eukaryotic translation initiation factor 3	AFUA_2G09130	NADH-ubiquinone dehydrogenase 24 kDa subunit	AFUA_1G07630	zinc knuckle domain protein (Byr3)	AFUA_1G05800	MAP kinase kinase (Mkk2)	AFUA_1G02030	eukaryotic translation initiation factor 3	AFUA_1G05560	GTP binding protein	AFUA_1G09470	aminotransferase, class V	AFUA_1G05620	phenylalanyl-tRNA synthetase, beta subunit	AFUA_1G09470	aminotransferase, class V	AFUA_1G06390	translation elongation factor EF-1 alpha subunit	AFUA_1G02570	aspartyl-tRNA synthetase, cytoplasmic
AFUA_1G02570	aspartyl-tRNA synthetase, cytoplasmic	AFUA_1G10630	S-adenosylmethionine synthetase	AFUA_1G09010	methionyl-tRNA synthetase	AFUA_3G07810	succinate dehydrogenase subunit Sdh1	AFUA_1G05200	eukaryotic translation initiation factor 3	AFUA_1G11190	eukaryotic translation elongation factor 1	AFUA_2G09790	glucose-6-phosphate isomerase	AFUA_2G03860	plasma membrane low affinity zinc ion	AFUA_1G10910	tubulin beta	AFUA_4G11510	mannose-1-phosphate guanylyltransferase	AFUA_1G05620	phenylalanyl-tRNA synthetase, beta subunit	AFUA_1G04320	40S ribosomal protein S8e	AFUA_1G02570	aspartyl-tRNA synthetase, cytoplasmic	AFUA_1G05620	phenylalanyl-tRNA synthetase, beta subunit	AFUA_1G05200	eukaryotic translation initiation factor 3	AFUA_2G10660	mannitol-1-phosphate dehydrogenase	AFUA_1G14200	mitochondrial processing peptidase beta subunit,	AFUA_1G09470	aminotransferase, class V	AFUA_1G05620	phenylalanyl-tRNA synthetase, beta subunit	AFUA_1G06390	translation elongation factor EF-1 alpha subunit	AFUA_2G07810	cytosolic hydroxymethyltransferase	AFUA_1G10630	S-adenosylmethionine synthetase	AFUA_2G10420	branched-chain amino acid aminotransferase,	AFUA_1G10910	tubulin beta	AFUA_1G05620	phenylalanyl-tRNA synthetase, beta subunit
AFUA_1G03390	60S ribosomal protein L12	AFUA_2G07810	cytosolic hydroxymethyltransferase	AFUA_2G02590	aspartyl-tRNA synthetase Dps1	AFUA_3G08660	isocitrate dehydrogenase Idp1	AFUA_1G09330	eukaryotic translation initiation factor 3	AFUA_2G13530	translation elongation factor EF-2 subunit	AFUA_5G01030	glyceraldehyde 3-phosphate dehydrogenase	AFUA_2G14570	zinc/cadmium resistance protein	AFUA_2G04820	translation release factor eRF3	AFUA_4G12160	G2/M-specific cyclin NimE	AFUA_1G09010	methionyl-tRNA synthetase	AFUA_1G04530	Ribosomal L18ae protein family	AFUA_1G05560	GTP binding protein	AFUA_1G09010	methionyl-tRNA synthetase	AFUA_1G09330	eukaryotic translation initiation factor 3	AFUA_3G08660	isocitrate dehydrogenase Idp1	AFUA_2G11780	C2H2 transcription factor (Crea)	AFUA_1G10630	S-adenosylmethionine synthetase	AFUA_1G05630	40S ribosomal protein S3	AFUA_1G09800	GTP-binding protein YchF	AFUA_2G13250	bifunctional tryptophan synthase TRPB	AFUA_3G08660	isocitrate dehydrogenase Idp1	AFUA_4G10410	aspartate aminotransferase	AFUA_2G04820	translation release factor eRF3	AFUA_1G05800	MAP kinase kinase (Mkk2)
AFUA_1G04320	40S ribosomal protein S8e	AFUA_3G08650	C1 tetrahydrofolate synthase	AFUA_2G03580	phenylalanyl-tRNA synthetase beta chain	AFUA_5G04230	citrate synthase (Cit1)	AFUA_2G09490	eukaryotic translation initiation factor subunit	AFUA_7G05660	translation elongation factor eEF-3	AFUA_5G01970	glyceraldehyde 3-phosphate dehydrogenase GpdA	AFUA_3G12900	MFS transporter	AFUA_2G13530	translation elongation factor EF-2 subunit	AFUA_5G03080	septin	AFUA_2G02590	aspartyl-tRNA synthetase Dps1	AFUA_1G05340	40S ribosomal protein S19	AFUA_1G05620	phenylalanyl-tRNA synthetase, beta subunit	AFUA_1G10380	nonribosomal peptide synthase Pes1	AFUA_2G09490	eukaryotic translation initiation factor subunit	AFUA_4G11050	NADH-ubiquinone oxidoreductase, subunit F	AFUA_2G15170	hypothetical protein	AFUA_1G14110	RNA polymerase subunit	AFUA_1G06980	30S ribosomal subunit S4	AFUA_1G10560	GTP binding protein	AFUA_3G09320	serine hydroxymethyltransferase	AFUA_3G11830	phosphoglucomutase PgmA	AFUA_5G06680	4-aminobutyrate transaminase GatA	AFUA_2G13530	translation elongation factor EF-2 subunit	AFUA_1G09010	methionyl-tRNA synthetase
AFUA_1G04530	Ribosomal L18ae protein family	AFUA_3G09320	serine hydroxymethyltransferase	AFUA_2G05650	cytoplasmic asparaginyl-tRNA synthetase	AFUA_5G10370	iron-sulfur protein subunit of succinate	AFUA_2G14670	eukaryotic translation initiation factor 3					AFUA_4G14230	MFS transporter	AFUA_4G07580	translation initiation factor EF-2 gamma	AFUA_5G08540	septin AspA	AFUA_2G03580	phenylalanyl-tRNA synthetase beta chain	AFUA_1G05630	40S ribosomal protein S3	AFUA_1G05800	MAP kinase kinase (Mkk2)	AFUA_2G02590	aspartyl-tRNA synthetase Dps1	AFUA_2G14670	eukaryotic translation initiation factor 3	AFUA_5G01030	glyceraldehyde 3-phosphate dehydrogenase	AFUA_2G16230	C2H2 finger domain protein	AFUA_2G01170	1,3-beta-glucanosyltransferase Gel1	AFUA_1G12730	60S ribosomal protein L3	AFUA_1G10910	tubulin beta	AFUA_4G03760	glycine dehydrogenase	AFUA_6G07390	isocitrate dehydrogenase LysB	AFUA_6G03640	aminotransferase	AFUA_4G07580	translation initiation factor EF-2 gamma	AFUA_1G10310	RNase L inhibitor of the ABC superfamily
AFUA_1G05200	eukaryotic translation initiation factor 3	AFUA_5G03140	GTP cyclohydrolase I	AFUA_2G14030	arginyl-tRNA synthetase	AFUA_6G12930	mitochondrial aconitate hydratase	AFUA_2G16400	translation initiation factor 4B					AFUA_4G14670	MFS quinate transporter					AFUA_2G05650	cytoplasmic asparaginyl-tRNA synthetase	AFUA_1G05990	ribosomal protein L16a	AFUA_1G06390	translation elongation factor EF-1 alpha subunit	AFUA_2G03580	phenylalanyl-tRNA synthetase beta chain	AFUA_2G16400	translation initiation factor 4B	AFUA_5G01970	glyceraldehyde 3-phosphate dehydrogenase GpdA	AFUA_2G17220	C2H2 transcription factor (AmdX)	AFUA_2G04010	alpha,alpha-trehalose-phosphate synthase	AFUA_2G03260	RNA binding protein (Rbm8A)	AFUA_2G04820	translation release factor eRF3	AFUA_4G03950	cystathionine beta-lyase MetG	AFUA_6G07640	lysyl-tRNA synthetase	AFUA_6G04970	phosphoserine aminotransferase			AFUA_1G10630	S-adenosylmethionine synthetase
AFUA_1G05340	40S ribosomal protein S19			AFUA_4G13700	threonyl-tRNA synthetase			AFUA_4G07580	translation initiation factor EF-2 gamma					AFUA_5G00980	MFS multidrug transporter					AFUA_2G14030	arginyl-tRNA synthetase	AFUA_1G06570	40S ribosomal protein S2	AFUA_1G09010	methionyl-tRNA synthetase	AFUA_2G05650	cytoplasmic asparaginyl-tRNA synthetase	AFUA_4G07580	translation initiation factor EF-2 gamma	AFUA_5G05500	D-3-phosphoglycerate dehydrogenase	AFUA_3G08010	C2H2 transcription factor (Ace1)	AFUA_2G06230	glutamine amidotransferase:cyclase	AFUA_2G10090	40S ribosomal protein S15	AFUA_2G13530	translation elongation factor EF-2 subunit	AFUA_4G10410	aspartate aminotransferase	AFUA_7G04500	ATP phosphoribosyltransferase His1					AFUA_2G02320	Hsp70 chaperone (BiP)
AFUA_1G05620	phenylalanyl-tRNA synthetase, beta subunit			AFUA_5G05490	seryl-tRNA synthetase			AFUA_4G07660	ATP dependent RNA helicase (Dbp1)					AFUA_5G02700	MFS multidrug transporter					AFUA_4G13700	threonyl-tRNA synthetase	AFUA_1G09100	60S ribosomal protein L9	AFUA_1G10310	RNase L inhibitor of the ABC superfamily	AFUA_2G08670	acetyl-CoA carboxylase	AFUA_4G07660	ATP dependent RNA helicase (Dbp1)	AFUA_6G07390	isocitrate dehydrogenase LysB	AFUA_4G07360	cobalamin-independent methionine synthase	AFUA_2G07810	cytosolic hydroxymethyltransferase	AFUA_3G05430	DEAD-box RNA helicase Dhh1/Vad1	AFUA_4G07580	translation initiation factor EF-2 gamma	AFUA_5G06680	4-aminobutyrate transaminase GatA							AFUA_2G02590	aspartyl-tRNA synthetase Dps1
AFUA_1G05630	40S ribosomal protein S3			AFUA_5G09610	cysteinyl-tRNA synthetase			AFUA_5G06010	translation initiation factor eIF-6					AFUA_7G01790	MFS transporter					AFUA_5G05490	seryl-tRNA synthetase	AFUA_1G09850	37S ribosomal protein S11	AFUA_1G10630	S-adenosylmethionine synthetase	AFUA_2G14030	arginyl-tRNA synthetase	AFUA_5G06010	translation initiation factor eIF-6			AFUA_4G09030	aminopeptidase	AFUA_2G10420	branched-chain amino acid aminotransferase,	AFUA_3G06760	60S ribosomal protein L37	AFUA_4G11510	mannose-1-phosphate guanylyltransferase	AFUA_6G03640	aminotransferase							AFUA_2G03580	phenylalanyl-tRNA synthetase beta chain
AFUA_1G05990	ribosomal protein L16a			AFUA_6G07640	lysyl-tRNA synthetase			AFUA_5G11340	translation initiation factor eIF-2B alpha					AFUA_7G05220	mitochondrial carrier protein					AFUA_5G09610	cysteinyl-tRNA synthetase	AFUA_1G11130	60S ribosomal protein L6	AFUA_1G10910	tubulin beta	AFUA_3G03350	nonribosomal peptide synthase SidE	AFUA_5G11340	translation initiation factor eIF-2B alpha			AFUA_4G11480	C2H2 finger domain protein	AFUA_2G13140	meiosis induction protein kinase (Ime2)	AFUA_4G07660	ATP dependent RNA helicase (Dbp1)	AFUA_5G03080	septin	AFUA_6G04970	phosphoserine aminotransferase							AFUA_2G04620	Hsp70 chaperone BiP/Kar2
AFUA_1G06570	40S ribosomal protein S2			AFUA_6G12630	leucyl-tRNA synthetase			AFUA_7G01480	cap binding protein					AFUA_7G05420	mitochondrial intermembrane space protein Mia40					AFUA_6G07640	lysyl-tRNA synthetase	AFUA_2G07970	60S ribosomal protein L19	AFUA_1G12000	nuclear and cytoplasmic polyadenylated	AFUA_3G08650	C1 tetrahydrofolate synthase	AFUA_7G01480	cap binding protein			AFUA_5G06190	sexual development transcription factor SteA	AFUA_3G04220	fatty acid synthase beta subunit	AFUA_5G05710	pseudouridylate synthase family protein	AFUA_5G08540	septin AspA									AFUA_2G05650	cytoplasmic asparaginyl-tRNA synthetase
AFUA_1G09010	methionyl-tRNA synthetase																			AFUA_6G12630	leucyl-tRNA synthetase	AFUA_2G10090	40S ribosomal protein S15	AFUA_2G02320	Hsp70 chaperone (BiP)	AFUA_4G06900	asparagine synthetase Asn2							AFUA_3G07860	glycosyl transferase	AFUA_6G06430	rRNA processing protein (Rrp20)											AFUA_2G06110	chromatin remodeling and histone
AFUA_1G09100	60S ribosomal protein L9																					AFUA_2G11850	60S ribosomal protein L3	AFUA_2G02590	aspartyl-tRNA synthetase Dps1	AFUA_4G08060	tetrahydrofolylpolyglutamate synthase (Met7)							AFUA_3G09320	serine hydroxymethyltransferase	AFUA_7G01460	ribosomal protein S5											AFUA_2G08670	acetyl-CoA carboxylase
AFUA_1G09330	eukaryotic translation initiation factor 3																					AFUA_3G05600	60S ribosomal protein L27a	AFUA_2G03260	RNA binding protein (Rbm8A)	AFUA_4G11080	acetyl-coenzyme A synthetase FacA							AFUA_3G10300	galactokinase	AFUA_7G01480	cap binding protein											AFUA_2G09290	antigenic mitochondrial protein HSP60
AFUA_1G09850	37S ribosomal protein S11																					AFUA_3G06760	60S ribosomal protein L37	AFUA_2G03580	phenylalanyl-tRNA synthetase beta chain	AFUA_4G13700	threonyl-tRNA synthetase							AFUA_3G10530	protein serine/threonine kinase (Ran1)													AFUA_2G13140	meiosis induction protein kinase (Ime2)
AFUA_1G11130	60S ribosomal protein L6																					AFUA_3G10730	40S ribosomal protein S7e	AFUA_2G04620	Hsp70 chaperone BiP/Kar2	AFUA_5G05490	seryl-tRNA synthetase							AFUA_4G06870	N-glycosyl-transferase													AFUA_2G14030	arginyl-tRNA synthetase
AFUA_1G11190	eukaryotic translation elongation factor 1																					AFUA_5G03020	60S ribosomal protein L4	AFUA_2G04820	translation release factor eRF3	AFUA_5G09610	cysteinyl-tRNA synthetase							AFUA_4G07360	cobalamin-independent methionine synthase													AFUA_3G05430	DEAD-box RNA helicase Dhh1/Vad1
AFUA_2G02590	aspartyl-tRNA synthetase Dps1																					AFUA_6G04560	37S ribosomal protein S9	AFUA_2G05650	cytoplasmic asparaginyl-tRNA synthetase	AFUA_5G11040	pantoate--beta-alanine ligase							AFUA_4G07690	phosphoribosylaminoimidazolecarboxamide													AFUA_3G08650	C1 tetrahydrofolate synthase
AFUA_2G03580	phenylalanyl-tRNA synthetase beta chain																					AFUA_6G07360	40S ribosomal protein S8	AFUA_2G09290	antigenic mitochondrial protein HSP60	AFUA_6G04730	bifunctional purine biosynthetic protein Ade1							AFUA_4G10410	aspartate aminotransferase													AFUA_3G10300	galactokinase
AFUA_2G05650	cytoplasmic asparaginyl-tRNA synthetase																					AFUA_7G01460	ribosomal protein S5	AFUA_2G13140	meiosis induction protein kinase (Ime2)	AFUA_6G07640	lysyl-tRNA synthetase							AFUA_4G11510	mannose-1-phosphate guanylyltransferase													AFUA_3G10530	protein serine/threonine kinase (Ran1)
AFUA_2G07970	60S ribosomal protein L19																							AFUA_2G13530	translation elongation factor EF-2 subunit	AFUA_6G12630	leucyl-tRNA synthetase							AFUA_4G11980	anthranilate phosphoribosyltransferase													AFUA_3G13030	t-complex protein 1, gamma subunit (Cct3)
AFUA_2G10090	40S ribosomal protein S15																							AFUA_2G14030	arginyl-tRNA synthetase									AFUA_4G14070	glycosyl transferase													AFUA_4G07660	ATP dependent RNA helicase (Dbp1)
AFUA_2G11850	60S ribosomal protein L3																							AFUA_2G16400	translation initiation factor 4B									AFUA_4G14240	O-methyltransferase													AFUA_4G08060	tetrahydrofolylpolyglutamate synthase (Met7)
AFUA_2G14030	arginyl-tRNA synthetase																							AFUA_3G05430	DEAD-box RNA helicase Dhh1/Vad1									AFUA_4G14650	ribokinase													AFUA_4G13700	threonyl-tRNA synthetase
AFUA_2G14670	eukaryotic translation initiation factor 3																							AFUA_3G10530	protein serine/threonine kinase (Ran1)									AFUA_5G02480	glycogen synthase Gsy1													AFUA_5G05490	seryl-tRNA synthetase
AFUA_3G05600	60S ribosomal protein L27a																							AFUA_3G13030	t-complex protein 1, gamma subunit (Cct3)									AFUA_5G04230	citrate synthase (Cit1)													AFUA_5G05960	serine/threonine protein kinase
AFUA_3G06760	60S ribosomal protein L37																							AFUA_4G07580	translation initiation factor EF-2 gamma									AFUA_5G05590	aspartokinase													AFUA_5G07020	ribosome biogenesis ABC transporter Arb1
AFUA_3G10730	40S ribosomal protein S7e																							AFUA_4G07660	ATP dependent RNA helicase (Dbp1)									AFUA_5G05960	serine/threonine protein kinase													AFUA_5G09610	cysteinyl-tRNA synthetase
AFUA_4G07660	ATP dependent RNA helicase (Dbp1)																							AFUA_4G11510	mannose-1-phosphate guanylyltransferase									AFUA_5G06680	4-aminobutyrate transaminase GatA													AFUA_5G10550	ATP synthase F1, beta subunit
AFUA_4G13700	threonyl-tRNA synthetase																							AFUA_4G13700	threonyl-tRNA synthetase									AFUA_5G07210	homoserine O-acetyltransferase													AFUA_6G04730	bifunctional purine biosynthetic protein Ade1
AFUA_5G03020	60S ribosomal protein L4																							AFUA_5G03080	septin									AFUA_6G02460	glucosamine 6-phosphate acetyltransferase													AFUA_6G05080	ABC transporter
AFUA_5G05490	seryl-tRNA synthetase																							AFUA_5G05490	seryl-tRNA synthetase									AFUA_6G03640	aminotransferase													AFUA_6G06870	casein kinase I homolog
AFUA_5G09610	cysteinyl-tRNA synthetase																							AFUA_5G05960	serine/threonine protein kinase									AFUA_6G03670	biotin synthase													AFUA_6G07540	t-complex protein 1, epsilon subunit
AFUA_6G04560	37S ribosomal protein S9																							AFUA_5G07020	ribosome biogenesis ABC transporter Arb1									AFUA_6G04970	phosphoserine aminotransferase													AFUA_6G07640	lysyl-tRNA synthetase
AFUA_6G07360	40S ribosomal protein S8																							AFUA_5G08540	septin AspA									AFUA_6G05320	purine nucleoside phosphorylase I, inosine and													AFUA_6G12630	leucyl-tRNA synthetase
AFUA_6G07640	lysyl-tRNA synthetase																							AFUA_5G09610	cysteinyl-tRNA synthetase									AFUA_6G08720	5'-methylthioadenosine phosphorylase (Meu1)													AFUA_6G12820	MAP kinase MpkB
AFUA_6G12630	leucyl-tRNA synthetase																							AFUA_5G10550	ATP synthase F1, beta subunit									AFUA_6G12400	1,3-beta-glucan synthase catalytic subunit FksP													AFUA_7G05660	translation elongation factor eEF-3
AFUA_7G01460	ribosomal protein S5																							AFUA_5G13480	U1 small nuclear ribonucleoprotein 70 kDa									AFUA_6G12820	MAP kinase MpkB
AFUA_7G01480	cap binding protein																							AFUA_6G05080	ABC transporter									AFUA_7G01220	farnesyl-diphosphate farnesyltransferase
																								AFUA_6G06870	casein kinase I homolog									AFUA_7G02310	adenine phosphoribosyltransferase 1
																								AFUA_6G07540	t-complex protein 1, epsilon subunit									AFUA_7G04190	cyclopropane-fatty-acyl-phospholipid synthase
																								AFUA_6G07640	lysyl-tRNA synthetase									AFUA_7G04500	ATP phosphoribosyltransferase His1
																								AFUA_6G12630	leucyl-tRNA synthetase									AFUA_7G05130	O-methyltransferase
																								AFUA_6G12820	MAP kinase MpkB									AFUA_7G05720	pyruvate dehydrogenase complex, dihydrolipoamide
																								AFUA_7G05260	transformer-SR ribonucleoprotein									AFUA_8G00550	methyltransferase SirN-like
																								AFUA_7G05660	translation elongation factor eEF-3									AFUA_8G02040	glycosyl transferase
																								AFUA_7G05810	ribonucleoprotein									AFUA_8G02070	glycosyl transferase
[truncated: 8 more columns]
