# Supplementary material for: RNAseq analysis of Aspergillus fumigatus in blood reveals a just wait and see resting stage behavior
Source: BMC Genomics. 2015 Aug 27;16(1):640. doi: 10.1186/s12864-015-1853-1 (PMC4551469; doi:10.1186/s12864-015-1853-1)
Supplement: Additional file 5: Table S4. — Oligonucleotides used for quantitative RT-PCR. (XLS 43 kb) [file 12864_2015_1853_MOESM5_ESM.xls]

## Sheet: Tabelle1
Sequence	Gene	Internal No.
CTCTTCGAAGGCTGGACTTGC	AFUA_3G05360	1
GGAGATGGCGAGGAATGATACG	AFUA_3G05360	2
GCACCAACGTTGAGATCATTGC	AFUA_8G03930	7
ACCAATGAGACGCTTGATGTCG	AFUA_8G03930	8
CTGGTGCCTCACAAGACATTCC	AFUA_2G09790	9
TGGTCGAAGGAATTGATGTTCC	AFUA_2G09790	10
GACGTCCAGGACAAGCGTTACC	AFUA_4G12990	11
AGTTATCGGCGGACTTCTGAGC	AFUA_4G12990	12
GGACGAAGGCAAAGCAAGAGAT	AFUA_5G07740	58
CGCCGTGAGGGTTATCATTGT	AFUA_5G07740	59
GTCAAAGAAACGCTGGAAGTCG	AFUA_2G07680	64
CCTGTCCCGTAGGTCTCAAGTG	AFUA_2G07680	65
ATCAGAGCCGACGACAAGGAG	AFUA_3G03640	66
GTTGACCAGCGTTAGGAACCAA	AFUA_3G03640	67
ATCGGCACAAGGCAAAGAAGAG	AFUA_3G03440	68
ATGGAAAACGGCAGGAGAAAAA	AFUA_3G03440	69
GCAGGCTCTTAGCAGGAAGGAC	AFUA_1G17270	91
ACACCAACACCAACACAGACGA	AFUA_1G17270	92
GAACGACACGCAGAACCTCACT	AFUA_5G03790	93
TCCAGACACCATCCACCTCAAC	AFUA_5G03790	94
GTGGCTATGCGTCACAAGGAAC	AFUA_5G03800	95
GATGCTCCGCTTTTCGGTATTT	AFUA_5G03800	96
AGCAACAGCAACAGCAATCACA	AFUA_1G13750	245
TCGGTTCTCACCATTAGCCATC	AFUA_1G13750	246
ATGACAACGACATCAACGAGCA	AFUA_8G05650	247
CTTCTCCCCCTCAGACGAACTC	AFUA_8G05650	248
TCTCAGCCGTCCAGATACTCGT	AFUA_7G04460	249
AGCCCGTCGTCTTGTCCTGTAG	AFUA_7G04460	250
CGTAGCCTGAAGAACCGTCATC	AFUA_7G04290	251
GAAACAGCACAGCCATCTCACC	AFUA_7G04290	252
TCATCATCGGGAAACCACTCTC	AFUA_7G01570	253
CGCCGCTATCCAGTTCTTGTAA	AFUA_7G01570	254
TGATGGATGTGACGGCTCTTTT	AFUA_7G01290	255
AGGGTGGCATTGTGACTGGAC	AFUA_7G01290	256
CATACCAAGGGCAAAAACCACA	AFUA_6G12920	257
AATCGCAACCTATTCAAGCATCC	AFUA_6G12920	258
TTAGTCTGGAACCCCGAGAAGG	AFUA_5G14410	259
TCCGCTGTGGGAGTGTAGTAGA	AFUA_5G14410	260
GCAAGCACAAAGTCAGCAACAA	AFUA_4G09330	263
GGTATCCTCGTCCTCGTCTTCG	AFUA_4G09330	264
GCAGCACAGAGCACAATCACTC	AFUA_4G04640	265
GGCTTCCCACATCCTGACATC	AFUA_4G04640	266
CCTGGGTCAAACTTCCTCATCC	AFUA_3G03400	267
AGGCAATGTCGGTGTAGGTCAA	AFUA_3G03400	268
ACTCTGGCTCATCCCTGTTTGC	AFUA_2G16480	269
CGGTAGTAATGCTGCTGGTTGG	AFUA_2G16480	270
CGATTCCTGTCTCCGTGTCCTA	AFUA_2G12630	271
TTGTAGCATTTTCCGCAGTTGG	AFUA_2G12630	272
CGAGGACAATGCCAAGTTCATC	AFUA_1G12070	275
GCCTCATCGAGTAGACCATCCA	AFUA_1G12070	276
CCTGCCGTAACATTGCTTCTTG	AFUA_3G13110	277
CACAGTCATCATCCTCCGATCC	AFUA_3G13110	278
ACCTACGTCTACAGCGCGTTTG	AFUA_6G11560	313
AGAATCCCAATCACCGCAATCT	AFUA_6G11560	314
TACGGATGGAATGGCTGACAAG	AFUA_3G12890	805
GCACAGAAGATTGGGGAAGCAT	AFUA_3G12890	806
GCAGGCTCGTTTTTGCTACAGTT	AFUA_3G12900	807
GGCTGATGATGTTTGGTCCTTG	AFUA_3G12900	808
CTCTCCAACCTCCTCCGCAAA	AFUA_3G12910	809
ATCGCTTCGCAACTGGTCTG	AFUA_3G12910	810
TCAGGTCCCACTCACCGTTCTA	AFUA_3G12920	811
GCAGCAATCAGGTTCTCAAGGA	AFUA_3G12920	812
GTTCTTTGGAAGGCTCGGATG	AFUA_3G12930	813
AGGTGTGTGTGCCCGTTGAC	AFUA_3G12930	814
TTCAAAGAGGGGTGGAACTTGG	AFUA_3G12940	815
CCTGGGAGAGAGCCATTCTAACA	AFUA_3G12940	816
AATCCCAAATCCGACCTGTTGA	AFUA_3G12950	817
CTTGCCCAGATACCCTGTCCA	AFUA_3G12950	818
ATTCCCCAGAGGTCCAAAATGA	AFUA_3G12960	819
GGAGCGATTCCAACAAGCAGTA	AFUA_3G12960	820
CCATTGCCCCCTATCAAGGTT	AFUA_4G12470	821
ATCTCATCCTGGCGTTCAAGC	AFUA_4G12470	822
